# Supplementary material for: Indoor air surveillance and factors associated with respiratory pathogen detection in community settings in Belgium
Source: Nat Commun. 2023 Mar 11;14:1332. doi: 10.1038/s41467-023-36986-z (PMC10005919; doi:10.1038/s41467-023-36986-z)
Supplement: Supplementary file 3 — Supplementary Data 1 [file 41467_2023_36986_MOESM3_ESM.xlsx]

## Sheet: organised_data_with_date
location	location_type	age_group	month	year_week	weekday	date_start	sampling_time	co2_avg	humidity_avg	temperature_avg	ventilation_mean	purifier	hvac	n_attendees_mean	volume	mask_mean	babbelen_mean	temperature_inferred	ventilation_inferred	babbelen_inferred	mask_inferred	sample_id	pathogen	detected	ct_value	cases_per_100
University cafeteria	University cafeteria	University	2021-10	2021W42	Tuesday	2021-10-19	116	579.5	71.55	NA	NA	FALSE	TRUE	157.5	7614	2	NA	21.225	3	4	2	1	Adenovirus	FALSE	NA	151.437
University cafeteria	University cafeteria	University	2021-10	2021W42	Wednesday	2021-10-20	120	555	71.75	NA	NA	FALSE	TRUE	157.5	7614	2	NA	21.3438	3	4	2	2	Adenovirus	FALSE	NA	149.458
University cafeteria	University cafeteria	University	2021-10	2021W42	Friday	2021-10-22	118	552.5	41.1	NA	NA	FALSE	TRUE	221	7614	2	NA	21.6098	3	4	2	3	Adenovirus	FALSE	NA	161.335
University cafeteria	University cafeteria	University	2021-10	2021W43	Monday	2021-10-25	120	533	50.6	21.15	NA	FALSE	TRUE	215	7614	2	NA	21.15	3	4	2	4	Adenovirus	FALSE	NA	214.783
University cafeteria	University cafeteria	University	2021-10	2021W43	Tuesday	2021-10-26	119	548.5	57.3	21.3	NA	FALSE	TRUE	243	7614	2	NA	21.3	3	4	2	5	Adenovirus	TRUE	42.3	247.446
University cafeteria	University cafeteria	University	2021-10	2021W43	Wednesday	2021-10-27	126	526	56.9	21.7	NA	FALSE	TRUE	112.5	7614	2	NA	21.7	3	4	2	6	Adenovirus	FALSE	NA	281.099
University cafeteria	University cafeteria	University	2021-10	2021W43	Thursday	2021-10-28	118	497.5	45.2	23.05	NA	FALSE	TRUE	175	7614	2	NA	23.05	3	4	2	7	Adenovirus	FALSE	NA	326.629
University cafeteria	University cafeteria	University	2021-10	2021W43	Friday	2021-10-29	121	458.5	50.15	21.5	NA	FALSE	TRUE	175	7614	2	NA	21.5	3	4	2	8	Adenovirus	FALSE	NA	345.435
University cafeteria	University cafeteria	University	2021-10	2021W42	Thursday	2021-10-21	131	508.5	51.25	NA	NA	FALSE	TRUE	173.5	7614	2	NA	21.5888	3	4	2	9	Adenovirus	FALSE	NA	149.458
University bar 1	University bar	University	2021-10	2021W42	Monday	2021-10-18	124	884	66.5	NA	NA	FALSE	FALSE	75	200	1	NA	21.025	2.33333	3.5	1	10	Adenovirus	FALSE	NA	156.386
University bar 1	University bar	University	2021-10	2021W42	Wednesday	2021-10-20	147	1176.5	76.05	23.3	3	FALSE	FALSE	88.5	200	1	4	23.3	3	4	1	11	Adenovirus	FALSE	NA	149.458
University bar 1	University bar	University	2021-10	2021W42	Tuesday	2021-10-19	118	1085.5	71.25	NA	1	FALSE	FALSE	100	200	1	2.5	21.025	1	2.5	1	12	Adenovirus	FALSE	NA	151.437
University bar 1	University bar	University	2021-10	2021W42	Thursday	2021-10-21	128	852.2	69.95	NA	3	FALSE	FALSE	73.5	200	1	4	20.16	3	4	1	13	Adenovirus	FALSE	NA	149.458
University bar 1	University bar	University	2021-10	2021W43	Wednesday	2021-10-27	139	747	70.9	16.7	NA	FALSE	FALSE	27	200	1.5	NA	16.7	3	4	1.5	14	Adenovirus	FALSE	NA	281.099
University bar 1	University bar	University	2021-10	2021W43	Monday	2021-10-25	110	708	68.35	18.75	NA	FALSE	FALSE	80	200	1	NA	18.75	2.46667	3.6	1	15	Adenovirus	FALSE	NA	214.783
University bar 1	University bar	University	2021-10	2021W41	Thursday	2021-10-14	122	1523	68	NA	NA	FALSE	FALSE	71	200	1	NA	21.3775	2.33333	3.5	1	16	Adenovirus	TRUE	36.8	141.539
University bar 2	University bar	University	2021-10	2021W42	Monday	2021-10-18	126	3123	92.25	NA	NA	FALSE	FALSE	25	315	1	NA	19.1	1	3.75	1	17	Adenovirus	FALSE	NA	156.386
University bar 2	University bar	University	2021-10	2021W42	Wednesday	2021-10-20	144	1417	82.45	20.3	1	FALSE	FALSE	6	315	1	5	20.3	1	5	1	18	Adenovirus	FALSE	NA	149.458
University bar 2	University bar	University	2021-10	2021W42	Tuesday	2021-10-19	120	2013	83.85	NA	1	FALSE	FALSE	8.5	315	1	2.5	19.1	1	2.5	1	19	Adenovirus	FALSE	NA	151.437
University bar 2	University bar	University	2021-10	2021W43	Monday	2021-10-25	126	1236.5	71.8	17.9	NA	FALSE	FALSE	9	315	1	NA	17.9	1	3.75	1	20	Adenovirus	FALSE	NA	214.783
University bar 2	University bar	University	2021-10	2021W43	Thursday	2021-10-28	113	4223.5	82.7	19.1	NA	FALSE	FALSE	92	315	1	NA	19.1	1	3.75	1	21	Adenovirus	FALSE	NA	326.629
University bar 2	University bar	University	2021-11	2021W45	Tuesday	2021-11-09	122	2552	91.6	15	1	FALSE	FALSE	42.5	315	1	5	15	1	5	1	22	Adenovirus	FALSE	NA	481.036
University bar 2	University bar	University	2021-11	2021W45	Wednesday	2021-11-10	126	1431.5	58	18.7	1	FALSE	FALSE	22	315	1	4.5	18.7	1	4.5	1	23	Adenovirus	FALSE	NA	510.729
University bar 3	University bar	University	2021-10	2021W42	Monday	2021-10-18	128	1076	84.25	NA	NA	FALSE	TRUE	51	198	1	NA	18.25	3	4.33333	1	24	Adenovirus	FALSE	NA	156.386
University bar 3	University bar	University	2021-10	2021W42	Wednesday	2021-10-20	143	1429.5	79.5	19.3	3	FALSE	TRUE	43.5	198	1	5	19.3	3	5	1	25	Adenovirus	FALSE	NA	149.458
University bar 3	University bar	University	2021-10	2021W42	Tuesday	2021-10-19	112	1863.5	82.55	NA	NA	FALSE	TRUE	37	198	1	4	18.25	3	4	1	26	Adenovirus	FALSE	NA	151.437
University bar 3	University bar	University	2021-10	2021W42	Thursday	2021-10-21	125	831.5	70	NA	NA	FALSE	TRUE	20	198	1	4	18.6167	3	4	1	27	Adenovirus	FALSE	NA	149.458
University bar 3	University bar	University	2021-10	2021W43	Wednesday	2021-10-27	131	2931	88.95	20.3	NA	FALSE	TRUE	150	198	1	NA	20.3	3	4.5	1	28	Adenovirus	TRUE	40.3	281.099
University bar 3	University bar	University	2021-10	2021W43	Monday	2021-10-25	112	907	71.1	17.2	NA	FALSE	TRUE	10	198	1	NA	17.2	3	4.36667	1	29	Adenovirus	TRUE	42.7	214.783
University bar 3	University bar	University	2021-10	2021W43	Thursday	2021-10-28	113	666	62.55	18.4	NA	FALSE	TRUE	31.5	198	1	NA	18.4	3	4.46667	1	30	Adenovirus	FALSE	NA	326.629
University bar 3	University bar	University	2021-11	2021W44	Thursday	2021-11-04	121	1029	73.45	15.4	3	FALSE	TRUE	9.5	198	1	5	15.4	3	5	1	31	Adenovirus	FALSE	NA	333.558
University bar 3	University bar	University	2021-11	2021W45	Tuesday	2021-11-09	122	689.5	54.6	15.5	3	FALSE	TRUE	12.5	198	1	3	15.5	3	3	1	32	Adenovirus	FALSE	NA	481.036
University bar 3	University bar	University	2021-11	2021W45	Wednesday	2021-11-10	119	1626	61.45	15.25	3	FALSE	TRUE	19	198	1	4.5	15.25	3	4.5	1	33	Adenovirus	FALSE	NA	510.729
University auditorium 2	University auditorium	University	2021-11	2021W44	Thursday	2021-11-04	124	732.5	52.5714	19.7143	4	FALSE	FALSE	5.5	324	5	3	19.7143	4	3	5	34	Adenovirus	FALSE	NA	333.558
University auditorium 2	University auditorium	University	2021-11	2021W44	Thursday	2021-11-04	122	971.231	49.6923	19	4	FALSE	FALSE	10	324	5	2	19	4	2	5	35	Adenovirus	FALSE	NA	333.558
University auditorium 2	University auditorium	University	2021-11	2021W44	Thursday	2021-11-04	123	957.071	46.7143	18.7857	NA	FALSE	FALSE	17	324	6	2.5	18.7857	3.2	2.5	6	36	Adenovirus	FALSE	NA	333.558
University auditorium 2	University auditorium	University	2021-11	2021W45	Tuesday	2021-11-09	120	717.1	40.2	20.7	4.5	FALSE	FALSE	15	324	5.5	2	20.7	4.5	2	5.5	37	Adenovirus	FALSE	NA	481.036
University auditorium 2	University auditorium	University	2021-11	2021W45	Tuesday	2021-11-09	115	987.636	46.0909	20.9091	2.5	FALSE	FALSE	21	324	6	3	20.9091	2.5	3	6	38	Adenovirus	FALSE	NA	481.036
University auditorium 2	University auditorium	University	2021-11	2021W45	Tuesday	2021-11-09	130	1481.87	50.9333	20.5333	1	FALSE	FALSE	15.5	324	6	1.5	20.5333	1	1.5	6	39	Adenovirus	FALSE	NA	481.036
University auditorium 2	University auditorium	University	2021-11	2021W46	Tuesday	2021-11-16	120	1423.77	47.3846	21.6154	4	FALSE	FALSE	16.5	324	5	3	21.6154	4	3	5	40	Adenovirus	FALSE	NA	561.208
University auditorium 2	University auditorium	University	2021-11	2021W46	Thursday	2021-11-18	105	555.077	45.3846	19.6923	5	FALSE	FALSE	14.5	324	6	4	19.6923	5	4	6	41	Adenovirus	FALSE	NA	624.555
University auditorium 2	University auditorium	University	2021-11	2021W46	Thursday	2021-11-18	110	978.538	45.4615	20.6154	4	FALSE	FALSE	13	324	5.5	2	20.6154	4	2	5.5	42	Adenovirus	FALSE	NA	624.555
University auditorium 2	University auditorium	University	2021-11	2021W46	Thursday	2021-11-18	120	833.143	43.2857	19.8571	4	FALSE	FALSE	13	324	5	2.5	19.8571	4	2.5	5	43	Adenovirus	FALSE	NA	624.555
University auditorium 2	University auditorium	University	2021-11	2021W47	Tuesday	2021-11-23	111	895.25	44	18	1	FALSE	FALSE	0	324	NA	NA	18	1	2.58333	5.58333	44	Adenovirus	FALSE	NA	847.256
University auditorium 2	University auditorium	University	2021-11	2021W47	Thursday	2021-11-25	112	610.667	43.8333	19	5	FALSE	FALSE	5.5	324	6	2	19	5	2	6	45	Adenovirus	FALSE	NA	911.592
University auditorium 2	University auditorium	University	2021-11	2021W47	Thursday	2021-11-25	116	708.091	39.7273	20.0909	4.5	FALSE	FALSE	4	324	6	2	20.0909	4.5	2	6	46	Adenovirus	FALSE	NA	911.592
University auditorium 3	University auditorium	University	2021-11	2021W45	Monday	2021-11-08	114	938	61.5385	16	3	FALSE	FALSE	36	324	5	2	16	3	2	5	47	Adenovirus	FALSE	NA	386.016
University auditorium 3	University auditorium	University	2021-11	2021W45	Monday	2021-11-08	127	1040.93	64.3333	14.5333	3	FALSE	FALSE	36	324	5	3.5	14.5333	3	3.5	5	48	Adenovirus	FALSE	NA	386.016
University auditorium 3	University auditorium	University	2021-11	2021W47	Monday	2021-11-22	128	706.8	48.6	13.6	6	FALSE	FALSE	12	324	6	1.5	13.6	6	1.5	6	49	Adenovirus	FALSE	NA	808.655
University auditorium 3	University auditorium	University	2021-12	2021W49	Monday	2021-12-06	143	989.467	54.5333	14.2	3.5	FALSE	FALSE	16.5	324	6	4	14.2	3.5	4	6	50	Adenovirus	FALSE	NA	1008.59
University auditorium 3	University auditorium	University	2021-12	2021W50	Monday	2021-12-13	138	1281.12	66.3125	16.25	3	FALSE	FALSE	0	324	NA	NA	16.25	3	3.5	6	51	Adenovirus	FALSE	NA	623.565
University auditorium 3	University auditorium	University	2021-12	2021W50	Monday	2021-12-13	178	957.5	61.2	17	2	FALSE	FALSE	5	324	6	3	17	2	3	6	52	Adenovirus	TRUE	36.4	623.565
Child care group 1	Child care group	Child care group	2021-11	2021W46	Wednesday	2021-11-17	125	1003.8	40.2	22.4	1	FALSE	FALSE	15	150	2	4	22.4	1	4	2	53	Adenovirus	TRUE	37.7	603.769
Child care group 1	Child care group	Child care group	2021-11	2021W46	Friday	2021-11-19	130	761.5	42.9375	22.3125	1	FALSE	FALSE	9.5	150	2	3	22.3125	1	3	2	54	Adenovirus	TRUE	38.2	729.472
Child care group 1	Child care group	Child care group	2021-11	2021W47	Monday	2021-11-22	119	937.643	39.1429	20.3571	1	FALSE	FALSE	7	150	2	3	20.3571	1	3	2	55	Adenovirus	TRUE	37.4	808.655
Child care group 1	Child care group	Child care group	2021-11	2021W47	Wednesday	2021-11-24	135	995.312	40.25	21.8125	1	FALSE	FALSE	14	150	3	4.5	21.8125	1	4.5	3	56	Adenovirus	TRUE	38.4	868.042
Child care group 1	Child care group	Child care group	2021-11	2021W48	Monday	2021-11-29	119	1052.36	33.1429	22.7143	1	FALSE	FALSE	21	150	1.5	3.5	22.7143	1	3.5	1.5	57	Adenovirus	TRUE	37.4	938.317
Child care group 1	Child care group	Child care group	2021-11	2021W47	Friday	2021-11-26	146	837.412	34.0588	21	1	FALSE	FALSE	9.5	150	2	3.5	21	1	3.5	2	58	Adenovirus	FALSE	NA	901.695
Child care group 1	Child care group	Child care group	2021-12	2021W48	Wednesday	2021-12-01	147	794	40.0625	22.8125	1	FALSE	FALSE	11	150	NA	3	22.8125	1	3	1.875	59	Adenovirus	FALSE	NA	987.806
Child care group 1	Child care group	Child care group	2021-12	2021W48	Friday	2021-12-03	131	892.467	31.7333	22.2667	1	FALSE	FALSE	14	150	NA	3	22.2667	1	3	1.59375	60	Adenovirus	TRUE	39.9	989.785
Child care group 1	Child care group	Child care group	2021-12	2021W49	Monday	2021-12-06	150	972.471	35.2353	20.6471	1	FALSE	FALSE	20	150	NA	3	20.6471	1	3	1.49219	61	Adenovirus	FALSE	NA	1008.59
Child care group 1	Child care group	Child care group	2021-12	2021W49	Wednesday	2021-12-08	180	682.05	31.9	21.65	2.5	FALSE	FALSE	7	150	1	3.5	21.65	2.5	3.5	1	62	Adenovirus	TRUE	37.8	883.878
Child care group 1	Child care group	Child care group	2021-12	2021W50	Monday	2021-12-13	150	907.056	41.5556	22	1	FALSE	FALSE	14	150	NA	3.5	22	1	3.5	1.24609	63	Adenovirus	TRUE	36	623.565
Child care group 1	Child care group	Child care group	2021-12	2021W49	Friday	2021-12-10	125	860.733	31.2667	22	1	FALSE	FALSE	17	150	NA	3	22	1	3	1.33301	64	Adenovirus	TRUE	39	758.176
Child care group 1	Child care group	Child care group	2021-12	2021W50	Wednesday	2021-12-15	128	881.867	41.6	22.6667	1	FALSE	FALSE	12.5	150	NA	3	22.6667	1	3	1.39478	65	Adenovirus	TRUE	33.2	500.831
Child care group 1	Child care group	Child care group	2021-12	2021W51	Wednesday	2021-12-22	130	908.25	25.3125	23.0625	1	FALSE	FALSE	8.5	150	2	2.5	23.0625	1	2.5	2	66	Adenovirus	TRUE	31.4	355.333
Child care group 1	Child care group	Child care group	2022-01	2022W03	Friday	2022-01-21	114	530.857	28.2857	21	3	FALSE	FALSE	6	150	1	2	21	3	2	1	67	Adenovirus	TRUE	34.1	2309.17
Child care group 1	Child care group	Child care group	2022-01	2022W03	Wednesday	2022-01-19	142	575	30.7143	21	1	FALSE	FALSE	5.5	150	2	3	21	1	3	2	68	Adenovirus	TRUE	32.8	1817.25
Child care group 1	Child care group	Child care group	2022-01	2022W04	Monday	2022-01-24	113	600.333	29.1667	20.4167	1	FALSE	FALSE	10	150	2	5	20.4167	1	5	2	69	Adenovirus	TRUE	31.7	2780.31
Child care group 1	Child care group	Child care group	2022-01	2022W04	Wednesday	2022-01-26	113	697.846	29.3077	21	1	FALSE	FALSE	14.5	150	2	4.5	21	1	4.5	2	70	Adenovirus	TRUE	32.2	2934.71
Child care group 1	Child care group	Child care group	2022-01	2022W03	Monday	2022-01-17	123	815.417	35.8333	20.6667	1	FALSE	FALSE	20.5	150	NA	3	20.6667	1	3	1.6	71	Adenovirus	TRUE	28.2	1383.72
Child care group 1	Child care group	Child care group	2022-01	2022W04	Friday	2022-01-28	122	832.286	33.7857	21	1	FALSE	FALSE	13.5	150	2	3	21	1	3	2	72	Adenovirus	TRUE	30.6	2827.82
Child care group 1	Child care group	Child care group	2022-01	2022W05	Monday	2022-01-31	117	833.667	34.9167	20.3333	1	FALSE	FALSE	14.5	150	3	2	20.3333	1	2	3	73	Adenovirus	TRUE	29.1	2571.46
Child care group 1	Child care group	Child care group	2022-02	2022W05	Friday	2022-02-04	116	685.846	38	21.6154	1	FALSE	FALSE	12.5	150	3	3	21.6154	1	3	3	74	Adenovirus	TRUE	34	1706.39
Child care group 1	Child care group	Child care group	2022-02	2022W06	Monday	2022-02-07	111	999.444	36.3333	20.6667	1	FALSE	FALSE	14.5	150	3	3	20.6667	1	3	3	75	Adenovirus	TRUE	32.1	1406.49
Child care group 1	Child care group	Child care group	2022-02	2022W06	Friday	2022-02-11	120	879.182	34.7273	20.8273	1	FALSE	FALSE	14.5	150	2	3	20.8273	1	3	2	76	Adenovirus	TRUE	34.3	1142.21
Child care group 1	Child care group	Child care group	2022-02	2022W07	Wednesday	2022-02-16	130	898.385	42.9231	21.5538	1	FALSE	FALSE	19.5	150	2	3	21.5538	1	3	2	77	Adenovirus	TRUE	33.4	939.306
Child care group 1	Child care group	Child care group	2022-02	2022W07	Monday	2022-02-14	135	1102.93	40.8	20.74	1	FALSE	FALSE	17.5	150	2	3	20.74	1	3	2	78	Adenovirus	FALSE	NA	1050.16
Child care group 1	Child care group	Child care group	2022-02	2022W06	Wednesday	2022-02-09	128	980.357	41.5714	20.9214	1	TRUE	FALSE	16.5	150	2	3	20.9214	1	3	2	79	Adenovirus	TRUE	34.1	1254.06
Child care group 1	Child care group	Child care group	2022-02	2022W07	Friday	2022-02-18	122	862.769	39.8462	21.8077	1	FALSE	FALSE	16	150	1.5	3	21.8077	1	3	1.5	80	Adenovirus	TRUE	33.8	904.664
Child care group 1	Child care group	Child care group	2022-02	2022W08	Monday	2022-02-21	132	840.231	32.6923	20.4769	1	FALSE	FALSE	19.5	150	2	3.5	20.4769	1	3.5	2	81	Adenovirus	TRUE	33.5	824.491
Child care group 1	Child care group	Child care group	2022-02	2022W08	Wednesday	2022-02-23	125	705.143	34.1429	21.2643	1	FALSE	FALSE	16	150	2	3	21.2643	1	3	2	82	Adenovirus	TRUE	36	792.818
Child care group 1	Child care group	Child care group	2022-03	2022W09	Wednesday	2022-03-02	126	889.571	28.7143	21.0929	1	FALSE	FALSE	16.5	150	1.5	3	21.0929	1	3	1.5	83	Adenovirus	TRUE	34.1	817.563
Child care group 1	Child care group	Child care group	2022-02	2022W08	Friday	2022-02-25	125	914.143	31.6429	21.0143	1	FALSE	FALSE	16.5	150	1.5	3	21.0143	1	3	1.5	84	Adenovirus	TRUE	35.1	775.992
Child care group 1	Child care group	Child care group	2022-02	2022W09	Monday	2022-02-28	130	760.714	25.3571	21.3214	1	FALSE	FALSE	15	150	1.5	3	21.3214	1	3	1.5	85	Adenovirus	TRUE	34.5	815.583
Child care group 1	Child care group	Child care group	2022-03	2022W09	Friday	2022-03-04	135	828.133	25.1333	21.2333	1	FALSE	FALSE	17	150	3	3	21.2333	1	3	3	86	Adenovirus	TRUE	37.7	866.062
Child care group 1	Child care group	Child care group	2022-03	2022W10	Wednesday	2022-03-09	132	746.643	23.1429	21.9929	4	FALSE	FALSE	18	150	1.5	3	21.9929	4	3	1.5	87	Adenovirus	TRUE	35.7	982.857
Child care group 1	Child care group	Child care group	2022-03	2022W10	Monday	2022-03-07	122	1039.07	24.7143	21.75	4	FALSE	FALSE	23	150	2	3.5	21.75	4	3.5	2	88	Adenovirus	TRUE	36.4	888.827
Child care group 1	Child care group	Child care group	2022-03	2022W11	Monday	2022-03-14	131	911.538	38.0769	21.2077	1	FALSE	FALSE	21	150	1	3	21.2077	1	3	1	89	Adenovirus	TRUE	36.8	988.796
Child care group 1	Child care group	Child care group	2022-03	2022W10	Friday	2022-03-11	135	705.938	24.4375	21.8687	2.5	FALSE	FALSE	23	150	1	3	21.8687	2.5	3	1	90	Adenovirus	TRUE	35.3	969.99
Child care group 1	Child care group	Child care group	2022-03	2022W11	Friday	2022-03-18	115	924.308	31.5385	20.8846	3	FALSE	FALSE	18.5	150	1	3	20.8846	3	3	1	91	Adenovirus	TRUE	38.7	1134.29
Child care group 1	Child care group	Child care group	2022-03	2022W12	Monday	2022-03-21	135	945.385	32.7692	21.2846	1	FALSE	FALSE	21.5	150	1	3	21.2846	1	3	1	92	Adenovirus	TRUE	35.2	1206.55
Child care group 1	Child care group	Child care group	2022-03	2022W11	Wednesday	2022-03-16	117	834.923	34.1538	21.8231	1	FALSE	FALSE	20.5	150	1	3	21.8231	1	3	1	93	Adenovirus	TRUE	37.4	1037.3
Child care group 1	Child care group	Child care group	2022-03	2022W12	Wednesday	2022-03-23	110	748.615	29.8462	21.5769	3	FALSE	FALSE	18	150	1	3	21.5769	3	3	1	94	Adenovirus	TRUE	35.4	1234.26
Child care group 1	Child care group	Child care group	2022-03	2022W12	Friday	2022-03-25	105	659.833	32.0833	21.3167	1	FALSE	FALSE	18	150	1	3	21.3167	1	3	1	95	Adenovirus	TRUE	34.9	1282.76
Child care group 1	Child care group	Child care group	2022-03	2022W13	Monday	2022-03-28	120	968.571	37.1429	21.1143	1	FALSE	FALSE	15.5	150	1	3	21.1143	1	3	1	96	Adenovirus	TRUE	34.9	1276.82
Child care group 1	Child care group	Child care group	2022-03	2022W13	Wednesday	2022-03-30	145	913.714	36.5	21.0786	1	FALSE	FALSE	17	150	1	3	21.0786	1	3	1	97	Adenovirus	TRUE	31.8	1197.64
Child care group 1	Child care group	Child care group	2022-04	2022W14	Monday	2022-04-04	108	845.273	28.8182	20.3273	1	FALSE	FALSE	15.5	150	1.5	3	20.3273	1	3	1.5	98	Adenovirus	TRUE	34.5	929.409
Child care group 1	Child care group	Child care group	2022-04	2022W14	Wednesday	2022-04-06	120	701.571	37.7143	20.9857	3	FALSE	FALSE	16	150	1.5	3	20.9857	3	3	1.5	99	Adenovirus	TRUE	35.4	879.919
Child care group 1	Child care group	Child care group	2022-04	2022W13	Friday	2022-04-01	100	726.545	29.6364	21.1455	1	FALSE	FALSE	15	150	1	3	21.1455	1	3	1	100	Adenovirus	TRUE	34.4	1066
Child care group 1	Child care group	Child care group	2022-04	2022W14	Friday	2022-04-08	110	884.077	35.3077	20.8154	1	FALSE	FALSE	16	150	1	3	20.8154	1	3	1	101	Adenovirus	TRUE	30.9	869.032
Child care group 1	Child care group	Child care group	2022-04	2022W16	Wednesday	2022-04-20	122	823.231	31.3846	21.7231	3	FALSE	FALSE	22.5	150	1	3	21.7231	3	3	1	102	Adenovirus	TRUE	33.9	496.872
Child care group 1	Child care group	Child care group	2022-04	2022W17	Monday	2022-04-25	123	926.333	38.75	21.35	5	FALSE	FALSE	21.5	150	1	3	21.35	5	3	1	103	Adenovirus	TRUE	35.6	452.332
Child care group 1	Child care group	Child care group	2022-04	2022W16	Friday	2022-04-22	147	719.5	37.6875	21.55	4.5	FALSE	FALSE	20	150	1	3	21.55	4.5	3	1	104	Adenovirus	TRUE	36.2	460.25
Child care group 1	Child care group	Child care group	2022-04	2022W17	Wednesday	2022-04-27	132	747.571	34.8571	21.2429	5	FALSE	FALSE	18	150	1	3	21.2429	5	3	1	105	Adenovirus	FALSE	NA	438.475
Child care group 1	Child care group	Child care group	2022-01	2022W01	Friday	2022-01-07	120	724.786	32.0714	21.7857	1	FALSE	FALSE	16	150	NA	3	21.7857	1	3	1.33333	106	Adenovirus	TRUE	29.9	1067.98
Child care group 1	Child care group	Child care group	2022-01	2022W01	Wednesday	2022-01-05	117	688.846	32.7692	21.4615	1	FALSE	FALSE	11	150	1	5	21.4615	1	5	1	107	Adenovirus	TRUE	26.4	940.296
Child care group 1	Child care group	Child care group	2022-01	2022W02	Wednesday	2022-01-12	124	979.154	31.3846	21	1	FALSE	FALSE	14.5	150	1	5	21	1	5	1	108	Adenovirus	TRUE	31.4	1248.12
Child care group 1	Child care group	Child care group	2022-01	2022W02	Monday	2022-01-10	135	832.133	30.8	20.7333	1	FALSE	FALSE	15.5	150	2	3	20.7333	1	3	2	109	Adenovirus	TRUE	31.1	1191.7
Child care group 1	Child care group	Child care group	2022-01	2022W02	Friday	2022-01-14	153	872.471	30.5882	21.5294	1	FALSE	FALSE	14	150	NA	3	21.5294	1	3	1.48889	110	Adenovirus	TRUE	28.1	1290.68
Primary school cafeteria	Primary school cafeteria	Primary	2021-11	2021W47	Monday	2021-11-22	29	632.8	41.8	16	4.5	FALSE	FALSE	83.5	930	2	5	16	4.5	5	2	111	Adenovirus	FALSE	NA	808.655
Primary school cafeteria	Primary school cafeteria	Primary	2021-11	2021W48	Monday	2021-11-29	43	788.667	42.5	15.5	6	FALSE	FALSE	11.5	930	3	3	15.5	6	3	3	112	Adenovirus	TRUE	38.6	938.317
Primary school cafeteria	Primary school cafeteria	Primary	2021-12	2021W48	Thursday	2021-12-02	50	708.857	46.1429	15.2857	6	FALSE	FALSE	15	930	2	4	15.2857	6	4	2	113	Adenovirus	FALSE	NA	972.959
Primary school cafeteria	Primary school cafeteria	Primary	2021-12	2021W48	Friday	2021-12-03	106	549.364	41.8182	15	6	FALSE	FALSE	0	930	NA	NA	15	6	2.75	3.33333	114	Adenovirus	FALSE	NA	989.785
Primary school cafeteria	Primary school cafeteria	Primary	2021-12	2021W49	Monday	2021-12-06	110	682.333	41.8889	15.6667	6	FALSE	FALSE	0	930	NA	NA	15.6667	6	2.75	3.33333	115	Adenovirus	FALSE	NA	1008.59
Primary school cafeteria	Primary school cafeteria	Primary	2021-12	2021W49	Tuesday	2021-12-07	122	574.9	41.7	16	6	FALSE	FALSE	0	930	NA	1	16	6	1	3.41667	116	Adenovirus	FALSE	NA	940.296
Primary school cafeteria	Primary school cafeteria	Primary	2021-12	2021W50	Monday	2021-12-13	102	598.5	53.5	17.6	6	FALSE	FALSE	0	930	NA	NA	17.6	6	2.25	3.91667	117	Adenovirus	FALSE	NA	623.565
Primary school cafeteria	Primary school cafeteria	Primary	2021-12	2021W49	Friday	2021-12-10	103	626.545	41.3636	16.1818	6	FALSE	FALSE	0	930	NA	NA	16.1818	6	2.35	3.8	118	Adenovirus	FALSE	NA	758.176
Primary school cafeteria	Primary school cafeteria	Primary	2021-12	2021W49	Thursday	2021-12-09	113	589	42.5385	16.3077	6	FALSE	FALSE	10	930	5	3	16.3077	6	3	5	119	Adenovirus	FALSE	NA	814.593
Primary school cafeteria	Primary school cafeteria	Primary	2021-12	2021W50	Friday	2021-12-17	119	696.385	48	16.9231	6	FALSE	FALSE	0	930	NA	NA	16.9231	6	2.3	3.85833	120	Adenovirus	FALSE	NA	402.843
Primary school cafeteria	Primary school cafeteria	Primary	2021-12	2021W50	Thursday	2021-12-16	123	850.167	50.4167	20.5833	6	FALSE	FALSE	0	930	NA	NA	20.5833	6	2.475	4.14375	121	Adenovirus	FALSE	NA	453.322
Primary school cafeteria	Primary school cafeteria	Primary	2021-12	2021W50	Tuesday	2021-12-14	120	573.643	51.1429	17.3571	6	FALSE	FALSE	0	930	NA	NA	17.3571	6	2.22917	4.02257	122	Adenovirus	FALSE	NA	553.29
Primary school cafeteria	Primary school cafeteria	Primary	2022-01	2022W03	Friday	2022-01-21	40	474.75	42.25	16	6	FALSE	FALSE	11.5	930	2	3	16	6	3	2	123	Adenovirus	FALSE	NA	2309.17
Primary school cafeteria	Primary school cafeteria	Primary	2022-01	2022W03	Thursday	2022-01-20	45	529.5	44.1667	15.1667	4.5	FALSE	FALSE	17.5	930	4	2	15.1667	4.5	2	4	124	Adenovirus	FALSE	NA	2117.15
Primary school cafeteria	Primary school cafeteria	Primary	2022-01	2022W04	Friday	2022-01-28	125	467.083	47.75	14.9167	6	FALSE	FALSE	0	930	NA	NA	14.9167	6	3	2	125	Adenovirus	FALSE	NA	2827.82
Primary school cafeteria	Primary school cafeteria	Primary	2022-01	2022W04	Monday	2022-01-24	53	390	37	15	6	FALSE	FALSE	6	930	2	3	15	6	3	2	126	Adenovirus	FALSE	NA	2780.31
Primary school cafeteria	Primary school cafeteria	Primary	2022-01	2022W04	Tuesday	2022-01-25	114	457.364	40	15	5.5	FALSE	FALSE	0	930	NA	NA	15	5.5	2.8	2.6	127	Adenovirus	FALSE	NA	2912.94
Primary school cafeteria	Primary school cafeteria	Primary	2022-01	2022W03	Tuesday	2022-01-18	45	604.167	50	16.1667	6	FALSE	FALSE	7.5	930	3	3	16.1667	6	3	3	128	Adenovirus	FALSE	NA	1554.95
Primary school cafeteria	Primary school cafeteria	Primary	2022-01	2022W03	Monday	2022-01-17	45	560.333	49.8333	16	6	FALSE	FALSE	15	930	2	4	16	6	4	2	129	Adenovirus	FALSE	NA	1383.72
Primary school cafeteria	Primary school cafeteria	Primary	2022-01	2022W04	Thursday	2022-01-27	125	415.786	49.3571	15	5.5	FALSE	FALSE	0	930	NA	NA	15	5.5	2.76	2.52	130	Adenovirus	FALSE	NA	2848.6
Primary school cafeteria	Primary school cafeteria	Primary	2022-02	2022W05	Tuesday	2022-02-01	107	437.583	50.0833	15	6	FALSE	FALSE	0	930	NA	NA	15	6	2.85333	2.37333	131	Adenovirus	FALSE	NA	2311.15
Primary school cafeteria	Primary school cafeteria	Primary	2022-01	2022W02	Thursday	2022-01-13	38	502.833	42	15	6	FALSE	FALSE	12.5	930	3	4	15	6	4	3	132	Adenovirus	FALSE	NA	1238.22
Primary school cafeteria	Primary school cafeteria	Primary	2022-01	2022W02	Tuesday	2022-01-11	159	639.643	43.4286	14.5714	6	FALSE	FALSE	0	930	NA	NA	14.5714	6	3.4	2.4	133	Adenovirus	FALSE	NA	1249.11
Primary school cafeteria	Primary school cafeteria	Primary	2022-01	2022W02	Monday	2022-01-10	40	631.2	46.6	12	6	FALSE	FALSE	14	930	2	3	12	6	3	2	134	Adenovirus	FALSE	NA	1191.7
Primary school cafeteria	Primary school cafeteria	Primary	2022-01	2022W02	Friday	2022-01-14	35	513.2	43.8	16	6	FALSE	FALSE	17.5	930	2	3	16	6	3	2	135	Adenovirus	FALSE	NA	1290.68
Kindergarten cafeteria	Kindergarten cafeteria	Kindergarten	2021-11	2021W47	Monday	2021-11-22	64	936.2	46.8	18.6	3	FALSE	FALSE	22.5	372	1	5	18.6	3	5	1	136	Adenovirus	TRUE	40.4	808.655
Kindergarten cafeteria	Kindergarten cafeteria	Kindergarten	2021-11	2021W48	Monday	2021-11-29	90	684.091	39.8182	16.8182	3	FALSE	FALSE	22.5	372	2	5	16.8182	3	5	2	137	Adenovirus	FALSE	NA	938.317
Kindergarten cafeteria	Kindergarten cafeteria	Kindergarten	2021-12	2021W48	Thursday	2021-12-02	120	667.083	41.1667	17.8333	6	FALSE	FALSE	0	372	NA	NA	17.8333	6	5	2	138	Adenovirus	FALSE	NA	972.959
Kindergarten cafeteria	Kindergarten cafeteria	Kindergarten	2021-12	2021W48	Friday	2021-12-03	107	630.455	38.1818	17.5455	6	FALSE	FALSE	0	372	NA	NA	17.5455	6	5	2	139	Adenovirus	FALSE	NA	989.785
Kindergarten cafeteria	Kindergarten cafeteria	Kindergarten	2021-12	2021W49	Tuesday	2021-12-07	122	661.583	37.25	19.5833	6	FALSE	FALSE	0	372	NA	NA	19.5833	6	5	1.66667	140	Adenovirus	FALSE	NA	940.296
Kindergarten cafeteria	Kindergarten cafeteria	Kindergarten	2021-12	2021W50	Monday	2021-12-13	109	758.125	49.625	19.5	6	FALSE	FALSE	0	372	NA	NA	19.5	6	5	1.33333	141	Adenovirus	TRUE	37.4	623.565
Kindergarten cafeteria	Kindergarten cafeteria	Kindergarten	2021-12	2021W49	Friday	2021-12-10	100	677.364	37.8182	19.2727	6	FALSE	FALSE	0	372	NA	NA	19.2727	6	5	1.5	142	Adenovirus	TRUE	34.8	758.176
Kindergarten cafeteria	Kindergarten cafeteria	Kindergarten	2021-12	2021W49	Thursday	2021-12-09	112	646.5	36.75	19.5	6	FALSE	FALSE	0	372	NA	NA	19.5	6	5	1.58333	143	Adenovirus	TRUE	35.8	814.593
Kindergarten cafeteria	Kindergarten cafeteria	Kindergarten	2021-12	2021W50	Thursday	2021-12-16	127	663	54.1429	18.1429	6	FALSE	FALSE	0	372	NA	NA	18.1429	6	5	1.35417	144	Adenovirus	TRUE	36.6	453.322
Kindergarten cafeteria	Kindergarten cafeteria	Kindergarten	2021-12	2021W50	Friday	2021-12-17	119	766.909	46.5455	18.4545	6	FALSE	FALSE	0	372	NA	NA	18.4545	6	5	1.29688	145	Adenovirus	FALSE	NA	402.843
Kindergarten cafeteria	Kindergarten cafeteria	Kindergarten	2021-12	2021W50	Tuesday	2021-12-14	127	717.455	45.0909	20.2727	6	FALSE	FALSE	1	372	1	5	20.2727	6	5	1	146	Adenovirus	TRUE	34.1	553.29
Kindergarten cafeteria	Kindergarten cafeteria	Kindergarten	2022-01	2022W03	Friday	2022-01-21	90	721.091	41.1818	17.4545	5.5	FALSE	FALSE	0.5	372	6	1	17.4545	5.5	1	6	147	Adenovirus	FALSE	NA	2309.17
Kindergarten cafeteria	Kindergarten cafeteria	Kindergarten	2022-01	2022W03	Thursday	2022-01-20	115	617	39.6667	18.3333	5.5	FALSE	FALSE	0	372	NA	NA	18.3333	5.5	2.33333	3.5	148	Adenovirus	FALSE	NA	2117.15
Kindergarten cafeteria	Kindergarten cafeteria	Kindergarten	2022-01	2022W04	Friday	2022-01-28	125	670.2	44.4	18.6667	5	FALSE	FALSE	0	372	NA	NA	18.6667	5	2.6	4	149	Adenovirus	FALSE	NA	2827.82
Kindergarten cafeteria	Kindergarten cafeteria	Kindergarten	2022-01	2022W04	Monday	2022-01-24	120	697.25	36.875	18.75	5.5	FALSE	FALSE	0	372	NA	NA	18.75	5.5	2.5619	3.92857	150	Adenovirus	FALSE	NA	2780.31
Kindergarten cafeteria	Kindergarten cafeteria	Kindergarten	2022-01	2022W04	Tuesday	2022-01-25	110	778.5	38.7	18.4	5	FALSE	FALSE	0.5	372	1	1	18.4	5	1	1	151	Adenovirus	TRUE	36.6	2912.94
Kindergarten cafeteria	Kindergarten cafeteria	Kindergarten	2022-01	2022W03	Tuesday	2022-01-18	105	775.6	46.6	19.1	6	FALSE	FALSE	1	372	6	5	19.1	6	5	6	152	Adenovirus	TRUE	41.8	1554.95
Kindergarten cafeteria	Kindergarten cafeteria	Kindergarten	2022-01	2022W03	Monday	2022-01-17	110	667.125	47.75	16.75	5.5	FALSE	FALSE	0	372	1	1	16.75	5.5	1	1	153	Adenovirus	FALSE	NA	1383.72
Kindergarten cafeteria	Kindergarten cafeteria	Kindergarten	2022-01	2022W04	Thursday	2022-01-27	125	566.083	44	18	5.5	FALSE	FALSE	1	372	6	5	18	5.5	5	6	154	Adenovirus	FALSE	NA	2848.6
Kindergarten cafeteria	Kindergarten cafeteria	Kindergarten	2022-02	2022W05	Thursday	2022-02-03	115	703.333	45.0833	18.9167	6	FALSE	FALSE	1	372	1	5	18.9167	6	5	1	155	Adenovirus	FALSE	NA	1900.39
Kindergarten cafeteria	Kindergarten cafeteria	Kindergarten	2022-02	2022W05	Friday	2022-02-04	115	649	47	19	5	FALSE	FALSE	0	372	NA	NA	19	5	2.86667	3.66667	156	Adenovirus	FALSE	NA	1706.39
Kindergarten cafeteria	Kindergarten cafeteria	Kindergarten	2022-02	2022W05	Tuesday	2022-02-01	105	793.125	48.5	17	6	FALSE	FALSE	0.5	372	6	1	17	6	1	6	157	Adenovirus	FALSE	NA	2311.15
Kindergarten cafeteria	Kindergarten cafeteria	Kindergarten	2021-12	2021W49	Monday	2021-12-06	110	684.75	40.5	18.1667	6	FALSE	FALSE	0	372	NA	NA	18.1667	6	5	1.72619	158	Adenovirus	TRUE	39.9	1008.59
Kindergarten cafeteria	Kindergarten cafeteria	Kindergarten	2022-01	2022W02	Thursday	2022-01-13	115	833.6	39.5	18.1	5.5	FALSE	FALSE	0	372	NA	NA	18.1	5.5	2.06667	2.5	159	Adenovirus	TRUE	35.3	1238.22
Kindergarten cafeteria	Kindergarten cafeteria	Kindergarten	2022-01	2022W02	Monday	2022-01-10	105	385	37	12	5.5	FALSE	FALSE	0.5	372	1	1	12	5.5	1	1	160	Adenovirus	FALSE	NA	1191.7
Kindergarten cafeteria	Kindergarten cafeteria	Kindergarten	2022-01	2022W02	Friday	2022-01-14	110	753.643	41.4286	18.2143	6	FALSE	FALSE	1	372	1	1	18.2143	6	1	1	161	Adenovirus	TRUE	37.6	1290.68
Secondary school cafeteria	Secondary school cafeteria	Secondary	2021-11	2021W47	Tuesday	2021-11-23	175	565.562	37.5625	17.1875	5	FALSE	FALSE	2	912	1	4	17.1875	5	4	1	162	Adenovirus	FALSE	NA	847.256
Secondary school cafeteria	Secondary school cafeteria	Secondary	2022-01	2022W03	Friday	2022-01-21	90	490.8	39.4	17	5	FALSE	FALSE	0	912	NA	NA	17	5	2.25	6	163	Adenovirus	FALSE	NA	2309.17
Secondary school cafeteria	Secondary school cafeteria	Secondary	2022-01	2022W03	Thursday	2022-01-20	105	623.083	38.5	18.9167	2	FALSE	FALSE	5	912	6	5	18.9167	2	5	6	164	Adenovirus	FALSE	NA	2117.15
Secondary school cafeteria	Secondary school cafeteria	Secondary	2022-01	2022W04	Monday	2022-01-24	120	595.714	43.6429	13.9286	5	FALSE	FALSE	0.5	912	6	1	13.9286	5	1	6	165	Adenovirus	FALSE	NA	2780.31
Secondary school cafeteria	Secondary school cafeteria	Secondary	2022-01	2022W03	Tuesday	2022-01-18	95	516	52	15.4545	6	FALSE	FALSE	0	912	NA	NA	15.4545	6	2.25	6	166	Adenovirus	FALSE	NA	1554.95
Secondary school cafeteria	Secondary school cafeteria	Secondary	2022-01	2022W03	Monday	2022-01-17	100	521.818	53.9091	14	5.5	FALSE	FALSE	10.5	912	6	2	14	5.5	2	6	167	Adenovirus	FALSE	NA	1383.72
Secondary school cafeteria	Secondary school cafeteria	Secondary	2022-02	2022W06	Tuesday	2022-02-08	110	455.643	64.5714	12.4929	5	FALSE	FALSE	0	912	NA	NA	12.4929	5	4	6	168	Adenovirus	FALSE	NA	1314.44
Secondary school cafeteria	Secondary school cafeteria	Secondary	2022-02	2022W06	Thursday	2022-02-10	113	615.583	66.75	12.975	5	FALSE	FALSE	0	912	NA	NA	12.975	5	4	6	169	Adenovirus	FALSE	NA	1195.66
Secondary school cafeteria	Secondary school cafeteria	Secondary	2022-02	2022W06	Monday	2022-02-07	133	555.8	49.5	13.11	3	FALSE	FALSE	0	912	NA	NA	13.11	3	4	6	170	Adenovirus	FALSE	NA	1406.49
Secondary school cafeteria	Secondary school cafeteria	Secondary	2022-02	2022W07	Thursday	2022-02-17	110	558.455	44.8182	17.5455	5	FALSE	FALSE	0	912	NA	NA	17.5455	5	4.33333	6	171	Adenovirus	FALSE	NA	902.684
Secondary school cafeteria	Secondary school cafeteria	Secondary	2022-02	2022W07	Tuesday	2022-02-15	140	486.5	44.8571	15.2929	5.5	FALSE	FALSE	10	912	6	4	15.2929	5.5	4	6	172	Adenovirus	FALSE	NA	1008.59
Secondary school cafeteria	Secondary school cafeteria	Secondary	2022-02	2022W07	Monday	2022-02-14	130	598.267	62.3333	11.9533	5	FALSE	FALSE	0	912	NA	NA	11.9533	5	4.06667	6	173	Adenovirus	FALSE	NA	1050.16
Secondary school cafeteria	Secondary school cafeteria	Secondary	2022-02	2022W07	Friday	2022-02-18	115	498.583	53.4167	18.275	5	FALSE	FALSE	0	912	NA	NA	18.275	5	4.35	6	174	Adenovirus	FALSE	NA	904.664
Secondary school cafeteria	Secondary school cafeteria	Secondary	2022-02	2022W08	Monday	2022-02-21	125	558.455	41	17.9636	5	FALSE	FALSE	0	912	NA	NA	17.9636	5	4.35	6	175	Adenovirus	FALSE	NA	824.491
Secondary school cafeteria	Secondary school cafeteria	Secondary	2022-02	2022W08	Tuesday	2022-02-22	125	543.071	44.2143	18.6286	4	FALSE	FALSE	5	912	6	5	18.6286	4	5	6	176	Adenovirus	FALSE	NA	784.9
Secondary school cafeteria	Secondary school cafeteria	Secondary	2022-03	2022W10	Monday	2022-03-07	120	545.429	25.9286	15.9857	5.5	FALSE	FALSE	0	912	NA	NA	15.9857	5.5	5	1	177	Adenovirus	FALSE	NA	888.827
Secondary school cafeteria	Secondary school cafeteria	Secondary	2022-03	2022W10	Thursday	2022-03-10	110	584.357	29.7143	19.9571	6	FALSE	FALSE	14	912	1	5	19.9571	6	5	1	178	Adenovirus	FALSE	NA	973.949
Secondary school cafeteria	Secondary school cafeteria	Secondary	2022-03	2022W10	Tuesday	2022-03-08	162	521.438	22.75	18.6938	5	FALSE	FALSE	0	912	NA	NA	18.6938	5	5	1	179	Adenovirus	FALSE	NA	967.02
Secondary school cafeteria	Secondary school cafeteria	Secondary	2022-03	2022W12	Monday	2022-03-21	135	612.615	37.3846	18.9308	5.5	FALSE	FALSE	8.5	912	1	1	18.9308	5.5	1	1	180	Adenovirus	FALSE	NA	1206.55
Secondary school cafeteria	Secondary school cafeteria	Secondary	2022-03	2022W12	Thursday	2022-03-24	145	739.118	32.7647	19.6882	5.5	FALSE	FALSE	42	912	1	3	19.6882	5.5	3	1	181	Adenovirus	TRUE	37.9	1240.2
Secondary school cafeteria	Secondary school cafeteria	Secondary	2022-03	2022W12	Tuesday	2022-03-22	155	696.938	37.25	19.8188	5.5	FALSE	FALSE	15	912	1	3	19.8188	5.5	3	1	182	Adenovirus	FALSE	NA	1185.76
Secondary school cafeteria	Secondary school cafeteria	Secondary	2022-03	2022W13	Monday	2022-03-28	130	592.333	38.0667	20.12	5.5	FALSE	FALSE	5	912	1	5	20.12	5.5	5	1	183	Adenovirus	FALSE	NA	1276.82
Secondary school cafeteria	Secondary school cafeteria	Secondary	2022-01	2022W02	Friday	2022-01-14	112	407.444	43.8889	15.5556	5.5	FALSE	FALSE	0.5	912	6	1	15.5556	5.5	1	6	184	Adenovirus	FALSE	NA	1290.68
University auditorium 1	University auditorium	University	2021-12	2021W48	Wednesday	2021-12-01	109	586.769	49	18.9231	6	FALSE	FALSE	40	324	6	2.5	18.9231	6	2.5	6	185	Adenovirus	FALSE	NA	987.806
University auditorium 1	University auditorium	University	2021-12	2021W48	Wednesday	2021-12-01	146	687.941	53	19.7059	4.5	FALSE	FALSE	27.5	324	6	5	19.7059	4.5	5	6	186	Adenovirus	FALSE	NA	987.806
University auditorium 1	University auditorium	University	2021-12	2021W49	Wednesday	2021-12-08	121	577.143	35.1429	19.0714	4.5	FALSE	FALSE	12.5	324	6	3	19.0714	4.5	3	6	187	Adenovirus	FALSE	NA	883.878
Elderly care home 2	Elderly care home	Elderly	2021-12	2021W49	Monday	2021-12-06	260	593	30.1818	21.6364	1	FALSE	TRUE	2	627.75	4	4	21.6364	1	4	4	188	Adenovirus	FALSE	NA	1008.59
Elderly care home 2	Elderly care home	Elderly	2021-12	2021W49	Wednesday	2021-12-08	273	532.56	26.24	23.96	1	FALSE	TRUE	1	627.75	6	5	23.96	1	5	6	189	Adenovirus	FALSE	NA	883.878
Elderly care home 2	Elderly care home	Elderly	2021-12	2021W49	Tuesday	2021-12-07	280	706.2	28.2	23.6	1	FALSE	TRUE	0.5	627.75	1	1	23.6	1	1	1	190	Adenovirus	FALSE	NA	940.296
Elderly care home 2	Elderly care home	Elderly	2021-12	2021W50	Monday	2021-12-13	193	595	34.9444	24.3889	1	FALSE	TRUE	0	627.75	NA	NA	24.3889	1	3.28571	3.42857	191	Adenovirus	FALSE	NA	623.565
Elderly care home 2	Elderly care home	Elderly	2021-12	2021W49	Thursday	2021-12-09	135	611.533	26.2667	24.4	1	FALSE	TRUE	3.5	627.75	3	4	24.4	1	4	3	192	Adenovirus	FALSE	NA	814.593
Elderly care home 2	Elderly care home	Elderly	2021-12	2021W50	Wednesday	2021-12-15	144	636.357	37.1429	24.5714	1	FALSE	TRUE	2	627.75	3	3	24.5714	1	3	3	193	Adenovirus	FALSE	NA	500.831
Elderly care home 2	Elderly care home	Elderly	2021-12	2021W50	Friday	2021-12-17	147	702.214	34.9286	22.6429	1	FALSE	TRUE	1.5	627.75	1	3	22.6429	1	3	1	194	Adenovirus	FALSE	NA	402.843
Elderly care home 2	Elderly care home	Elderly	2021-12	2021W50	Tuesday	2021-12-14	262	553.208	34.4583	23.4583	1	FALSE	TRUE	2	627.75	6	3	23.4583	1	3	6	195	Adenovirus	FALSE	NA	553.29
Elderly care home 2	Elderly care home	Elderly	2021-12	2021W51	Tuesday	2021-12-21	233	713.619	24.2381	23.7143	1	FALSE	TRUE	1	627.75	6	3	23.7143	1	3	6	196	Adenovirus	FALSE	NA	359.292
Elderly care home 2	Elderly care home	Elderly	2021-12	2021W51	Monday	2021-12-20	197	596.222	28.3333	22.7778	1	FALSE	TRUE	0	627.75	NA	NA	22.7778	1	2.7551	3.41837	197	Adenovirus	FALSE	NA	357.313
Elderly care home 2	Elderly care home	Elderly	2021-12	2021W51	Thursday	2021-12-23	170	575.444	24.5	23.5	1	FALSE	TRUE	0	627.75	NA	NA	23.5	1	2.55102	2.98367	198	Adenovirus	FALSE	NA	351.374
Elderly care home 2	Elderly care home	Elderly	2021-12	2021W51	Wednesday	2021-12-22	224	721.478	22.5652	22.6522	1	FALSE	TRUE	1	627.75	1	1	22.6522	1	1	1	199	Adenovirus	FALSE	NA	355.333
Elderly care home 2	Elderly care home	Elderly	2021-12	2021W51	Friday	2021-12-24	132	524.923	38.2308	22.3077	1	FALSE	TRUE	16	627.75	3.5	3	22.3077	1	3	3.5	200	Adenovirus	FALSE	NA	378.098
Elderly care home 2	Elderly care home	Elderly	2022-01	2022W03	Friday	2022-01-21	140	644.111	28.4444	23.5556	3	FALSE	TRUE	1	627.75	6	5	23.5556	3	5	6	201	Adenovirus	FALSE	NA	2309.17
Elderly care home 2	Elderly care home	Elderly	2022-01	2022W03	Wednesday	2022-01-19	145	627.615	30.8462	21.8462	1	FALSE	TRUE	0	627.75	NA	NA	21.8462	1	2.75	4	202	Adenovirus	FALSE	NA	1817.25
Elderly care home 2	Elderly care home	Elderly	2022-01	2022W03	Thursday	2022-01-20	185	626.588	30.5294	22.5294	3	FALSE	TRUE	0	627.75	NA	NA	22.5294	3	3.15	4	203	Adenovirus	TRUE	40.6	2117.15
Elderly care home 2	Elderly care home	Elderly	2022-01	2022W04	Friday	2022-01-28	165	641.875	33.375	21.5	4.5	FALSE	TRUE	1	627.75	6	3	21.5	4.5	3	6	204	Adenovirus	FALSE	NA	2827.82
Elderly care home 2	Elderly care home	Elderly	2022-01	2022W04	Monday	2022-01-24	177	606.833	25.6667	24.1667	3	FALSE	TRUE	0	627.75	NA	NA	24.1667	3	2.84286	4.64286	205	Adenovirus	FALSE	NA	2780.31
Elderly care home 2	Elderly care home	Elderly	2022-01	2022W04	Tuesday	2022-01-25	170	609.778	25.7222	23.7222	3	FALSE	TRUE	3	627.75	3	2	23.7222	3	2	3	206	Adenovirus	FALSE	NA	2912.94
Elderly care home 2	Elderly care home	Elderly	2022-01	2022W03	Tuesday	2022-01-18	150	707.647	36.5294	22.5882	1	FALSE	TRUE	0	627.75	NA	NA	22.5882	1	2.82041	4.09184	207	Adenovirus	FALSE	NA	1554.95
Elderly care home 2	Elderly care home	Elderly	2022-01	2022W04	Thursday	2022-01-27	158	564.5	32.7692	22.3846	3.5	FALSE	TRUE	1.5	627.75	6	3	22.3846	3.5	3	6	208	Adenovirus	FALSE	NA	2848.6
Elderly care home 2	Elderly care home	Elderly	2022-02	2022W05	Thursday	2022-02-03	155	553.867	34.0667	22.2	4.5	FALSE	TRUE	1	627.75	3.5	1	22.2	4.5	1	3.5	209	Adenovirus	FALSE	NA	1900.39
Elderly care home 2	Elderly care home	Elderly	2022-02	2022W05	Friday	2022-02-04	175	626.389	37	22.1667	4.5	FALSE	TRUE	1.5	627.75	4.5	2	22.1667	4.5	2	4.5	210	Adenovirus	FALSE	NA	1706.39
Elderly care home 2	Elderly care home	Elderly	2022-01	2022W05	Monday	2022-01-31	135	547.467	30.4667	21.3333	4.5	FALSE	TRUE	3	627.75	3.5	1	21.3333	4.5	1	3.5	211	Adenovirus	FALSE	NA	2571.46
Elderly care home 2	Elderly care home	Elderly	2022-02	2022W05	Tuesday	2022-02-01	188	664.75	36.35	21.65	3.5	FALSE	TRUE	10.5	627.75	4	2	21.65	3.5	2	4	212	Adenovirus	FALSE	NA	2311.15
Elderly care home 2	Elderly care home	Elderly	2022-01	2022W01	Wednesday	2022-01-05	160	657.071	31.7857	22.4286	1	FALSE	TRUE	1	627.75	6	5	22.4286	1	5	6	213	Adenovirus	FALSE	NA	940.296
Elderly care home 2	Elderly care home	Elderly	2022-01	2022W01	Thursday	2022-01-06	163	644.067	31.9333	22.2	1	FALSE	TRUE	2.5	627.75	3.5	2	22.2	1	2	3.5	214	Adenovirus	FALSE	NA	1024.43
Elderly care home 2	Elderly care home	Elderly	2022-01	2022W01	Friday	2022-01-07	165	597.125	32.8125	22.25	1	FALSE	TRUE	0.5	627.75	6	1	22.25	1	1	6	215	Adenovirus	FALSE	NA	1067.98
Elderly care home 2	Elderly care home	Elderly	2022-01	2022W02	Thursday	2022-01-13	138	704.333	27.25	23.6667	1	FALSE	TRUE	0	627.75	NA	NA	23.6667	1	2.34005	3.69898	216	Adenovirus	FALSE	NA	1238.22
Elderly care home 2	Elderly care home	Elderly	2022-01	2022W01	Monday	2022-01-03	175	570.5	40.625	22.125	1	FALSE	TRUE	1.5	627.75	4	2	22.125	1	2	4	217	Adenovirus	FALSE	NA	700.768
Elderly care home 2	Elderly care home	Elderly	2022-01	2022W01	Tuesday	2022-01-04	155	602.824	40.5294	21.7059	1	FALSE	TRUE	1.5	627.75	1	3	21.7059	1	3	1	218	Adenovirus	FALSE	NA	836.369
Elderly care home 2	Elderly care home	Elderly	2022-01	2022W02	Tuesday	2022-01-11	143	725.6	26.9333	23.4667	1	FALSE	TRUE	0	627.75	NA	NA	23.4667	1	2.57338	3.58787	219	Adenovirus	FALSE	NA	1249.11
Elderly care home 2	Elderly care home	Elderly	2022-01	2022W02	Wednesday	2022-01-12	138	723.667	29.1667	23.4167	1	FALSE	TRUE	0.5	627.75	6	1	23.4167	1	1	6	220	Adenovirus	FALSE	NA	1248.12
Elderly care home 2	Elderly care home	Elderly	2022-01	2022W02	Monday	2022-01-10	110	690.556	27.4444	23.6667	3	FALSE	TRUE	3	627.75	1	3	23.6667	3	3	1	221	Adenovirus	FALSE	NA	1191.7
Elderly care home 2	Elderly care home	Elderly	2022-01	2022W02	Friday	2022-01-14	150	809.733	30.9333	21.9333	1	FALSE	TRUE	1	627.75	1	3	21.9333	1	3	1	222	Adenovirus	FALSE	NA	1290.68
Primary school classroom	Primary school classroom	Primary	2021-12	2021W49	Wednesday	2021-12-08	196	534.857	33.0952	20.8571	5	FALSE	FALSE	9.5	224	4.5	3.5	20.8571	5	3.5	4.5	223	Adenovirus	FALSE	NA	883.878
Primary school classroom	Primary school classroom	Primary	2021-12	2021W50	Wednesday	2021-12-15	231	715.542	44.5417	21.8333	3	FALSE	FALSE	11	224	3	5	21.8333	3	5	3	224	Adenovirus	FALSE	NA	500.831
Primary school classroom	Primary school classroom	Primary	2022-01	2022W03	Wednesday	2022-01-19	225	486.435	38.6957	16.5652	4.5	FALSE	FALSE	7.5	224	6	4.5	16.5652	4.5	4.5	6	225	Adenovirus	FALSE	NA	1817.25
Primary school classroom	Primary school classroom	Primary	2022-02	2022W05	Wednesday	2022-02-02	190	533.857	47.7619	17.9048	3.5	FALSE	FALSE	8.5	224	6	3	17.9048	3.5	3	6	226	Adenovirus	FALSE	NA	2095.38
Kindergarten classroom	Kindergarten classroom	Kindergarten	2021-12	2021W49	Wednesday	2021-12-08	178	434.067	41.6	14.9333	2.5	FALSE	FALSE	15	210	2	5	14.9333	2.5	5	2	227	Adenovirus	FALSE	NA	883.878
Kindergarten classroom	Kindergarten classroom	Kindergarten	2021-12	2021W50	Wednesday	2021-12-15	218	504.273	55.1818	17.0909	2	FALSE	FALSE	7.5	210	5	5	17.0909	2	5	5	228	Adenovirus	FALSE	NA	500.831
Kindergarten classroom	Kindergarten classroom	Kindergarten	2022-01	2022W03	Wednesday	2022-01-19	185	478	42.7895	16.5789	3.5	FALSE	FALSE	6	210	1.5	4	16.5789	3.5	4	1.5	229	Adenovirus	FALSE	NA	1817.25
Kindergarten classroom	Kindergarten classroom	Kindergarten	2022-02	2022W05	Wednesday	2022-02-02	200	444.105	46.7895	18.4737	3.5	FALSE	FALSE	8.5	210	6	3	18.4737	3.5	3	6	230	Adenovirus	FALSE	NA	2095.38
Elderly care home 1	Elderly care home	Elderly	2021-12	2021W49	Friday	2021-12-10	128	632.286	38.5714	18.5	1	FALSE	TRUE	16.5	273	2	3	18.5	1	3	2	231	Adenovirus	FALSE	NA	758.176
Elderly care home 1	Elderly care home	Elderly	2021-12	2021W49	Thursday	2021-12-09	130	741.667	37	19.2667	1	FALSE	TRUE	4	273	1	5	19.2667	1	5	1	232	Adenovirus	FALSE	NA	814.593
Elderly care home 1	Elderly care home	Elderly	2021-12	2021W50	Wednesday	2021-12-15	121	741.571	48.8571	20.3571	1	FALSE	TRUE	1	273	1	5	20.3571	1	5	1	233	Adenovirus	FALSE	NA	500.831
Elderly care home 1	Elderly care home	Elderly	2021-12	2021W50	Tuesday	2021-12-14	139	721.385	44.3077	20.4615	1.5	FALSE	TRUE	3	273	3	4	20.4615	1.5	4	3	234	Adenovirus	FALSE	NA	553.29
Elderly care home 1	Elderly care home	Elderly	2021-12	2021W51	Tuesday	2021-12-21	122	749.533	29.8667	20.2	2	FALSE	TRUE	7	273	6	4	20.2	2	4	6	235	Adenovirus	FALSE	NA	359.292
Elderly care home 1	Elderly care home	Elderly	2021-12	2021W51	Wednesday	2021-12-22	223	633.591	24.2727	20.2727	2	FALSE	TRUE	0.5	273	6	3	20.2727	2	3	6	236	Adenovirus	FALSE	NA	355.333
Elderly care home 1	Elderly care home	Elderly	2021-12	2021W51	Thursday	2021-12-23	176	646	28.7222	20.3889	1	FALSE	TRUE	7.5	273	1	4	20.3889	1	4	1	237	Adenovirus	FALSE	NA	351.374
Elderly care home 1	Elderly care home	Elderly	2022-01	2022W03	Wednesday	2022-01-19	123	700.571	33.5	20.1429	1	FALSE	TRUE	0	273	NA	NA	20.1429	1	2.875	2.75	238	Adenovirus	FALSE	NA	1817.25
Elderly care home 1	Elderly care home	Elderly	2022-01	2022W03	Thursday	2022-01-20	125	595.462	36.7692	17.9231	2	FALSE	TRUE	2	273	1	3	17.9231	2	3	1	239	Adenovirus	FALSE	NA	2117.15
Elderly care home 1	Elderly care home	Elderly	2022-01	2022W04	Tuesday	2022-01-25	110	793.417	33	20.3333	1	FALSE	TRUE	8	273	4	2.5	20.3333	1	2.5	4	240	Adenovirus	FALSE	NA	2912.94
Elderly care home 1	Elderly care home	Elderly	2022-01	2022W03	Tuesday	2022-01-18	97	797.6	42.1	20.2	1	FALSE	TRUE	2.5	273	1	3	20.2	1	3	1	241	Adenovirus	FALSE	NA	1554.95
Elderly care home 1	Elderly care home	Elderly	2022-01	2022W04	Thursday	2022-01-27	140	709.125	37.3125	20.4375	3	FALSE	TRUE	2.5	273	1	4	20.4375	3	4	1	242	Adenovirus	FALSE	NA	2848.6
Elderly care home 1	Elderly care home	Elderly	2022-02	2022W05	Tuesday	2022-02-01	145	626.062	37.125	21.25	2	FALSE	TRUE	1.5	273	1	5	21.25	2	5	1	243	Adenovirus	FALSE	NA	2311.15
Elderly care home 1	Elderly care home	Elderly	2022-01	2022W01	Wednesday	2022-01-05	162	597.833	32.2778	21.2778	1	FALSE	TRUE	1.5	273	1	5	21.2778	1	5	1	244	Adenovirus	FALSE	NA	940.296
Elderly care home 1	Elderly care home	Elderly	2022-01	2022W01	Thursday	2022-01-06	155	640.941	36.7647	19.4118	1	FALSE	TRUE	0	273	6	1	19.4118	1	1	6	245	Adenovirus	FALSE	NA	1024.43
Elderly care home 1	Elderly care home	Elderly	2022-01	2022W02	Thursday	2022-01-13	123	743.8	34.2	19.1333	2	FALSE	TRUE	1.5	273	5	3	19.1333	2	3	5	246	Adenovirus	FALSE	NA	1238.22
Elderly care home 1	Elderly care home	Elderly	2022-01	2022W01	Tuesday	2022-01-04	127	574.083	42.3333	20.8333	1	FALSE	TRUE	0	273	NA	NA	20.8333	1	3.33333	4.33333	247	Adenovirus	FALSE	NA	836.369
Elderly care home 1	Elderly care home	Elderly	2022-01	2022W02	Tuesday	2022-01-11	145	710.118	30.8235	19.7059	1	FALSE	TRUE	6	273	6	4	19.7059	1	4	6	248	Adenovirus	FALSE	NA	1249.11
Elderly care home 1	Elderly care home	Elderly	2022-01	2022W02	Wednesday	2022-01-12	112	721.538	36.9231	19.2308	1	FALSE	TRUE	0	273	NA	NA	19.2308	1	3.14583	3.625	249	Adenovirus	FALSE	NA	1248.12
University auditorium 4	University auditorium	University	2021-12	2021W50	Tuesday	2021-12-14	190	568.571	40.619	21.3333	2.5	FALSE	FALSE	17.5	731.25	3.5	3	21.3333	2.5	3	3.5	250	Adenovirus	FALSE	NA	553.29
Child care group 2	Child care group	Child care group	2022-01	2022W03	Friday	2022-01-21	130	596.375	32.375	21.0625	1	FALSE	FALSE	10	157.5	2	2	21.0625	1	2	2	251	Adenovirus	TRUE	36.2	2309.17
Child care group 2	Child care group	Child care group	2022-01	2022W03	Friday	2022-01-21	141	622.824	33.5294	21	1	TRUE	FALSE	6.5	157.5	2	2	21	1	2	2	252	Adenovirus	TRUE	36.1	2309.17
Child care group 2	Child care group	Child care group	2022-01	2022W03	Wednesday	2022-01-19	161	623.188	31.375	20.0625	1	FALSE	FALSE	12	157.5	2	4.5	20.0625	1	4.5	2	253	Adenovirus	TRUE	37.8	1817.25
Child care group 2	Child care group	Child care group	2022-01	2022W03	Wednesday	2022-01-19	118	853.923	34.2308	20.8462	1	TRUE	FALSE	12.5	157.5	2	3.5	20.8462	1	3.5	2	254	Adenovirus	TRUE	41	1817.25
Child care group 2	Child care group	Child care group	2022-01	2022W04	Monday	2022-01-24	130	851.429	36.2143	19.2143	1	FALSE	FALSE	18	157.5	2	5	19.2143	1	5	2	255	Adenovirus	TRUE	33.9	2780.31
Child care group 2	Child care group	Child care group	2022-01	2022W04	Monday	2022-01-24	133	810.571	33.1429	21	1	TRUE	FALSE	14.5	157.5	2	4	21	1	4	2	256	Adenovirus	TRUE	34.2	2780.31
Child care group 2	Child care group	Child care group	2022-01	2022W04	Wednesday	2022-01-26	130	888.929	33.2143	22.1429	1	FALSE	FALSE	18	157.5	2	4	22.1429	1	4	2	257	Adenovirus	TRUE	35.5	2934.71
Child care group 2	Child care group	Child care group	2022-01	2022W04	Wednesday	2022-01-26	133	838.062	33.375	22	1	TRUE	FALSE	14	157.5	2	2.5	22	1	2.5	2	258	Adenovirus	TRUE	33.9	2934.71
Child care group 2	Child care group	Child care group	2022-01	2022W03	Monday	2022-01-17	117	994	38.8571	20.5714	1	FALSE	FALSE	29	157.5	NA	2	20.5714	1	2	2	259	Adenovirus	TRUE	37.6	1383.72
Child care group 2	Child care group	Child care group	2022-01	2022W03	Monday	2022-01-17	137	1050.06	40	20	1	FALSE	FALSE	29	157.5	NA	3	20	1	3	2	260	Adenovirus	TRUE	33.8	1383.72
Child care group 2	Child care group	Child care group	2022-01	2022W04	Friday	2022-01-28	148	976.533	40.4	21	1	TRUE	FALSE	18	157.5	2.5	3	21	1	3	2.5	261	Adenovirus	TRUE	33.3	2827.82
Child care group 2	Child care group	Child care group	2022-01	2022W04	Friday	2022-01-28	135	902.867	38.1333	20.4667	1	FALSE	FALSE	18	157.5	2.5	3	20.4667	1	3	2.5	262	Adenovirus	TRUE	32.9	2827.82
Child care group 2	Child care group	Child care group	2022-01	2022W05	Monday	2022-01-31	128	935.429	37.8571	19.8571	1	FALSE	FALSE	18.5	157.5	3	3	19.8571	1	3	3	263	Adenovirus	TRUE	32	2571.46
Child care group 2	Child care group	Child care group	2022-01	2022W05	Monday	2022-01-31	113	1003.54	38.75	20.4167	1	TRUE	FALSE	18.5	157.5	2.5	2	20.4167	1	2	2.5	264	Adenovirus	TRUE	29.4	2571.46
Child care group 2	Child care group	Child care group	2022-02	2022W05	Friday	2022-02-04	130	732.733	42.7333	20.0667	1	FALSE	FALSE	17.5	157.5	3	3.5	20.0667	1	3.5	3	265	Adenovirus	TRUE	33.1	1706.39
Child care group 2	Child care group	Child care group	2022-02	2022W06	Monday	2022-02-07	107	1022	40	19.2	1	FALSE	FALSE	21	157.5	2.5	3	19.2	1	3	2.5	266	Adenovirus	TRUE	32.7	1406.49
Child care group 2	Child care group	Child care group	2022-02	2022W06	Friday	2022-02-11	120	1107.67	37.25	22.0917	1	TRUE	FALSE	24.5	157.5	1.5	3	22.0917	1	3	1.5	267	Adenovirus	TRUE	29.3	1142.21
Child care group 2	Child care group	Child care group	2022-02	2022W07	Wednesday	2022-02-16	129	1107.07	47.4286	21.4429	1	TRUE	FALSE	25	157.5	2.5	3.5	21.4429	1	3.5	2.5	268	Adenovirus	TRUE	31.1	939.306
Child care group 2	Child care group	Child care group	2022-02	2022W07	Monday	2022-02-14	130	1000.57	42.0714	20.0429	1	FALSE	FALSE	22.5	157.5	1.5	3	20.0429	1	3	1.5	269	Adenovirus	TRUE	31.2	1050.16
Child care group 2	Child care group	Child care group	2022-02	2022W06	Wednesday	2022-02-09	125	1052.64	43.5	21.2357	1	TRUE	FALSE	21.5	157.5	2	3	21.2357	1	3	2	270	Adenovirus	TRUE	32.1	1254.06
Child care group 2	Child care group	Child care group	2022-02	2022W07	Friday	2022-02-18	125	820	43.7143	21.4357	1	TRUE	FALSE	22	157.5	2.5	3.5	21.4357	1	3.5	2.5	271	Adenovirus	TRUE	28.6	904.664
Child care group 2	Child care group	Child care group	2022-02	2022W08	Monday	2022-02-21	157	867.529	38.0588	18.0529	1	FALSE	FALSE	21.5	157.5	1.5	3	18.0529	1	3	1.5	272	Adenovirus	TRUE	23.7	824.491
Child care group 2	Child care group	Child care group	2022-02	2022W08	Wednesday	2022-02-23	126	856.643	38.7857	20.3	1	TRUE	FALSE	20.5	157.5	2	3	20.3	1	3	2	273	Adenovirus	TRUE	29.2	792.818
Child care group 2	Child care group	Child care group	2022-03	2022W09	Wednesday	2022-03-02	124	761.833	28.5833	21.65	1	TRUE	FALSE	20.5	157.5	2	3	21.65	1	3	2	274	Adenovirus	TRUE	30.3	817.563
Child care group 2	Child care group	Child care group	2022-02	2022W08	Friday	2022-02-25	125	1171.73	37.2667	20.8933	1	TRUE	FALSE	21	157.5	1.5	3	20.8933	1	3	1.5	275	Adenovirus	TRUE	24.7	775.992
Child care group 2	Child care group	Child care group	2022-02	2022W09	Monday	2022-02-28	130	913.733	31.1333	19.54	1	FALSE	FALSE	18	157.5	1.5	3	19.54	1	3	1.5	276	Adenovirus	TRUE	26.9	815.583
Child care group 2	Child care group	Child care group	2022-03	2022W09	Friday	2022-03-04	159	1003.38	28.5	21.5938	1	TRUE	FALSE	19	157.5	2.5	3	21.5938	1	3	2.5	277	Adenovirus	TRUE	28.8	866.062
Child care group 2	Child care group	Child care group	2022-03	2022W10	Wednesday	2022-03-09	136	854.067	24.3333	20.92	1	TRUE	FALSE	22	157.5	1	3	20.92	1	3	1	278	Adenovirus	TRUE	29.7	982.857
Child care group 2	Child care group	Child care group	2022-03	2022W10	Monday	2022-03-07	118	1030.64	26.0714	21.8143	1	FALSE	FALSE	21	157.5	2	3	21.8143	1	3	2	279	Adenovirus	TRUE	24.4	888.827
Child care group 2	Child care group	Child care group	2022-03	2022W11	Monday	2022-03-14	128	1036.79	40.7143	20.7	1	FALSE	FALSE	19	157.5	1	3	20.7	1	3	1	280	Adenovirus	TRUE	30.7	988.796
Child care group 2	Child care group	Child care group	2022-03	2022W10	Friday	2022-03-11	135	641	27	19.7643	2.5	TRUE	FALSE	19	157.5	1	3	19.7643	2.5	3	1	281	Adenovirus	TRUE	30.4	969.99
Child care group 2	Child care group	Child care group	2022-03	2022W11	Friday	2022-03-18	126	866.417	31.5	22.15	3	TRUE	FALSE	19	157.5	1	3	22.15	3	3	1	282	Adenovirus	TRUE	33.6	1134.29
Child care group 2	Child care group	Child care group	2022-03	2022W12	Monday	2022-03-21	129	914.5	32.7143	21.65	1	FALSE	FALSE	16.5	157.5	1	3	21.65	1	3	1	283	Adenovirus	TRUE	31.6	1206.55
Child care group 2	Child care group	Child care group	2022-03	2022W11	Wednesday	2022-03-16	135	1009.08	38.3846	21.0769	1	TRUE	FALSE	16.5	157.5	1	3	21.0769	1	3	1	284	Adenovirus	TRUE	32.1	1037.3
Child care group 2	Child care group	Child care group	2022-03	2022W12	Wednesday	2022-03-23	134	915.467	31.4667	22.44	3	TRUE	FALSE	18.5	157.5	2.5	3	22.44	3	3	2.5	285	Adenovirus	TRUE	33.2	1234.26
Child care group 2	Child care group	Child care group	2022-03	2022W12	Friday	2022-03-25	110	783.154	31	22.9538	1	TRUE	FALSE	14	157.5	1	3	22.9538	1	3	1	286	Adenovirus	TRUE	30.7	1282.76
Child care group 2	Child care group	Child care group	2022-03	2022W13	Monday	2022-03-28	130	736.4	33.7333	21.9	1	FALSE	FALSE	12.5	157.5	2	3	21.9	1	3	2	287	Adenovirus	TRUE	25.8	1276.82
Child care group 2	Child care group	Child care group	2022-03	2022W13	Wednesday	2022-03-30	150	636.938	31.8125	22.4875	1	TRUE	FALSE	13.5	157.5	1.5	3	22.4875	1	3	1.5	288	Adenovirus	TRUE	28.8	1197.64
Child care group 2	Child care group	Child care group	2022-04	2022W13	Friday	2022-04-01	100	781.333	30.5833	21.175	1	TRUE	FALSE	16	157.5	1.5	3	21.175	1	3	1.5	289	Adenovirus	TRUE	29.8	1066
Elderly care home 3a	Elderly care home	Elderly	2022-01	2022W03	Thursday	2022-01-20	186	519.5	35.7	21	1	FALSE	TRUE	3	600	1	3	21	1	3	1	290	Adenovirus	FALSE	NA	2117.15
Elderly care home 3a	Elderly care home	Elderly	2022-01	2022W04	Monday	2022-01-24	150	523.5	30.4	21.3	1	FALSE	TRUE	3.5	600	1.5	1	21.3	1	1	1.5	291	Adenovirus	FALSE	NA	2780.31
Elderly care home 3a	Elderly care home	Elderly	2022-01	2022W03	Monday	2022-01-17	200	532.5	41.4	21.5	1	FALSE	TRUE	6.5	600	1.5	2	21.5	1	2	1.5	292	Adenovirus	FALSE	NA	1383.72
Elderly care home 3a	Elderly care home	Elderly	2022-01	2022W04	Thursday	2022-01-27	145	512.5	38.3	21.5	1	FALSE	TRUE	1	600	1	1	21.5	1	1	1	293	Adenovirus	FALSE	NA	2848.6
Elderly care home 3a	Elderly care home	Elderly	2022-01	2022W05	Monday	2022-01-31	155	514.5	31	22	1	FALSE	TRUE	3	600	1.5	2	22	1	2	1.5	294	Adenovirus	FALSE	NA	2571.46
Elderly care home 3a	Elderly care home	Elderly	2022-01	2022W01	Thursday	2022-01-06	260	568	36.75	20.65	1	FALSE	TRUE	11	600	2	3	20.65	1	3	2	295	Adenovirus	FALSE	NA	1024.43
Elderly care home 3a	Elderly care home	Elderly	2022-01	2022W02	Thursday	2022-01-13	223	568	33.8	20.5	1	FALSE	TRUE	2.5	600	1	2	20.5	1	2	1	296	Adenovirus	FALSE	NA	1238.22
Elderly care home 3a	Elderly care home	Elderly	2022-01	2022W02	Monday	2022-01-10	190	647	35.8	19.1	1	FALSE	TRUE	6.5	600	2	2	19.1	1	2	2	297	Adenovirus	FALSE	NA	1191.7
Elderly care home 3b	Elderly care home	Elderly	2022-01	2022W03	Thursday	2022-01-20	185	504.5	28.55	21.5	1	FALSE	TRUE	6	600	2	3	21.5	1	3	2	298	Adenovirus	FALSE	NA	2117.15
Elderly care home 3b	Elderly care home	Elderly	2022-01	2022W04	Monday	2022-01-24	150	490	25.85	22.45	1	FALSE	TRUE	6	600	1	3	22.45	1	3	1	299	Adenovirus	FALSE	NA	2780.31
Elderly care home 3b	Elderly care home	Elderly	2022-01	2022W03	Monday	2022-01-17	200	504	33.8	22	1	FALSE	TRUE	0.5	600	1	1	22	1	1	1	300	Adenovirus	FALSE	NA	1383.72
Elderly care home 3b	Elderly care home	Elderly	2022-01	2022W01	Thursday	2022-01-06	260	571.5	31.5	21.65	1	FALSE	TRUE	9	600	1	2	21.65	1	2	1	301	Adenovirus	FALSE	NA	1024.43
Elderly care home 3b	Elderly care home	Elderly	2022-01	2022W02	Thursday	2022-01-13	228	527.5	27.95	22	1	FALSE	TRUE	5	600	1	3	22	1	3	1	302	Adenovirus	FALSE	NA	1238.22
Elderly care home 3b	Elderly care home	Elderly	2022-01	2022W02	Monday	2022-01-10	175	554	30.45	20.1	1	FALSE	TRUE	0	600	NA	NA	20.1	1	2	1	303	Adenovirus	FALSE	NA	1191.7
Sportsbar	Sportsbar	Sportsbar	2022-01	2022W03	Thursday	2022-01-20	185	1012	33.2	22.55	2	FALSE	FALSE	12.5	324	1	4	22.55	2	4	1	304	Adenovirus	FALSE	NA	2117.15
Sportsbar	Sportsbar	Sportsbar	2022-02	2022W05	Thursday	2022-02-03	153	1008.5	44.7	20.95	3	FALSE	FALSE	26.5	324	2	5	20.95	3	5	2	305	Adenovirus	FALSE	NA	1900.39
Sportsbar	Sportsbar	Sportsbar	2022-02	2022W06	Thursday	2022-02-10	145	1322.5	44.45	23	1	FALSE	FALSE	25	324	1.5	5	23	1	5	1.5	306	Adenovirus	FALSE	NA	1195.66
Sportsbar	Sportsbar	Sportsbar	2022-02	2022W07	Friday	2022-02-18	156	1150	50.65	20.95	1	FALSE	FALSE	27	324	1	5	20.95	1	5	1	307	Adenovirus	FALSE	NA	904.664
Sportsbar	Sportsbar	Sportsbar	2022-02	2022W08	Thursday	2022-02-24	154	855	43.5	21.1	1	FALSE	FALSE	24.5	324	1	5	21.1	1	5	1	308	Adenovirus	FALSE	NA	808.655
Sportsbar	Sportsbar	Sportsbar	2022-03	2022W09	Thursday	2022-03-03	90	1249	31.1	21.85	1	FALSE	FALSE	21	324	1	5	21.85	1	5	1	309	Adenovirus	FALSE	NA	830.43
Sportsbar	Sportsbar	Sportsbar	2022-03	2022W10	Thursday	2022-03-10	169	791.5	30.45	22.2	2	FALSE	FALSE	21	324	1	5	22.2	2	5	1	310	Adenovirus	FALSE	NA	973.949
Sportsbar	Sportsbar	Sportsbar	2022-03	2022W11	Thursday	2022-03-17	122	971.5	37.75	22.8	1	FALSE	FALSE	25.5	324	1.5	5	22.8	1	5	1.5	311	Adenovirus	FALSE	NA	1090.74
Sportsbar	Sportsbar	Sportsbar	2022-03	2022W12	Thursday	2022-03-24	120	936.5	35.95	22.85	1	FALSE	FALSE	23.5	324	1	4.5	22.85	1	4.5	1	312	Adenovirus	FALSE	NA	1240.2
Sportsbar	Sportsbar	Sportsbar	2022-03	2022W13	Thursday	2022-03-31	129	638	37.8	21.55	1	FALSE	FALSE	16.5	324	1	5	21.55	1	5	1	313	Adenovirus	FALSE	NA	1144.19
Child care group 3	Child care group	Child care group	2022-02	2022W06	Monday	2022-02-07	112	604.5	29.6667	20.1333	2.5	FALSE	FALSE	21	157.5	2.5	3	20.1333	2.5	3	2.5	314	Adenovirus	TRUE	33.2	1406.49
Child care group 3	Child care group	Child care group	2022-02	2022W06	Friday	2022-02-11	124	699.429	32.7857	21.0571	1	TRUE	FALSE	13.5	157.5	1.5	2	21.0571	1	2	1.5	315	Adenovirus	FALSE	NA	1142.21
Child care group 3	Child care group	Child care group	2022-02	2022W07	Wednesday	2022-02-16	130	655.333	44.4667	22.2267	1	TRUE	FALSE	16.5	157.5	1.5	3	22.2267	1	3	1.5	316	Adenovirus	TRUE	35.8	939.306
Child care group 3	Child care group	Child care group	2022-02	2022W07	Monday	2022-02-14	140	668.188	38.1875	21.1313	1	FALSE	FALSE	16.5	157.5	2	3	21.1313	1	3	2	317	Adenovirus	TRUE	33.6	1050.16
Child care group 3	Child care group	Child care group	2022-02	2022W06	Wednesday	2022-02-09	125	719.154	38.4615	21.5462	1	TRUE	FALSE	19	157.5	2	2	21.5462	1	2	2	318	Adenovirus	TRUE	33.2	1254.06
Child care group 3	Child care group	Child care group	2022-02	2022W07	Friday	2022-02-18	130	586.357	43.1429	21.5857	1	TRUE	FALSE	17	157.5	1	3	21.5857	1	3	1	319	Adenovirus	TRUE	35.9	904.664
Child care group 3	Child care group	Child care group	2022-02	2022W08	Monday	2022-02-21	135	673.692	32.3077	20.4077	1	FALSE	FALSE	18.5	157.5	1.5	3	20.4077	1	3	1.5	320	Adenovirus	TRUE	33.4	824.491
Child care group 3	Child care group	Child care group	2022-02	2022W08	Wednesday	2022-02-23	128	840.308	36	21.2769	1	TRUE	FALSE	18	157.5	2	3	21.2769	1	3	2	321	Adenovirus	TRUE	34.6	792.818
Child care group 3	Child care group	Child care group	2022-03	2022W09	Wednesday	2022-03-02	126	756.917	27.5	21.1917	1	TRUE	FALSE	15.5	157.5	2	3	21.1917	1	3	2	322	Adenovirus	TRUE	37	817.563
Child care group 3	Child care group	Child care group	2022-02	2022W08	Friday	2022-02-25	125	660.5	30.7143	21.2714	1	TRUE	FALSE	15	157.5	1	2	21.2714	1	2	1	323	Adenovirus	TRUE	37.7	775.992
Child care group 3	Child care group	Child care group	2022-02	2022W09	Monday	2022-02-28	130	645.846	23.3846	21.5231	1	FALSE	FALSE	20	157.5	1	3	21.5231	1	3	1	324	Adenovirus	TRUE	36.2	815.583
Child care group 3	Child care group	Child care group	2022-03	2022W09	Friday	2022-03-04	148	708.188	23.9375	21.3375	1	TRUE	FALSE	16	157.5	3	3	21.3375	1	3	3	325	Adenovirus	TRUE	36.9	866.062
Child care group 3	Child care group	Child care group	2022-03	2022W10	Wednesday	2022-03-09	134	635.091	21.2727	21.6	1	TRUE	FALSE	19	157.5	1	3.5	21.6	1	3.5	1	326	Adenovirus	TRUE	34	982.857
Child care group 3	Child care group	Child care group	2022-03	2022W10	Monday	2022-03-07	126	657.214	20.7143	21.6643	1	FALSE	FALSE	17	157.5	1.5	3	21.6643	1	3	1.5	327	Adenovirus	TRUE	33.7	888.827
Child care group 3	Child care group	Child care group	2022-03	2022W11	Monday	2022-03-14	130	662.143	36.2143	21.8071	1	FALSE	FALSE	18.5	157.5	2	3	21.8071	1	3	2	328	Adenovirus	TRUE	36.7	988.796
Child care group 3	Child care group	Child care group	2022-03	2022W10	Friday	2022-03-11	135	529.5	22.8571	21.3429	4.5	TRUE	FALSE	20	157.5	1	3	21.3429	4.5	3	1	329	Adenovirus	TRUE	37.8	969.99
Child care group 3	Child care group	Child care group	2022-03	2022W11	Friday	2022-03-18	111	750.5	30.5714	21.5857	3	TRUE	FALSE	17.5	157.5	1	3	21.5857	3	3	1	330	Adenovirus	TRUE	38.2	1134.29
Child care group 3	Child care group	Child care group	2022-03	2022W12	Monday	2022-03-21	130	738.214	31.7143	21.6357	1	FALSE	FALSE	19.5	157.5	1	3	21.6357	1	3	1	331	Adenovirus	TRUE	35.1	1206.55
Child care group 3	Child care group	Child care group	2022-03	2022W11	Wednesday	2022-03-16	135	630.5	35.375	21.2625	1	TRUE	FALSE	18.5	157.5	1.5	3	21.2625	1	3	1.5	332	Adenovirus	TRUE	36.9	1037.3
Child care group 3	Child care group	Child care group	2022-03	2022W12	Wednesday	2022-03-23	124	754.357	29.7143	21.0071	3	TRUE	FALSE	21.5	157.5	1.5	3	21.0071	3	3	1.5	333	Adenovirus	TRUE	37.1	1234.26
Child care group 3	Child care group	Child care group	2022-03	2022W12	Friday	2022-03-25	110	713.308	30.3846	22.6	1	TRUE	FALSE	21.5	157.5	1	3	22.6	1	3	1	334	Adenovirus	TRUE	39.3	1282.76
Child care group 3	Child care group	Child care group	2022-03	2022W13	Monday	2022-03-28	125	763.643	33.1429	22.3929	1	FALSE	FALSE	15	157.5	1	3	22.3929	1	3	1	335	Adenovirus	TRUE	33.9	1276.82
Child care group 3	Child care group	Child care group	2022-03	2022W13	Wednesday	2022-03-30	150	717.294	32.7647	21.7706	1	TRUE	FALSE	21.5	157.5	1	3	21.7706	1	3	1	336	Adenovirus	TRUE	34.4	1197.64
Child care group 3	Child care group	Child care group	2022-04	2022W13	Friday	2022-04-01	105	611.917	29.6667	19.6167	1	TRUE	FALSE	17	157.5	1	3	19.6167	1	3	1	337	Adenovirus	TRUE	36.6	1066
University cafeteria	University cafeteria	University	2021-10	2021W42	Tuesday	2021-10-19	116	579.5	71.55	NA	NA	FALSE	TRUE	157.5	7614	2	NA	21.225	3	4	2	1	Bocavirus	FALSE	NA	151.437
University cafeteria	University cafeteria	University	2021-10	2021W42	Wednesday	2021-10-20	120	555	71.75	NA	NA	FALSE	TRUE	157.5	7614	2	NA	21.3438	3	4	2	2	Bocavirus	FALSE	NA	149.458
University cafeteria	University cafeteria	University	2021-10	2021W42	Friday	2021-10-22	118	552.5	41.1	NA	NA	FALSE	TRUE	221	7614	2	NA	21.6098	3	4	2	3	Bocavirus	FALSE	NA	161.335
University cafeteria	University cafeteria	University	2021-10	2021W43	Monday	2021-10-25	120	533	50.6	21.15	NA	FALSE	TRUE	215	7614	2	NA	21.15	3	4	2	4	Bocavirus	FALSE	NA	214.783
University cafeteria	University cafeteria	University	2021-10	2021W43	Tuesday	2021-10-26	119	548.5	57.3	21.3	NA	FALSE	TRUE	243	7614	2	NA	21.3	3	4	2	5	Bocavirus	FALSE	NA	247.446
University cafeteria	University cafeteria	University	2021-10	2021W43	Wednesday	2021-10-27	126	526	56.9	21.7	NA	FALSE	TRUE	112.5	7614	2	NA	21.7	3	4	2	6	Bocavirus	FALSE	NA	281.099
University cafeteria	University cafeteria	University	2021-10	2021W43	Thursday	2021-10-28	118	497.5	45.2	23.05	NA	FALSE	TRUE	175	7614	2	NA	23.05	3	4	2	7	Bocavirus	FALSE	NA	326.629
University cafeteria	University cafeteria	University	2021-10	2021W43	Friday	2021-10-29	121	458.5	50.15	21.5	NA	FALSE	TRUE	175	7614	2	NA	21.5	3	4	2	8	Bocavirus	FALSE	NA	345.435
University cafeteria	University cafeteria	University	2021-10	2021W42	Thursday	2021-10-21	131	508.5	51.25	NA	NA	FALSE	TRUE	173.5	7614	2	NA	21.5888	3	4	2	9	Bocavirus	FALSE	NA	149.458
University bar 1	University bar	University	2021-10	2021W42	Monday	2021-10-18	124	884	66.5	NA	NA	FALSE	FALSE	75	200	1	NA	21.025	2.33333	3.5	1	10	Bocavirus	FALSE	NA	156.386
University bar 1	University bar	University	2021-10	2021W42	Wednesday	2021-10-20	147	1176.5	76.05	23.3	3	FALSE	FALSE	88.5	200	1	4	23.3	3	4	1	11	Bocavirus	FALSE	NA	149.458
University bar 1	University bar	University	2021-10	2021W42	Tuesday	2021-10-19	118	1085.5	71.25	NA	1	FALSE	FALSE	100	200	1	2.5	21.025	1	2.5	1	12	Bocavirus	FALSE	NA	151.437
University bar 1	University bar	University	2021-10	2021W42	Thursday	2021-10-21	128	852.2	69.95	NA	3	FALSE	FALSE	73.5	200	1	4	20.16	3	4	1	13	Bocavirus	FALSE	NA	149.458
University bar 1	University bar	University	2021-10	2021W43	Wednesday	2021-10-27	139	747	70.9	16.7	NA	FALSE	FALSE	27	200	1.5	NA	16.7	3	4	1.5	14	Bocavirus	FALSE	NA	281.099
University bar 1	University bar	University	2021-10	2021W43	Monday	2021-10-25	110	708	68.35	18.75	NA	FALSE	FALSE	80	200	1	NA	18.75	2.46667	3.6	1	15	Bocavirus	FALSE	NA	214.783
University bar 1	University bar	University	2021-10	2021W41	Thursday	2021-10-14	122	1523	68	NA	NA	FALSE	FALSE	71	200	1	NA	21.3775	2.33333	3.5	1	16	Bocavirus	FALSE	NA	141.539
University bar 2	University bar	University	2021-10	2021W42	Monday	2021-10-18	126	3123	92.25	NA	NA	FALSE	FALSE	25	315	1	NA	19.1	1	3.75	1	17	Bocavirus	FALSE	NA	156.386
University bar 2	University bar	University	2021-10	2021W42	Wednesday	2021-10-20	144	1417	82.45	20.3	1	FALSE	FALSE	6	315	1	5	20.3	1	5	1	18	Bocavirus	FALSE	NA	149.458
University bar 2	University bar	University	2021-10	2021W42	Tuesday	2021-10-19	120	2013	83.85	NA	1	FALSE	FALSE	8.5	315	1	2.5	19.1	1	2.5	1	19	Bocavirus	FALSE	NA	151.437
University bar 2	University bar	University	2021-10	2021W43	Monday	2021-10-25	126	1236.5	71.8	17.9	NA	FALSE	FALSE	9	315	1	NA	17.9	1	3.75	1	20	Bocavirus	FALSE	NA	214.783
University bar 2	University bar	University	2021-10	2021W43	Thursday	2021-10-28	113	4223.5	82.7	19.1	NA	FALSE	FALSE	92	315	1	NA	19.1	1	3.75	1	21	Bocavirus	FALSE	NA	326.629
University bar 2	University bar	University	2021-11	2021W45	Tuesday	2021-11-09	122	2552	91.6	15	1	FALSE	FALSE	42.5	315	1	5	15	1	5	1	22	Bocavirus	FALSE	NA	481.036
University bar 2	University bar	University	2021-11	2021W45	Wednesday	2021-11-10	126	1431.5	58	18.7	1	FALSE	FALSE	22	315	1	4.5	18.7	1	4.5	1	23	Bocavirus	FALSE	NA	510.729
University bar 3	University bar	University	2021-10	2021W42	Monday	2021-10-18	128	1076	84.25	NA	NA	FALSE	TRUE	51	198	1	NA	18.25	3	4.33333	1	24	Bocavirus	FALSE	NA	156.386
University bar 3	University bar	University	2021-10	2021W42	Wednesday	2021-10-20	143	1429.5	79.5	19.3	3	FALSE	TRUE	43.5	198	1	5	19.3	3	5	1	25	Bocavirus	FALSE	NA	149.458
University bar 3	University bar	University	2021-10	2021W42	Tuesday	2021-10-19	112	1863.5	82.55	NA	NA	FALSE	TRUE	37	198	1	4	18.25	3	4	1	26	Bocavirus	FALSE	NA	151.437
University bar 3	University bar	University	2021-10	2021W42	Thursday	2021-10-21	125	831.5	70	NA	NA	FALSE	TRUE	20	198	1	4	18.6167	3	4	1	27	Bocavirus	FALSE	NA	149.458
University bar 3	University bar	University	2021-10	2021W43	Wednesday	2021-10-27	131	2931	88.95	20.3	NA	FALSE	TRUE	150	198	1	NA	20.3	3	4.5	1	28	Bocavirus	FALSE	NA	281.099
University bar 3	University bar	University	2021-10	2021W43	Monday	2021-10-25	112	907	71.1	17.2	NA	FALSE	TRUE	10	198	1	NA	17.2	3	4.36667	1	29	Bocavirus	FALSE	NA	214.783
University bar 3	University bar	University	2021-10	2021W43	Thursday	2021-10-28	113	666	62.55	18.4	NA	FALSE	TRUE	31.5	198	1	NA	18.4	3	4.46667	1	30	Bocavirus	FALSE	NA	326.629
University bar 3	University bar	University	2021-11	2021W44	Thursday	2021-11-04	121	1029	73.45	15.4	3	FALSE	TRUE	9.5	198	1	5	15.4	3	5	1	31	Bocavirus	FALSE	NA	333.558
University bar 3	University bar	University	2021-11	2021W45	Tuesday	2021-11-09	122	689.5	54.6	15.5	3	FALSE	TRUE	12.5	198	1	3	15.5	3	3	1	32	Bocavirus	FALSE	NA	481.036
University bar 3	University bar	University	2021-11	2021W45	Wednesday	2021-11-10	119	1626	61.45	15.25	3	FALSE	TRUE	19	198	1	4.5	15.25	3	4.5	1	33	Bocavirus	FALSE	NA	510.729
University auditorium 2	University auditorium	University	2021-11	2021W44	Thursday	2021-11-04	124	732.5	52.5714	19.7143	4	FALSE	FALSE	5.5	324	5	3	19.7143	4	3	5	34	Bocavirus	FALSE	NA	333.558
University auditorium 2	University auditorium	University	2021-11	2021W44	Thursday	2021-11-04	122	971.231	49.6923	19	4	FALSE	FALSE	10	324	5	2	19	4	2	5	35	Bocavirus	FALSE	NA	333.558
University auditorium 2	University auditorium	University	2021-11	2021W44	Thursday	2021-11-04	123	957.071	46.7143	18.7857	NA	FALSE	FALSE	17	324	6	2.5	18.7857	3.2	2.5	6	36	Bocavirus	FALSE	NA	333.558
University auditorium 2	University auditorium	University	2021-11	2021W45	Tuesday	2021-11-09	120	717.1	40.2	20.7	4.5	FALSE	FALSE	15	324	5.5	2	20.7	4.5	2	5.5	37	Bocavirus	FALSE	NA	481.036
University auditorium 2	University auditorium	University	2021-11	2021W45	Tuesday	2021-11-09	115	987.636	46.0909	20.9091	2.5	FALSE	FALSE	21	324	6	3	20.9091	2.5	3	6	38	Bocavirus	FALSE	NA	481.036
University auditorium 2	University auditorium	University	2021-11	2021W45	Tuesday	2021-11-09	130	1481.87	50.9333	20.5333	1	FALSE	FALSE	15.5	324	6	1.5	20.5333	1	1.5	6	39	Bocavirus	FALSE	NA	481.036
University auditorium 2	University auditorium	University	2021-11	2021W46	Tuesday	2021-11-16	120	1423.77	47.3846	21.6154	4	FALSE	FALSE	16.5	324	5	3	21.6154	4	3	5	40	Bocavirus	FALSE	NA	561.208
University auditorium 2	University auditorium	University	2021-11	2021W46	Thursday	2021-11-18	105	555.077	45.3846	19.6923	5	FALSE	FALSE	14.5	324	6	4	19.6923	5	4	6	41	Bocavirus	FALSE	NA	624.555
University auditorium 2	University auditorium	University	2021-11	2021W46	Thursday	2021-11-18	110	978.538	45.4615	20.6154	4	FALSE	FALSE	13	324	5.5	2	20.6154	4	2	5.5	42	Bocavirus	FALSE	NA	624.555
University auditorium 2	University auditorium	University	2021-11	2021W46	Thursday	2021-11-18	120	833.143	43.2857	19.8571	4	FALSE	FALSE	13	324	5	2.5	19.8571	4	2.5	5	43	Bocavirus	FALSE	NA	624.555
University auditorium 2	University auditorium	University	2021-11	2021W47	Tuesday	2021-11-23	111	895.25	44	18	1	FALSE	FALSE	0	324	NA	NA	18	1	2.58333	5.58333	44	Bocavirus	FALSE	NA	847.256
University auditorium 2	University auditorium	University	2021-11	2021W47	Thursday	2021-11-25	112	610.667	43.8333	19	5	FALSE	FALSE	5.5	324	6	2	19	5	2	6	45	Bocavirus	FALSE	NA	911.592
University auditorium 2	University auditorium	University	2021-11	2021W47	Thursday	2021-11-25	116	708.091	39.7273	20.0909	4.5	FALSE	FALSE	4	324	6	2	20.0909	4.5	2	6	46	Bocavirus	FALSE	NA	911.592
University auditorium 3	University auditorium	University	2021-11	2021W45	Monday	2021-11-08	114	938	61.5385	16	3	FALSE	FALSE	36	324	5	2	16	3	2	5	47	Bocavirus	FALSE	NA	386.016
University auditorium 3	University auditorium	University	2021-11	2021W45	Monday	2021-11-08	127	1040.93	64.3333	14.5333	3	FALSE	FALSE	36	324	5	3.5	14.5333	3	3.5	5	48	Bocavirus	FALSE	NA	386.016
University auditorium 3	University auditorium	University	2021-11	2021W47	Monday	2021-11-22	128	706.8	48.6	13.6	6	FALSE	FALSE	12	324	6	1.5	13.6	6	1.5	6	49	Bocavirus	FALSE	NA	808.655
University auditorium 3	University auditorium	University	2021-12	2021W49	Monday	2021-12-06	143	989.467	54.5333	14.2	3.5	FALSE	FALSE	16.5	324	6	4	14.2	3.5	4	6	50	Bocavirus	FALSE	NA	1008.59
University auditorium 3	University auditorium	University	2021-12	2021W50	Monday	2021-12-13	138	1281.12	66.3125	16.25	3	FALSE	FALSE	0	324	NA	NA	16.25	3	3.5	6	51	Bocavirus	FALSE	NA	623.565
University auditorium 3	University auditorium	University	2021-12	2021W50	Monday	2021-12-13	178	957.5	61.2	17	2	FALSE	FALSE	5	324	6	3	17	2	3	6	52	Bocavirus	FALSE	NA	623.565
Child care group 1	Child care group	Child care group	2021-11	2021W46	Wednesday	2021-11-17	125	1003.8	40.2	22.4	1	FALSE	FALSE	15	150	2	4	22.4	1	4	2	53	Bocavirus	TRUE	27.7	603.769
Child care group 1	Child care group	Child care group	2021-11	2021W46	Friday	2021-11-19	130	761.5	42.9375	22.3125	1	FALSE	FALSE	9.5	150	2	3	22.3125	1	3	2	54	Bocavirus	TRUE	29.7	729.472
Child care group 1	Child care group	Child care group	2021-11	2021W47	Monday	2021-11-22	119	937.643	39.1429	20.3571	1	FALSE	FALSE	7	150	2	3	20.3571	1	3	2	55	Bocavirus	TRUE	28.9	808.655
Child care group 1	Child care group	Child care group	2021-11	2021W47	Wednesday	2021-11-24	135	995.312	40.25	21.8125	1	FALSE	FALSE	14	150	3	4.5	21.8125	1	4.5	3	56	Bocavirus	TRUE	28.2	868.042
Child care group 1	Child care group	Child care group	2021-11	2021W48	Monday	2021-11-29	119	1052.36	33.1429	22.7143	1	FALSE	FALSE	21	150	1.5	3.5	22.7143	1	3.5	1.5	57	Bocavirus	TRUE	31	938.317
Child care group 1	Child care group	Child care group	2021-11	2021W47	Friday	2021-11-26	146	837.412	34.0588	21	1	FALSE	FALSE	9.5	150	2	3.5	21	1	3.5	2	58	Bocavirus	TRUE	28.6	901.695
Child care group 1	Child care group	Child care group	2021-12	2021W48	Wednesday	2021-12-01	147	794	40.0625	22.8125	1	FALSE	FALSE	11	150	NA	3	22.8125	1	3	1.875	59	Bocavirus	TRUE	30.3	987.806
Child care group 1	Child care group	Child care group	2021-12	2021W48	Friday	2021-12-03	131	892.467	31.7333	22.2667	1	FALSE	FALSE	14	150	NA	3	22.2667	1	3	1.59375	60	Bocavirus	TRUE	27.8	989.785
Child care group 1	Child care group	Child care group	2021-12	2021W49	Monday	2021-12-06	150	972.471	35.2353	20.6471	1	FALSE	FALSE	20	150	NA	3	20.6471	1	3	1.49219	61	Bocavirus	TRUE	29.6	1008.59
Child care group 1	Child care group	Child care group	2021-12	2021W49	Wednesday	2021-12-08	180	682.05	31.9	21.65	2.5	FALSE	FALSE	7	150	1	3.5	21.65	2.5	3.5	1	62	Bocavirus	TRUE	27.7	883.878
Child care group 1	Child care group	Child care group	2021-12	2021W50	Monday	2021-12-13	150	907.056	41.5556	22	1	FALSE	FALSE	14	150	NA	3.5	22	1	3.5	1.24609	63	Bocavirus	TRUE	28.5	623.565
Child care group 1	Child care group	Child care group	2021-12	2021W49	Friday	2021-12-10	125	860.733	31.2667	22	1	FALSE	FALSE	17	150	NA	3	22	1	3	1.33301	64	Bocavirus	TRUE	29.2	758.176
Child care group 1	Child care group	Child care group	2021-12	2021W50	Wednesday	2021-12-15	128	881.867	41.6	22.6667	1	FALSE	FALSE	12.5	150	NA	3	22.6667	1	3	1.39478	65	Bocavirus	TRUE	31.3	500.831
Child care group 1	Child care group	Child care group	2021-12	2021W51	Wednesday	2021-12-22	130	908.25	25.3125	23.0625	1	FALSE	FALSE	8.5	150	2	2.5	23.0625	1	2.5	2	66	Bocavirus	TRUE	31.4	355.333
Child care group 1	Child care group	Child care group	2022-01	2022W03	Friday	2022-01-21	114	530.857	28.2857	21	3	FALSE	FALSE	6	150	1	2	21	3	2	1	67	Bocavirus	TRUE	32	2309.17
Child care group 1	Child care group	Child care group	2022-01	2022W03	Wednesday	2022-01-19	142	575	30.7143	21	1	FALSE	FALSE	5.5	150	2	3	21	1	3	2	68	Bocavirus	TRUE	33.2	1817.25
Child care group 1	Child care group	Child care group	2022-01	2022W04	Monday	2022-01-24	113	600.333	29.1667	20.4167	1	FALSE	FALSE	10	150	2	5	20.4167	1	5	2	69	Bocavirus	TRUE	32.7	2780.31
Child care group 1	Child care group	Child care group	2022-01	2022W04	Wednesday	2022-01-26	113	697.846	29.3077	21	1	FALSE	FALSE	14.5	150	2	4.5	21	1	4.5	2	70	Bocavirus	TRUE	31.4	2934.71
Child care group 1	Child care group	Child care group	2022-01	2022W03	Monday	2022-01-17	123	815.417	35.8333	20.6667	1	FALSE	FALSE	20.5	150	NA	3	20.6667	1	3	1.6	71	Bocavirus	TRUE	30.9	1383.72
Child care group 1	Child care group	Child care group	2022-01	2022W04	Friday	2022-01-28	122	832.286	33.7857	21	1	FALSE	FALSE	13.5	150	2	3	21	1	3	2	72	Bocavirus	TRUE	31.2	2827.82
Child care group 1	Child care group	Child care group	2022-01	2022W05	Monday	2022-01-31	117	833.667	34.9167	20.3333	1	FALSE	FALSE	14.5	150	3	2	20.3333	1	2	3	73	Bocavirus	TRUE	30.3	2571.46
Child care group 1	Child care group	Child care group	2022-02	2022W05	Friday	2022-02-04	116	685.846	38	21.6154	1	FALSE	FALSE	12.5	150	3	3	21.6154	1	3	3	74	Bocavirus	TRUE	30.7	1706.39
Child care group 1	Child care group	Child care group	2022-02	2022W06	Monday	2022-02-07	111	999.444	36.3333	20.6667	1	FALSE	FALSE	14.5	150	3	3	20.6667	1	3	3	75	Bocavirus	TRUE	29.8	1406.49
Child care group 1	Child care group	Child care group	2022-02	2022W06	Friday	2022-02-11	120	879.182	34.7273	20.8273	1	FALSE	FALSE	14.5	150	2	3	20.8273	1	3	2	76	Bocavirus	TRUE	32.9	1142.21
Child care group 1	Child care group	Child care group	2022-02	2022W07	Wednesday	2022-02-16	130	898.385	42.9231	21.5538	1	FALSE	FALSE	19.5	150	2	3	21.5538	1	3	2	77	Bocavirus	TRUE	31.9	939.306
Child care group 1	Child care group	Child care group	2022-02	2022W07	Monday	2022-02-14	135	1102.93	40.8	20.74	1	FALSE	FALSE	17.5	150	2	3	20.74	1	3	2	78	Bocavirus	TRUE	32.6	1050.16
Child care group 1	Child care group	Child care group	2022-02	2022W06	Wednesday	2022-02-09	128	980.357	41.5714	20.9214	1	TRUE	FALSE	16.5	150	2	3	20.9214	1	3	2	79	Bocavirus	TRUE	30.1	1254.06
Child care group 1	Child care group	Child care group	2022-02	2022W07	Friday	2022-02-18	122	862.769	39.8462	21.8077	1	FALSE	FALSE	16	150	1.5	3	21.8077	1	3	1.5	80	Bocavirus	TRUE	29.6	904.664
Child care group 1	Child care group	Child care group	2022-02	2022W08	Monday	2022-02-21	132	840.231	32.6923	20.4769	1	FALSE	FALSE	19.5	150	2	3.5	20.4769	1	3.5	2	81	Bocavirus	TRUE	29.6	824.491
Child care group 1	Child care group	Child care group	2022-02	2022W08	Wednesday	2022-02-23	125	705.143	34.1429	21.2643	1	FALSE	FALSE	16	150	2	3	21.2643	1	3	2	82	Bocavirus	TRUE	34	792.818
Child care group 1	Child care group	Child care group	2022-03	2022W09	Wednesday	2022-03-02	126	889.571	28.7143	21.0929	1	FALSE	FALSE	16.5	150	1.5	3	21.0929	1	3	1.5	83	Bocavirus	TRUE	32.7	817.563
Child care group 1	Child care group	Child care group	2022-02	2022W08	Friday	2022-02-25	125	914.143	31.6429	21.0143	1	FALSE	FALSE	16.5	150	1.5	3	21.0143	1	3	1.5	84	Bocavirus	TRUE	32.3	775.992
Child care group 1	Child care group	Child care group	2022-02	2022W09	Monday	2022-02-28	130	760.714	25.3571	21.3214	1	FALSE	FALSE	15	150	1.5	3	21.3214	1	3	1.5	85	Bocavirus	TRUE	32.8	815.583
Child care group 1	Child care group	Child care group	2022-03	2022W09	Friday	2022-03-04	135	828.133	25.1333	21.2333	1	FALSE	FALSE	17	150	3	3	21.2333	1	3	3	86	Bocavirus	TRUE	31.7	866.062
Child care group 1	Child care group	Child care group	2022-03	2022W10	Wednesday	2022-03-09	132	746.643	23.1429	21.9929	4	FALSE	FALSE	18	150	1.5	3	21.9929	4	3	1.5	87	Bocavirus	TRUE	33.6	982.857
Child care group 1	Child care group	Child care group	2022-03	2022W10	Monday	2022-03-07	122	1039.07	24.7143	21.75	4	FALSE	FALSE	23	150	2	3.5	21.75	4	3.5	2	88	Bocavirus	TRUE	34.4	888.827
Child care group 1	Child care group	Child care group	2022-03	2022W11	Monday	2022-03-14	131	911.538	38.0769	21.2077	1	FALSE	FALSE	21	150	1	3	21.2077	1	3	1	89	Bocavirus	TRUE	31.1	988.796
Child care group 1	Child care group	Child care group	2022-03	2022W10	Friday	2022-03-11	135	705.938	24.4375	21.8687	2.5	FALSE	FALSE	23	150	1	3	21.8687	2.5	3	1	90	Bocavirus	TRUE	31.8	969.99
Child care group 1	Child care group	Child care group	2022-03	2022W11	Friday	2022-03-18	115	924.308	31.5385	20.8846	3	FALSE	FALSE	18.5	150	1	3	20.8846	3	3	1	91	Bocavirus	TRUE	32.5	1134.29
Child care group 1	Child care group	Child care group	2022-03	2022W12	Monday	2022-03-21	135	945.385	32.7692	21.2846	1	FALSE	FALSE	21.5	150	1	3	21.2846	1	3	1	92	Bocavirus	TRUE	32.3	1206.55
Child care group 1	Child care group	Child care group	2022-03	2022W11	Wednesday	2022-03-16	117	834.923	34.1538	21.8231	1	FALSE	FALSE	20.5	150	1	3	21.8231	1	3	1	93	Bocavirus	TRUE	31.9	1037.3
Child care group 1	Child care group	Child care group	2022-03	2022W12	Wednesday	2022-03-23	110	748.615	29.8462	21.5769	3	FALSE	FALSE	18	150	1	3	21.5769	3	3	1	94	Bocavirus	TRUE	31.7	1234.26
Child care group 1	Child care group	Child care group	2022-03	2022W12	Friday	2022-03-25	105	659.833	32.0833	21.3167	1	FALSE	FALSE	18	150	1	3	21.3167	1	3	1	95	Bocavirus	TRUE	31	1282.76
Child care group 1	Child care group	Child care group	2022-03	2022W13	Monday	2022-03-28	120	968.571	37.1429	21.1143	1	FALSE	FALSE	15.5	150	1	3	21.1143	1	3	1	96	Bocavirus	TRUE	29.9	1276.82
Child care group 1	Child care group	Child care group	2022-03	2022W13	Wednesday	2022-03-30	145	913.714	36.5	21.0786	1	FALSE	FALSE	17	150	1	3	21.0786	1	3	1	97	Bocavirus	TRUE	30.6	1197.64
Child care group 1	Child care group	Child care group	2022-04	2022W14	Monday	2022-04-04	108	845.273	28.8182	20.3273	1	FALSE	FALSE	15.5	150	1.5	3	20.3273	1	3	1.5	98	Bocavirus	TRUE	31.6	929.409
Child care group 1	Child care group	Child care group	2022-04	2022W14	Wednesday	2022-04-06	120	701.571	37.7143	20.9857	3	FALSE	FALSE	16	150	1.5	3	20.9857	3	3	1.5	99	Bocavirus	TRUE	31	879.919
Child care group 1	Child care group	Child care group	2022-04	2022W13	Friday	2022-04-01	100	726.545	29.6364	21.1455	1	FALSE	FALSE	15	150	1	3	21.1455	1	3	1	100	Bocavirus	TRUE	32.4	1066
Child care group 1	Child care group	Child care group	2022-04	2022W14	Friday	2022-04-08	110	884.077	35.3077	20.8154	1	FALSE	FALSE	16	150	1	3	20.8154	1	3	1	101	Bocavirus	TRUE	26.9	869.032
Child care group 1	Child care group	Child care group	2022-04	2022W16	Wednesday	2022-04-20	122	823.231	31.3846	21.7231	3	FALSE	FALSE	22.5	150	1	3	21.7231	3	3	1	102	Bocavirus	TRUE	25.7	496.872
Child care group 1	Child care group	Child care group	2022-04	2022W17	Monday	2022-04-25	123	926.333	38.75	21.35	5	FALSE	FALSE	21.5	150	1	3	21.35	5	3	1	103	Bocavirus	TRUE	28.5	452.332
Child care group 1	Child care group	Child care group	2022-04	2022W16	Friday	2022-04-22	147	719.5	37.6875	21.55	4.5	FALSE	FALSE	20	150	1	3	21.55	4.5	3	1	104	Bocavirus	TRUE	27.2	460.25
Child care group 1	Child care group	Child care group	2022-04	2022W17	Wednesday	2022-04-27	132	747.571	34.8571	21.2429	5	FALSE	FALSE	18	150	1	3	21.2429	5	3	1	105	Bocavirus	TRUE	29.9	438.475
Child care group 1	Child care group	Child care group	2022-01	2022W01	Friday	2022-01-07	120	724.786	32.0714	21.7857	1	FALSE	FALSE	16	150	NA	3	21.7857	1	3	1.33333	106	Bocavirus	TRUE	32.8	1067.98
Child care group 1	Child care group	Child care group	2022-01	2022W01	Wednesday	2022-01-05	117	688.846	32.7692	21.4615	1	FALSE	FALSE	11	150	1	5	21.4615	1	5	1	107	Bocavirus	TRUE	29.2	940.296
Child care group 1	Child care group	Child care group	2022-01	2022W02	Wednesday	2022-01-12	124	979.154	31.3846	21	1	FALSE	FALSE	14.5	150	1	5	21	1	5	1	108	Bocavirus	TRUE	31.9	1248.12
Child care group 1	Child care group	Child care group	2022-01	2022W02	Monday	2022-01-10	135	832.133	30.8	20.7333	1	FALSE	FALSE	15.5	150	2	3	20.7333	1	3	2	109	Bocavirus	TRUE	29.3	1191.7
Child care group 1	Child care group	Child care group	2022-01	2022W02	Friday	2022-01-14	153	872.471	30.5882	21.5294	1	FALSE	FALSE	14	150	NA	3	21.5294	1	3	1.48889	110	Bocavirus	TRUE	31.4	1290.68
Primary school cafeteria	Primary school cafeteria	Primary	2021-11	2021W47	Monday	2021-11-22	29	632.8	41.8	16	4.5	FALSE	FALSE	83.5	930	2	5	16	4.5	5	2	111	Bocavirus	FALSE	NA	808.655
Primary school cafeteria	Primary school cafeteria	Primary	2021-11	2021W48	Monday	2021-11-29	43	788.667	42.5	15.5	6	FALSE	FALSE	11.5	930	3	3	15.5	6	3	3	112	Bocavirus	FALSE	NA	938.317
Primary school cafeteria	Primary school cafeteria	Primary	2021-12	2021W48	Thursday	2021-12-02	50	708.857	46.1429	15.2857	6	FALSE	FALSE	15	930	2	4	15.2857	6	4	2	113	Bocavirus	FALSE	NA	972.959
Primary school cafeteria	Primary school cafeteria	Primary	2021-12	2021W48	Friday	2021-12-03	106	549.364	41.8182	15	6	FALSE	FALSE	0	930	NA	NA	15	6	2.75	3.33333	114	Bocavirus	FALSE	NA	989.785
Primary school cafeteria	Primary school cafeteria	Primary	2021-12	2021W49	Monday	2021-12-06	110	682.333	41.8889	15.6667	6	FALSE	FALSE	0	930	NA	NA	15.6667	6	2.75	3.33333	115	Bocavirus	FALSE	NA	1008.59
Primary school cafeteria	Primary school cafeteria	Primary	2021-12	2021W49	Tuesday	2021-12-07	122	574.9	41.7	16	6	FALSE	FALSE	0	930	NA	1	16	6	1	3.41667	116	Bocavirus	FALSE	NA	940.296
Primary school cafeteria	Primary school cafeteria	Primary	2021-12	2021W50	Monday	2021-12-13	102	598.5	53.5	17.6	6	FALSE	FALSE	0	930	NA	NA	17.6	6	2.25	3.91667	117	Bocavirus	FALSE	NA	623.565
Primary school cafeteria	Primary school cafeteria	Primary	2021-12	2021W49	Friday	2021-12-10	103	626.545	41.3636	16.1818	6	FALSE	FALSE	0	930	NA	NA	16.1818	6	2.35	3.8	118	Bocavirus	TRUE	35.4	758.176
Primary school cafeteria	Primary school cafeteria	Primary	2021-12	2021W49	Thursday	2021-12-09	113	589	42.5385	16.3077	6	FALSE	FALSE	10	930	5	3	16.3077	6	3	5	119	Bocavirus	TRUE	35.1	814.593
Primary school cafeteria	Primary school cafeteria	Primary	2021-12	2021W50	Friday	2021-12-17	119	696.385	48	16.9231	6	FALSE	FALSE	0	930	NA	NA	16.9231	6	2.3	3.85833	120	Bocavirus	FALSE	NA	402.843
Primary school cafeteria	Primary school cafeteria	Primary	2021-12	2021W50	Thursday	2021-12-16	123	850.167	50.4167	20.5833	6	FALSE	FALSE	0	930	NA	NA	20.5833	6	2.475	4.14375	121	Bocavirus	FALSE	NA	453.322
Primary school cafeteria	Primary school cafeteria	Primary	2021-12	2021W50	Tuesday	2021-12-14	120	573.643	51.1429	17.3571	6	FALSE	FALSE	0	930	NA	NA	17.3571	6	2.22917	4.02257	122	Bocavirus	TRUE	34.7	553.29
Primary school cafeteria	Primary school cafeteria	Primary	2022-01	2022W03	Friday	2022-01-21	40	474.75	42.25	16	6	FALSE	FALSE	11.5	930	2	3	16	6	3	2	123	Bocavirus	FALSE	NA	2309.17
Primary school cafeteria	Primary school cafeteria	Primary	2022-01	2022W03	Thursday	2022-01-20	45	529.5	44.1667	15.1667	4.5	FALSE	FALSE	17.5	930	4	2	15.1667	4.5	2	4	124	Bocavirus	FALSE	NA	2117.15
Primary school cafeteria	Primary school cafeteria	Primary	2022-01	2022W04	Friday	2022-01-28	125	467.083	47.75	14.9167	6	FALSE	FALSE	0	930	NA	NA	14.9167	6	3	2	125	Bocavirus	FALSE	NA	2827.82
Primary school cafeteria	Primary school cafeteria	Primary	2022-01	2022W04	Monday	2022-01-24	53	390	37	15	6	FALSE	FALSE	6	930	2	3	15	6	3	2	126	Bocavirus	FALSE	NA	2780.31
Primary school cafeteria	Primary school cafeteria	Primary	2022-01	2022W04	Tuesday	2022-01-25	114	457.364	40	15	5.5	FALSE	FALSE	0	930	NA	NA	15	5.5	2.8	2.6	127	Bocavirus	FALSE	NA	2912.94
Primary school cafeteria	Primary school cafeteria	Primary	2022-01	2022W03	Tuesday	2022-01-18	45	604.167	50	16.1667	6	FALSE	FALSE	7.5	930	3	3	16.1667	6	3	3	128	Bocavirus	FALSE	NA	1554.95
Primary school cafeteria	Primary school cafeteria	Primary	2022-01	2022W03	Monday	2022-01-17	45	560.333	49.8333	16	6	FALSE	FALSE	15	930	2	4	16	6	4	2	129	Bocavirus	FALSE	NA	1383.72
Primary school cafeteria	Primary school cafeteria	Primary	2022-01	2022W04	Thursday	2022-01-27	125	415.786	49.3571	15	5.5	FALSE	FALSE	0	930	NA	NA	15	5.5	2.76	2.52	130	Bocavirus	FALSE	NA	2848.6
Primary school cafeteria	Primary school cafeteria	Primary	2022-02	2022W05	Tuesday	2022-02-01	107	437.583	50.0833	15	6	FALSE	FALSE	0	930	NA	NA	15	6	2.85333	2.37333	131	Bocavirus	FALSE	NA	2311.15
Primary school cafeteria	Primary school cafeteria	Primary	2022-01	2022W02	Thursday	2022-01-13	38	502.833	42	15	6	FALSE	FALSE	12.5	930	3	4	15	6	4	3	132	Bocavirus	FALSE	NA	1238.22
Primary school cafeteria	Primary school cafeteria	Primary	2022-01	2022W02	Tuesday	2022-01-11	159	639.643	43.4286	14.5714	6	FALSE	FALSE	0	930	NA	NA	14.5714	6	3.4	2.4	133	Bocavirus	TRUE	35	1249.11
Primary school cafeteria	Primary school cafeteria	Primary	2022-01	2022W02	Monday	2022-01-10	40	631.2	46.6	12	6	FALSE	FALSE	14	930	2	3	12	6	3	2	134	Bocavirus	FALSE	NA	1191.7
Primary school cafeteria	Primary school cafeteria	Primary	2022-01	2022W02	Friday	2022-01-14	35	513.2	43.8	16	6	FALSE	FALSE	17.5	930	2	3	16	6	3	2	135	Bocavirus	TRUE	35.2	1290.68
Kindergarten cafeteria	Kindergarten cafeteria	Kindergarten	2021-11	2021W47	Monday	2021-11-22	64	936.2	46.8	18.6	3	FALSE	FALSE	22.5	372	1	5	18.6	3	5	1	136	Bocavirus	FALSE	NA	808.655
Kindergarten cafeteria	Kindergarten cafeteria	Kindergarten	2021-11	2021W48	Monday	2021-11-29	90	684.091	39.8182	16.8182	3	FALSE	FALSE	22.5	372	2	5	16.8182	3	5	2	137	Bocavirus	TRUE	36	938.317
Kindergarten cafeteria	Kindergarten cafeteria	Kindergarten	2021-12	2021W48	Thursday	2021-12-02	120	667.083	41.1667	17.8333	6	FALSE	FALSE	0	372	NA	NA	17.8333	6	5	2	138	Bocavirus	FALSE	NA	972.959
Kindergarten cafeteria	Kindergarten cafeteria	Kindergarten	2021-12	2021W48	Friday	2021-12-03	107	630.455	38.1818	17.5455	6	FALSE	FALSE	0	372	NA	NA	17.5455	6	5	2	139	Bocavirus	FALSE	NA	989.785
Kindergarten cafeteria	Kindergarten cafeteria	Kindergarten	2021-12	2021W49	Tuesday	2021-12-07	122	661.583	37.25	19.5833	6	FALSE	FALSE	0	372	NA	NA	19.5833	6	5	1.66667	140	Bocavirus	FALSE	NA	940.296
Kindergarten cafeteria	Kindergarten cafeteria	Kindergarten	2021-12	2021W50	Monday	2021-12-13	109	758.125	49.625	19.5	6	FALSE	FALSE	0	372	NA	NA	19.5	6	5	1.33333	141	Bocavirus	FALSE	NA	623.565
Kindergarten cafeteria	Kindergarten cafeteria	Kindergarten	2021-12	2021W49	Friday	2021-12-10	100	677.364	37.8182	19.2727	6	FALSE	FALSE	0	372	NA	NA	19.2727	6	5	1.5	142	Bocavirus	FALSE	NA	758.176
Kindergarten cafeteria	Kindergarten cafeteria	Kindergarten	2021-12	2021W49	Thursday	2021-12-09	112	646.5	36.75	19.5	6	FALSE	FALSE	0	372	NA	NA	19.5	6	5	1.58333	143	Bocavirus	TRUE	31.4	814.593
Kindergarten cafeteria	Kindergarten cafeteria	Kindergarten	2021-12	2021W50	Thursday	2021-12-16	127	663	54.1429	18.1429	6	FALSE	FALSE	0	372	NA	NA	18.1429	6	5	1.35417	144	Bocavirus	TRUE	34.9	453.322
Kindergarten cafeteria	Kindergarten cafeteria	Kindergarten	2021-12	2021W50	Friday	2021-12-17	119	766.909	46.5455	18.4545	6	FALSE	FALSE	0	372	NA	NA	18.4545	6	5	1.29688	145	Bocavirus	FALSE	NA	402.843
Kindergarten cafeteria	Kindergarten cafeteria	Kindergarten	2021-12	2021W50	Tuesday	2021-12-14	127	717.455	45.0909	20.2727	6	FALSE	FALSE	1	372	1	5	20.2727	6	5	1	146	Bocavirus	TRUE	34.8	553.29
Kindergarten cafeteria	Kindergarten cafeteria	Kindergarten	2022-01	2022W03	Friday	2022-01-21	90	721.091	41.1818	17.4545	5.5	FALSE	FALSE	0.5	372	6	1	17.4545	5.5	1	6	147	Bocavirus	FALSE	NA	2309.17
Kindergarten cafeteria	Kindergarten cafeteria	Kindergarten	2022-01	2022W03	Thursday	2022-01-20	115	617	39.6667	18.3333	5.5	FALSE	FALSE	0	372	NA	NA	18.3333	5.5	2.33333	3.5	148	Bocavirus	FALSE	NA	2117.15
Kindergarten cafeteria	Kindergarten cafeteria	Kindergarten	2022-01	2022W04	Friday	2022-01-28	125	670.2	44.4	18.6667	5	FALSE	FALSE	0	372	NA	NA	18.6667	5	2.6	4	149	Bocavirus	TRUE	34.7	2827.82
Kindergarten cafeteria	Kindergarten cafeteria	Kindergarten	2022-01	2022W04	Monday	2022-01-24	120	697.25	36.875	18.75	5.5	FALSE	FALSE	0	372	NA	NA	18.75	5.5	2.5619	3.92857	150	Bocavirus	FALSE	NA	2780.31
Kindergarten cafeteria	Kindergarten cafeteria	Kindergarten	2022-01	2022W04	Tuesday	2022-01-25	110	778.5	38.7	18.4	5	FALSE	FALSE	0.5	372	1	1	18.4	5	1	1	151	Bocavirus	FALSE	NA	2912.94
Kindergarten cafeteria	Kindergarten cafeteria	Kindergarten	2022-01	2022W03	Tuesday	2022-01-18	105	775.6	46.6	19.1	6	FALSE	FALSE	1	372	6	5	19.1	6	5	6	152	Bocavirus	FALSE	NA	1554.95
Kindergarten cafeteria	Kindergarten cafeteria	Kindergarten	2022-01	2022W03	Monday	2022-01-17	110	667.125	47.75	16.75	5.5	FALSE	FALSE	0	372	1	1	16.75	5.5	1	1	153	Bocavirus	TRUE	34.9	1383.72
Kindergarten cafeteria	Kindergarten cafeteria	Kindergarten	2022-01	2022W04	Thursday	2022-01-27	125	566.083	44	18	5.5	FALSE	FALSE	1	372	6	5	18	5.5	5	6	154	Bocavirus	FALSE	NA	2848.6
Kindergarten cafeteria	Kindergarten cafeteria	Kindergarten	2022-02	2022W05	Thursday	2022-02-03	115	703.333	45.0833	18.9167	6	FALSE	FALSE	1	372	1	5	18.9167	6	5	1	155	Bocavirus	TRUE	33.8	1900.39
Kindergarten cafeteria	Kindergarten cafeteria	Kindergarten	2022-02	2022W05	Friday	2022-02-04	115	649	47	19	5	FALSE	FALSE	0	372	NA	NA	19	5	2.86667	3.66667	156	Bocavirus	TRUE	35.7	1706.39
Kindergarten cafeteria	Kindergarten cafeteria	Kindergarten	2022-02	2022W05	Tuesday	2022-02-01	105	793.125	48.5	17	6	FALSE	FALSE	0.5	372	6	1	17	6	1	6	157	Bocavirus	FALSE	NA	2311.15
Kindergarten cafeteria	Kindergarten cafeteria	Kindergarten	2021-12	2021W49	Monday	2021-12-06	110	684.75	40.5	18.1667	6	FALSE	FALSE	0	372	NA	NA	18.1667	6	5	1.72619	158	Bocavirus	TRUE	27.8	1008.59
Kindergarten cafeteria	Kindergarten cafeteria	Kindergarten	2022-01	2022W02	Thursday	2022-01-13	115	833.6	39.5	18.1	5.5	FALSE	FALSE	0	372	NA	NA	18.1	5.5	2.06667	2.5	159	Bocavirus	FALSE	NA	1238.22
Kindergarten cafeteria	Kindergarten cafeteria	Kindergarten	2022-01	2022W02	Monday	2022-01-10	105	385	37	12	5.5	FALSE	FALSE	0.5	372	1	1	12	5.5	1	1	160	Bocavirus	TRUE	34.5	1191.7
Kindergarten cafeteria	Kindergarten cafeteria	Kindergarten	2022-01	2022W02	Friday	2022-01-14	110	753.643	41.4286	18.2143	6	FALSE	FALSE	1	372	1	1	18.2143	6	1	1	161	Bocavirus	FALSE	NA	1290.68
Secondary school cafeteria	Secondary school cafeteria	Secondary	2021-11	2021W47	Tuesday	2021-11-23	175	565.562	37.5625	17.1875	5	FALSE	FALSE	2	912	1	4	17.1875	5	4	1	162	Bocavirus	FALSE	NA	847.256
Secondary school cafeteria	Secondary school cafeteria	Secondary	2022-01	2022W03	Friday	2022-01-21	90	490.8	39.4	17	5	FALSE	FALSE	0	912	NA	NA	17	5	2.25	6	163	Bocavirus	FALSE	NA	2309.17
Secondary school cafeteria	Secondary school cafeteria	Secondary	2022-01	2022W03	Thursday	2022-01-20	105	623.083	38.5	18.9167	2	FALSE	FALSE	5	912	6	5	18.9167	2	5	6	164	Bocavirus	FALSE	NA	2117.15
Secondary school cafeteria	Secondary school cafeteria	Secondary	2022-01	2022W04	Monday	2022-01-24	120	595.714	43.6429	13.9286	5	FALSE	FALSE	0.5	912	6	1	13.9286	5	1	6	165	Bocavirus	FALSE	NA	2780.31
Secondary school cafeteria	Secondary school cafeteria	Secondary	2022-01	2022W03	Tuesday	2022-01-18	95	516	52	15.4545	6	FALSE	FALSE	0	912	NA	NA	15.4545	6	2.25	6	166	Bocavirus	FALSE	NA	1554.95
Secondary school cafeteria	Secondary school cafeteria	Secondary	2022-01	2022W03	Monday	2022-01-17	100	521.818	53.9091	14	5.5	FALSE	FALSE	10.5	912	6	2	14	5.5	2	6	167	Bocavirus	FALSE	NA	1383.72
Secondary school cafeteria	Secondary school cafeteria	Secondary	2022-02	2022W06	Tuesday	2022-02-08	110	455.643	64.5714	12.4929	5	FALSE	FALSE	0	912	NA	NA	12.4929	5	4	6	168	Bocavirus	FALSE	NA	1314.44
Secondary school cafeteria	Secondary school cafeteria	Secondary	2022-02	2022W06	Thursday	2022-02-10	113	615.583	66.75	12.975	5	FALSE	FALSE	0	912	NA	NA	12.975	5	4	6	169	Bocavirus	FALSE	NA	1195.66
Secondary school cafeteria	Secondary school cafeteria	Secondary	2022-02	2022W06	Monday	2022-02-07	133	555.8	49.5	13.11	3	FALSE	FALSE	0	912	NA	NA	13.11	3	4	6	170	Bocavirus	FALSE	NA	1406.49
Secondary school cafeteria	Secondary school cafeteria	Secondary	2022-02	2022W07	Thursday	2022-02-17	110	558.455	44.8182	17.5455	5	FALSE	FALSE	0	912	NA	NA	17.5455	5	4.33333	6	171	Bocavirus	FALSE	NA	902.684
Secondary school cafeteria	Secondary school cafeteria	Secondary	2022-02	2022W07	Tuesday	2022-02-15	140	486.5	44.8571	15.2929	5.5	FALSE	FALSE	10	912	6	4	15.2929	5.5	4	6	172	Bocavirus	FALSE	NA	1008.59
Secondary school cafeteria	Secondary school cafeteria	Secondary	2022-02	2022W07	Monday	2022-02-14	130	598.267	62.3333	11.9533	5	FALSE	FALSE	0	912	NA	NA	11.9533	5	4.06667	6	173	Bocavirus	FALSE	NA	1050.16
Secondary school cafeteria	Secondary school cafeteria	Secondary	2022-02	2022W07	Friday	2022-02-18	115	498.583	53.4167	18.275	5	FALSE	FALSE	0	912	NA	NA	18.275	5	4.35	6	174	Bocavirus	FALSE	NA	904.664
Secondary school cafeteria	Secondary school cafeteria	Secondary	2022-02	2022W08	Monday	2022-02-21	125	558.455	41	17.9636	5	FALSE	FALSE	0	912	NA	NA	17.9636	5	4.35	6	175	Bocavirus	FALSE	NA	824.491
Secondary school cafeteria	Secondary school cafeteria	Secondary	2022-02	2022W08	Tuesday	2022-02-22	125	543.071	44.2143	18.6286	4	FALSE	FALSE	5	912	6	5	18.6286	4	5	6	176	Bocavirus	FALSE	NA	784.9
Secondary school cafeteria	Secondary school cafeteria	Secondary	2022-03	2022W10	Monday	2022-03-07	120	545.429	25.9286	15.9857	5.5	FALSE	FALSE	0	912	NA	NA	15.9857	5.5	5	1	177	Bocavirus	FALSE	NA	888.827
Secondary school cafeteria	Secondary school cafeteria	Secondary	2022-03	2022W10	Thursday	2022-03-10	110	584.357	29.7143	19.9571	6	FALSE	FALSE	14	912	1	5	19.9571	6	5	1	178	Bocavirus	FALSE	NA	973.949
Secondary school cafeteria	Secondary school cafeteria	Secondary	2022-03	2022W10	Tuesday	2022-03-08	162	521.438	22.75	18.6938	5	FALSE	FALSE	0	912	NA	NA	18.6938	5	5	1	179	Bocavirus	FALSE	NA	967.02
Secondary school cafeteria	Secondary school cafeteria	Secondary	2022-03	2022W12	Monday	2022-03-21	135	612.615	37.3846	18.9308	5.5	FALSE	FALSE	8.5	912	1	1	18.9308	5.5	1	1	180	Bocavirus	FALSE	NA	1206.55
Secondary school cafeteria	Secondary school cafeteria	Secondary	2022-03	2022W12	Thursday	2022-03-24	145	739.118	32.7647	19.6882	5.5	FALSE	FALSE	42	912	1	3	19.6882	5.5	3	1	181	Bocavirus	FALSE	NA	1240.2
Secondary school cafeteria	Secondary school cafeteria	Secondary	2022-03	2022W12	Tuesday	2022-03-22	155	696.938	37.25	19.8188	5.5	FALSE	FALSE	15	912	1	3	19.8188	5.5	3	1	182	Bocavirus	FALSE	NA	1185.76
Secondary school cafeteria	Secondary school cafeteria	Secondary	2022-03	2022W13	Monday	2022-03-28	130	592.333	38.0667	20.12	5.5	FALSE	FALSE	5	912	1	5	20.12	5.5	5	1	183	Bocavirus	FALSE	NA	1276.82
Secondary school cafeteria	Secondary school cafeteria	Secondary	2022-01	2022W02	Friday	2022-01-14	112	407.444	43.8889	15.5556	5.5	FALSE	FALSE	0.5	912	6	1	15.5556	5.5	1	6	184	Bocavirus	FALSE	NA	1290.68
University auditorium 1	University auditorium	University	2021-12	2021W48	Wednesday	2021-12-01	109	586.769	49	18.9231	6	FALSE	FALSE	40	324	6	2.5	18.9231	6	2.5	6	185	Bocavirus	FALSE	NA	987.806
University auditorium 1	University auditorium	University	2021-12	2021W48	Wednesday	2021-12-01	146	687.941	53	19.7059	4.5	FALSE	FALSE	27.5	324	6	5	19.7059	4.5	5	6	186	Bocavirus	FALSE	NA	987.806
University auditorium 1	University auditorium	University	2021-12	2021W49	Wednesday	2021-12-08	121	577.143	35.1429	19.0714	4.5	FALSE	FALSE	12.5	324	6	3	19.0714	4.5	3	6	187	Bocavirus	FALSE	NA	883.878
Elderly care home 2	Elderly care home	Elderly	2021-12	2021W49	Monday	2021-12-06	260	593	30.1818	21.6364	1	FALSE	TRUE	2	627.75	4	4	21.6364	1	4	4	188	Bocavirus	TRUE	32.8	1008.59
Elderly care home 2	Elderly care home	Elderly	2021-12	2021W49	Wednesday	2021-12-08	273	532.56	26.24	23.96	1	FALSE	TRUE	1	627.75	6	5	23.96	1	5	6	189	Bocavirus	TRUE	34.3	883.878
Elderly care home 2	Elderly care home	Elderly	2021-12	2021W49	Tuesday	2021-12-07	280	706.2	28.2	23.6	1	FALSE	TRUE	0.5	627.75	1	1	23.6	1	1	1	190	Bocavirus	TRUE	34.2	940.296
Elderly care home 2	Elderly care home	Elderly	2021-12	2021W50	Monday	2021-12-13	193	595	34.9444	24.3889	1	FALSE	TRUE	0	627.75	NA	NA	24.3889	1	3.28571	3.42857	191	Bocavirus	TRUE	35	623.565
Elderly care home 2	Elderly care home	Elderly	2021-12	2021W49	Thursday	2021-12-09	135	611.533	26.2667	24.4	1	FALSE	TRUE	3.5	627.75	3	4	24.4	1	4	3	192	Bocavirus	TRUE	35.4	814.593
Elderly care home 2	Elderly care home	Elderly	2021-12	2021W50	Wednesday	2021-12-15	144	636.357	37.1429	24.5714	1	FALSE	TRUE	2	627.75	3	3	24.5714	1	3	3	193	Bocavirus	FALSE	NA	500.831
Elderly care home 2	Elderly care home	Elderly	2021-12	2021W50	Friday	2021-12-17	147	702.214	34.9286	22.6429	1	FALSE	TRUE	1.5	627.75	1	3	22.6429	1	3	1	194	Bocavirus	TRUE	34.8	402.843
Elderly care home 2	Elderly care home	Elderly	2021-12	2021W50	Tuesday	2021-12-14	262	553.208	34.4583	23.4583	1	FALSE	TRUE	2	627.75	6	3	23.4583	1	3	6	195	Bocavirus	FALSE	NA	553.29
Elderly care home 2	Elderly care home	Elderly	2021-12	2021W51	Tuesday	2021-12-21	233	713.619	24.2381	23.7143	1	FALSE	TRUE	1	627.75	6	3	23.7143	1	3	6	196	Bocavirus	FALSE	NA	359.292
Elderly care home 2	Elderly care home	Elderly	2021-12	2021W51	Monday	2021-12-20	197	596.222	28.3333	22.7778	1	FALSE	TRUE	0	627.75	NA	NA	22.7778	1	2.7551	3.41837	197	Bocavirus	TRUE	36.7	357.313
Elderly care home 2	Elderly care home	Elderly	2021-12	2021W51	Thursday	2021-12-23	170	575.444	24.5	23.5	1	FALSE	TRUE	0	627.75	NA	NA	23.5	1	2.55102	2.98367	198	Bocavirus	FALSE	NA	351.374
Elderly care home 2	Elderly care home	Elderly	2021-12	2021W51	Wednesday	2021-12-22	224	721.478	22.5652	22.6522	1	FALSE	TRUE	1	627.75	1	1	22.6522	1	1	1	199	Bocavirus	FALSE	NA	355.333
Elderly care home 2	Elderly care home	Elderly	2021-12	2021W51	Friday	2021-12-24	132	524.923	38.2308	22.3077	1	FALSE	TRUE	16	627.75	3.5	3	22.3077	1	3	3.5	200	Bocavirus	FALSE	NA	378.098
Elderly care home 2	Elderly care home	Elderly	2022-01	2022W03	Friday	2022-01-21	140	644.111	28.4444	23.5556	3	FALSE	TRUE	1	627.75	6	5	23.5556	3	5	6	201	Bocavirus	FALSE	NA	2309.17
Elderly care home 2	Elderly care home	Elderly	2022-01	2022W03	Wednesday	2022-01-19	145	627.615	30.8462	21.8462	1	FALSE	TRUE	0	627.75	NA	NA	21.8462	1	2.75	4	202	Bocavirus	FALSE	NA	1817.25
Elderly care home 2	Elderly care home	Elderly	2022-01	2022W03	Thursday	2022-01-20	185	626.588	30.5294	22.5294	3	FALSE	TRUE	0	627.75	NA	NA	22.5294	3	3.15	4	203	Bocavirus	FALSE	NA	2117.15
Elderly care home 2	Elderly care home	Elderly	2022-01	2022W04	Friday	2022-01-28	165	641.875	33.375	21.5	4.5	FALSE	TRUE	1	627.75	6	3	21.5	4.5	3	6	204	Bocavirus	FALSE	NA	2827.82
Elderly care home 2	Elderly care home	Elderly	2022-01	2022W04	Monday	2022-01-24	177	606.833	25.6667	24.1667	3	FALSE	TRUE	0	627.75	NA	NA	24.1667	3	2.84286	4.64286	205	Bocavirus	FALSE	NA	2780.31
Elderly care home 2	Elderly care home	Elderly	2022-01	2022W04	Tuesday	2022-01-25	170	609.778	25.7222	23.7222	3	FALSE	TRUE	3	627.75	3	2	23.7222	3	2	3	206	Bocavirus	FALSE	NA	2912.94
Elderly care home 2	Elderly care home	Elderly	2022-01	2022W03	Tuesday	2022-01-18	150	707.647	36.5294	22.5882	1	FALSE	TRUE	0	627.75	NA	NA	22.5882	1	2.82041	4.09184	207	Bocavirus	FALSE	NA	1554.95
Elderly care home 2	Elderly care home	Elderly	2022-01	2022W04	Thursday	2022-01-27	158	564.5	32.7692	22.3846	3.5	FALSE	TRUE	1.5	627.75	6	3	22.3846	3.5	3	6	208	Bocavirus	FALSE	NA	2848.6
Elderly care home 2	Elderly care home	Elderly	2022-02	2022W05	Thursday	2022-02-03	155	553.867	34.0667	22.2	4.5	FALSE	TRUE	1	627.75	3.5	1	22.2	4.5	1	3.5	209	Bocavirus	FALSE	NA	1900.39
Elderly care home 2	Elderly care home	Elderly	2022-02	2022W05	Friday	2022-02-04	175	626.389	37	22.1667	4.5	FALSE	TRUE	1.5	627.75	4.5	2	22.1667	4.5	2	4.5	210	Bocavirus	FALSE	NA	1706.39
Elderly care home 2	Elderly care home	Elderly	2022-01	2022W05	Monday	2022-01-31	135	547.467	30.4667	21.3333	4.5	FALSE	TRUE	3	627.75	3.5	1	21.3333	4.5	1	3.5	211	Bocavirus	FALSE	NA	2571.46
Elderly care home 2	Elderly care home	Elderly	2022-02	2022W05	Tuesday	2022-02-01	188	664.75	36.35	21.65	3.5	FALSE	TRUE	10.5	627.75	4	2	21.65	3.5	2	4	212	Bocavirus	TRUE	35	2311.15
Elderly care home 2	Elderly care home	Elderly	2022-01	2022W01	Wednesday	2022-01-05	160	657.071	31.7857	22.4286	1	FALSE	TRUE	1	627.75	6	5	22.4286	1	5	6	213	Bocavirus	FALSE	NA	940.296
Elderly care home 2	Elderly care home	Elderly	2022-01	2022W01	Thursday	2022-01-06	163	644.067	31.9333	22.2	1	FALSE	TRUE	2.5	627.75	3.5	2	22.2	1	2	3.5	214	Bocavirus	FALSE	NA	1024.43
Elderly care home 2	Elderly care home	Elderly	2022-01	2022W01	Friday	2022-01-07	165	597.125	32.8125	22.25	1	FALSE	TRUE	0.5	627.75	6	1	22.25	1	1	6	215	Bocavirus	FALSE	NA	1067.98
Elderly care home 2	Elderly care home	Elderly	2022-01	2022W02	Thursday	2022-01-13	138	704.333	27.25	23.6667	1	FALSE	TRUE	0	627.75	NA	NA	23.6667	1	2.34005	3.69898	216	Bocavirus	FALSE	NA	1238.22
Elderly care home 2	Elderly care home	Elderly	2022-01	2022W01	Monday	2022-01-03	175	570.5	40.625	22.125	1	FALSE	TRUE	1.5	627.75	4	2	22.125	1	2	4	217	Bocavirus	FALSE	NA	700.768
Elderly care home 2	Elderly care home	Elderly	2022-01	2022W01	Tuesday	2022-01-04	155	602.824	40.5294	21.7059	1	FALSE	TRUE	1.5	627.75	1	3	21.7059	1	3	1	218	Bocavirus	FALSE	NA	836.369
Elderly care home 2	Elderly care home	Elderly	2022-01	2022W02	Tuesday	2022-01-11	143	725.6	26.9333	23.4667	1	FALSE	TRUE	0	627.75	NA	NA	23.4667	1	2.57338	3.58787	219	Bocavirus	FALSE	NA	1249.11
Elderly care home 2	Elderly care home	Elderly	2022-01	2022W02	Wednesday	2022-01-12	138	723.667	29.1667	23.4167	1	FALSE	TRUE	0.5	627.75	6	1	23.4167	1	1	6	220	Bocavirus	TRUE	34.9	1248.12
Elderly care home 2	Elderly care home	Elderly	2022-01	2022W02	Monday	2022-01-10	110	690.556	27.4444	23.6667	3	FALSE	TRUE	3	627.75	1	3	23.6667	3	3	1	221	Bocavirus	FALSE	NA	1191.7
Elderly care home 2	Elderly care home	Elderly	2022-01	2022W02	Friday	2022-01-14	150	809.733	30.9333	21.9333	1	FALSE	TRUE	1	627.75	1	3	21.9333	1	3	1	222	Bocavirus	FALSE	NA	1290.68
Primary school classroom	Primary school classroom	Primary	2021-12	2021W49	Wednesday	2021-12-08	196	534.857	33.0952	20.8571	5	FALSE	FALSE	9.5	224	4.5	3.5	20.8571	5	3.5	4.5	223	Bocavirus	TRUE	34	883.878
Primary school classroom	Primary school classroom	Primary	2021-12	2021W50	Wednesday	2021-12-15	231	715.542	44.5417	21.8333	3	FALSE	FALSE	11	224	3	5	21.8333	3	5	3	224	Bocavirus	TRUE	34.8	500.831
Primary school classroom	Primary school classroom	Primary	2022-01	2022W03	Wednesday	2022-01-19	225	486.435	38.6957	16.5652	4.5	FALSE	FALSE	7.5	224	6	4.5	16.5652	4.5	4.5	6	225	Bocavirus	FALSE	NA	1817.25
Primary school classroom	Primary school classroom	Primary	2022-02	2022W05	Wednesday	2022-02-02	190	533.857	47.7619	17.9048	3.5	FALSE	FALSE	8.5	224	6	3	17.9048	3.5	3	6	226	Bocavirus	FALSE	NA	2095.38
Kindergarten classroom	Kindergarten classroom	Kindergarten	2021-12	2021W49	Wednesday	2021-12-08	178	434.067	41.6	14.9333	2.5	FALSE	FALSE	15	210	2	5	14.9333	2.5	5	2	227	Bocavirus	TRUE	33.6	883.878
Kindergarten classroom	Kindergarten classroom	Kindergarten	2021-12	2021W50	Wednesday	2021-12-15	218	504.273	55.1818	17.0909	2	FALSE	FALSE	7.5	210	5	5	17.0909	2	5	5	228	Bocavirus	TRUE	31.9	500.831
Kindergarten classroom	Kindergarten classroom	Kindergarten	2022-01	2022W03	Wednesday	2022-01-19	185	478	42.7895	16.5789	3.5	FALSE	FALSE	6	210	1.5	4	16.5789	3.5	4	1.5	229	Bocavirus	TRUE	33.6	1817.25
Kindergarten classroom	Kindergarten classroom	Kindergarten	2022-02	2022W05	Wednesday	2022-02-02	200	444.105	46.7895	18.4737	3.5	FALSE	FALSE	8.5	210	6	3	18.4737	3.5	3	6	230	Bocavirus	TRUE	35.5	2095.38
Elderly care home 1	Elderly care home	Elderly	2021-12	2021W49	Friday	2021-12-10	128	632.286	38.5714	18.5	1	FALSE	TRUE	16.5	273	2	3	18.5	1	3	2	231	Bocavirus	FALSE	NA	758.176
Elderly care home 1	Elderly care home	Elderly	2021-12	2021W49	Thursday	2021-12-09	130	741.667	37	19.2667	1	FALSE	TRUE	4	273	1	5	19.2667	1	5	1	232	Bocavirus	FALSE	NA	814.593
Elderly care home 1	Elderly care home	Elderly	2021-12	2021W50	Wednesday	2021-12-15	121	741.571	48.8571	20.3571	1	FALSE	TRUE	1	273	1	5	20.3571	1	5	1	233	Bocavirus	FALSE	NA	500.831
Elderly care home 1	Elderly care home	Elderly	2021-12	2021W50	Tuesday	2021-12-14	139	721.385	44.3077	20.4615	1.5	FALSE	TRUE	3	273	3	4	20.4615	1.5	4	3	234	Bocavirus	FALSE	NA	553.29
Elderly care home 1	Elderly care home	Elderly	2021-12	2021W51	Tuesday	2021-12-21	122	749.533	29.8667	20.2	2	FALSE	TRUE	7	273	6	4	20.2	2	4	6	235	Bocavirus	FALSE	NA	359.292
Elderly care home 1	Elderly care home	Elderly	2021-12	2021W51	Wednesday	2021-12-22	223	633.591	24.2727	20.2727	2	FALSE	TRUE	0.5	273	6	3	20.2727	2	3	6	236	Bocavirus	FALSE	NA	355.333
Elderly care home 1	Elderly care home	Elderly	2021-12	2021W51	Thursday	2021-12-23	176	646	28.7222	20.3889	1	FALSE	TRUE	7.5	273	1	4	20.3889	1	4	1	237	Bocavirus	FALSE	NA	351.374
Elderly care home 1	Elderly care home	Elderly	2022-01	2022W03	Wednesday	2022-01-19	123	700.571	33.5	20.1429	1	FALSE	TRUE	0	273	NA	NA	20.1429	1	2.875	2.75	238	Bocavirus	FALSE	NA	1817.25
Elderly care home 1	Elderly care home	Elderly	2022-01	2022W03	Thursday	2022-01-20	125	595.462	36.7692	17.9231	2	FALSE	TRUE	2	273	1	3	17.9231	2	3	1	239	Bocavirus	FALSE	NA	2117.15
Elderly care home 1	Elderly care home	Elderly	2022-01	2022W04	Tuesday	2022-01-25	110	793.417	33	20.3333	1	FALSE	TRUE	8	273	4	2.5	20.3333	1	2.5	4	240	Bocavirus	FALSE	NA	2912.94
Elderly care home 1	Elderly care home	Elderly	2022-01	2022W03	Tuesday	2022-01-18	97	797.6	42.1	20.2	1	FALSE	TRUE	2.5	273	1	3	20.2	1	3	1	241	Bocavirus	FALSE	NA	1554.95
Elderly care home 1	Elderly care home	Elderly	2022-01	2022W04	Thursday	2022-01-27	140	709.125	37.3125	20.4375	3	FALSE	TRUE	2.5	273	1	4	20.4375	3	4	1	242	Bocavirus	FALSE	NA	2848.6
Elderly care home 1	Elderly care home	Elderly	2022-02	2022W05	Tuesday	2022-02-01	145	626.062	37.125	21.25	2	FALSE	TRUE	1.5	273	1	5	21.25	2	5	1	243	Bocavirus	FALSE	NA	2311.15
Elderly care home 1	Elderly care home	Elderly	2022-01	2022W01	Wednesday	2022-01-05	162	597.833	32.2778	21.2778	1	FALSE	TRUE	1.5	273	1	5	21.2778	1	5	1	244	Bocavirus	FALSE	NA	940.296
Elderly care home 1	Elderly care home	Elderly	2022-01	2022W01	Thursday	2022-01-06	155	640.941	36.7647	19.4118	1	FALSE	TRUE	0	273	6	1	19.4118	1	1	6	245	Bocavirus	FALSE	NA	1024.43
Elderly care home 1	Elderly care home	Elderly	2022-01	2022W02	Thursday	2022-01-13	123	743.8	34.2	19.1333	2	FALSE	TRUE	1.5	273	5	3	19.1333	2	3	5	246	Bocavirus	FALSE	NA	1238.22
Elderly care home 1	Elderly care home	Elderly	2022-01	2022W01	Tuesday	2022-01-04	127	574.083	42.3333	20.8333	1	FALSE	TRUE	0	273	NA	NA	20.8333	1	3.33333	4.33333	247	Bocavirus	FALSE	NA	836.369
Elderly care home 1	Elderly care home	Elderly	2022-01	2022W02	Tuesday	2022-01-11	145	710.118	30.8235	19.7059	1	FALSE	TRUE	6	273	6	4	19.7059	1	4	6	248	Bocavirus	FALSE	NA	1249.11
Elderly care home 1	Elderly care home	Elderly	2022-01	2022W02	Wednesday	2022-01-12	112	721.538	36.9231	19.2308	1	FALSE	TRUE	0	273	NA	NA	19.2308	1	3.14583	3.625	249	Bocavirus	FALSE	NA	1248.12
University auditorium 4	University auditorium	University	2021-12	2021W50	Tuesday	2021-12-14	190	568.571	40.619	21.3333	2.5	FALSE	FALSE	17.5	731.25	3.5	3	21.3333	2.5	3	3.5	250	Bocavirus	FALSE	NA	553.29
Child care group 2	Child care group	Child care group	2022-01	2022W03	Friday	2022-01-21	130	596.375	32.375	21.0625	1	FALSE	FALSE	10	157.5	2	2	21.0625	1	2	2	251	Bocavirus	TRUE	33.4	2309.17
Child care group 2	Child care group	Child care group	2022-01	2022W03	Friday	2022-01-21	141	622.824	33.5294	21	1	TRUE	FALSE	6.5	157.5	2	2	21	1	2	2	252	Bocavirus	TRUE	32	2309.17
Child care group 2	Child care group	Child care group	2022-01	2022W03	Wednesday	2022-01-19	161	623.188	31.375	20.0625	1	FALSE	FALSE	12	157.5	2	4.5	20.0625	1	4.5	2	253	Bocavirus	TRUE	31.9	1817.25
Child care group 2	Child care group	Child care group	2022-01	2022W03	Wednesday	2022-01-19	118	853.923	34.2308	20.8462	1	TRUE	FALSE	12.5	157.5	2	3.5	20.8462	1	3.5	2	254	Bocavirus	TRUE	32.2	1817.25
Child care group 2	Child care group	Child care group	2022-01	2022W04	Monday	2022-01-24	130	851.429	36.2143	19.2143	1	FALSE	FALSE	18	157.5	2	5	19.2143	1	5	2	255	Bocavirus	TRUE	32.1	2780.31
Child care group 2	Child care group	Child care group	2022-01	2022W04	Monday	2022-01-24	133	810.571	33.1429	21	1	TRUE	FALSE	14.5	157.5	2	4	21	1	4	2	256	Bocavirus	TRUE	30.7	2780.31
Child care group 2	Child care group	Child care group	2022-01	2022W04	Wednesday	2022-01-26	130	888.929	33.2143	22.1429	1	FALSE	FALSE	18	157.5	2	4	22.1429	1	4	2	257	Bocavirus	TRUE	29.4	2934.71
Child care group 2	Child care group	Child care group	2022-01	2022W04	Wednesday	2022-01-26	133	838.062	33.375	22	1	TRUE	FALSE	14	157.5	2	2.5	22	1	2.5	2	258	Bocavirus	TRUE	31	2934.71
Child care group 2	Child care group	Child care group	2022-01	2022W03	Monday	2022-01-17	117	994	38.8571	20.5714	1	FALSE	FALSE	29	157.5	NA	2	20.5714	1	2	2	259	Bocavirus	TRUE	32.5	1383.72
Child care group 2	Child care group	Child care group	2022-01	2022W03	Monday	2022-01-17	137	1050.06	40	20	1	FALSE	FALSE	29	157.5	NA	3	20	1	3	2	260	Bocavirus	TRUE	31	1383.72
Child care group 2	Child care group	Child care group	2022-01	2022W04	Friday	2022-01-28	148	976.533	40.4	21	1	TRUE	FALSE	18	157.5	2.5	3	21	1	3	2.5	261	Bocavirus	TRUE	28.4	2827.82
Child care group 2	Child care group	Child care group	2022-01	2022W04	Friday	2022-01-28	135	902.867	38.1333	20.4667	1	FALSE	FALSE	18	157.5	2.5	3	20.4667	1	3	2.5	262	Bocavirus	TRUE	26.8	2827.82
Child care group 2	Child care group	Child care group	2022-01	2022W05	Monday	2022-01-31	128	935.429	37.8571	19.8571	1	FALSE	FALSE	18.5	157.5	3	3	19.8571	1	3	3	263	Bocavirus	TRUE	31.5	2571.46
Child care group 2	Child care group	Child care group	2022-01	2022W05	Monday	2022-01-31	113	1003.54	38.75	20.4167	1	TRUE	FALSE	18.5	157.5	2.5	2	20.4167	1	2	2.5	264	Bocavirus	TRUE	30.4	2571.46
Child care group 2	Child care group	Child care group	2022-02	2022W05	Friday	2022-02-04	130	732.733	42.7333	20.0667	1	FALSE	FALSE	17.5	157.5	3	3.5	20.0667	1	3.5	3	265	Bocavirus	TRUE	32.1	1706.39
Child care group 2	Child care group	Child care group	2022-02	2022W06	Monday	2022-02-07	107	1022	40	19.2	1	FALSE	FALSE	21	157.5	2.5	3	19.2	1	3	2.5	266	Bocavirus	TRUE	30	1406.49
Child care group 2	Child care group	Child care group	2022-02	2022W06	Friday	2022-02-11	120	1107.67	37.25	22.0917	1	TRUE	FALSE	24.5	157.5	1.5	3	22.0917	1	3	1.5	267	Bocavirus	TRUE	31.4	1142.21
Child care group 2	Child care group	Child care group	2022-02	2022W07	Wednesday	2022-02-16	129	1107.07	47.4286	21.4429	1	TRUE	FALSE	25	157.5	2.5	3.5	21.4429	1	3.5	2.5	268	Bocavirus	TRUE	30.8	939.306
Child care group 2	Child care group	Child care group	2022-02	2022W07	Monday	2022-02-14	130	1000.57	42.0714	20.0429	1	FALSE	FALSE	22.5	157.5	1.5	3	20.0429	1	3	1.5	269	Bocavirus	TRUE	30.9	1050.16
Child care group 2	Child care group	Child care group	2022-02	2022W06	Wednesday	2022-02-09	125	1052.64	43.5	21.2357	1	TRUE	FALSE	21.5	157.5	2	3	21.2357	1	3	2	270	Bocavirus	TRUE	31.7	1254.06
Child care group 2	Child care group	Child care group	2022-02	2022W07	Friday	2022-02-18	125	820	43.7143	21.4357	1	TRUE	FALSE	22	157.5	2.5	3.5	21.4357	1	3.5	2.5	271	Bocavirus	TRUE	32.2	904.664
Child care group 2	Child care group	Child care group	2022-02	2022W08	Monday	2022-02-21	157	867.529	38.0588	18.0529	1	FALSE	FALSE	21.5	157.5	1.5	3	18.0529	1	3	1.5	272	Bocavirus	TRUE	30.5	824.491
Child care group 2	Child care group	Child care group	2022-02	2022W08	Wednesday	2022-02-23	126	856.643	38.7857	20.3	1	TRUE	FALSE	20.5	157.5	2	3	20.3	1	3	2	273	Bocavirus	TRUE	32.8	792.818
Child care group 2	Child care group	Child care group	2022-03	2022W09	Wednesday	2022-03-02	124	761.833	28.5833	21.65	1	TRUE	FALSE	20.5	157.5	2	3	21.65	1	3	2	274	Bocavirus	TRUE	32.8	817.563
Child care group 2	Child care group	Child care group	2022-02	2022W08	Friday	2022-02-25	125	1171.73	37.2667	20.8933	1	TRUE	FALSE	21	157.5	1.5	3	20.8933	1	3	1.5	275	Bocavirus	TRUE	30.7	775.992
Child care group 2	Child care group	Child care group	2022-02	2022W09	Monday	2022-02-28	130	913.733	31.1333	19.54	1	FALSE	FALSE	18	157.5	1.5	3	19.54	1	3	1.5	276	Bocavirus	TRUE	32.6	815.583
Child care group 2	Child care group	Child care group	2022-03	2022W09	Friday	2022-03-04	159	1003.38	28.5	21.5938	1	TRUE	FALSE	19	157.5	2.5	3	21.5938	1	3	2.5	277	Bocavirus	TRUE	32.7	866.062
Child care group 2	Child care group	Child care group	2022-03	2022W10	Wednesday	2022-03-09	136	854.067	24.3333	20.92	1	TRUE	FALSE	22	157.5	1	3	20.92	1	3	1	278	Bocavirus	TRUE	34.5	982.857
Child care group 2	Child care group	Child care group	2022-03	2022W10	Monday	2022-03-07	118	1030.64	26.0714	21.8143	1	FALSE	FALSE	21	157.5	2	3	21.8143	1	3	2	279	Bocavirus	TRUE	30.8	888.827
Child care group 2	Child care group	Child care group	2022-03	2022W11	Monday	2022-03-14	128	1036.79	40.7143	20.7	1	FALSE	FALSE	19	157.5	1	3	20.7	1	3	1	280	Bocavirus	TRUE	31.9	988.796
Child care group 2	Child care group	Child care group	2022-03	2022W10	Friday	2022-03-11	135	641	27	19.7643	2.5	TRUE	FALSE	19	157.5	1	3	19.7643	2.5	3	1	281	Bocavirus	TRUE	32.3	969.99
Child care group 2	Child care group	Child care group	2022-03	2022W11	Friday	2022-03-18	126	866.417	31.5	22.15	3	TRUE	FALSE	19	157.5	1	3	22.15	3	3	1	282	Bocavirus	TRUE	29.8	1134.29
Child care group 2	Child care group	Child care group	2022-03	2022W12	Monday	2022-03-21	129	914.5	32.7143	21.65	1	FALSE	FALSE	16.5	157.5	1	3	21.65	1	3	1	283	Bocavirus	TRUE	27.2	1206.55
Child care group 2	Child care group	Child care group	2022-03	2022W11	Wednesday	2022-03-16	135	1009.08	38.3846	21.0769	1	TRUE	FALSE	16.5	157.5	1	3	21.0769	1	3	1	284	Bocavirus	TRUE	31.4	1037.3
Child care group 2	Child care group	Child care group	2022-03	2022W12	Wednesday	2022-03-23	134	915.467	31.4667	22.44	3	TRUE	FALSE	18.5	157.5	2.5	3	22.44	3	3	2.5	285	Bocavirus	TRUE	33.4	1234.26
Child care group 2	Child care group	Child care group	2022-03	2022W12	Friday	2022-03-25	110	783.154	31	22.9538	1	TRUE	FALSE	14	157.5	1	3	22.9538	1	3	1	286	Bocavirus	TRUE	32.3	1282.76
Child care group 2	Child care group	Child care group	2022-03	2022W13	Monday	2022-03-28	130	736.4	33.7333	21.9	1	FALSE	FALSE	12.5	157.5	2	3	21.9	1	3	2	287	Bocavirus	TRUE	32.7	1276.82
Child care group 2	Child care group	Child care group	2022-03	2022W13	Wednesday	2022-03-30	150	636.938	31.8125	22.4875	1	TRUE	FALSE	13.5	157.5	1.5	3	22.4875	1	3	1.5	288	Bocavirus	TRUE	32.5	1197.64
Child care group 2	Child care group	Child care group	2022-04	2022W13	Friday	2022-04-01	100	781.333	30.5833	21.175	1	TRUE	FALSE	16	157.5	1.5	3	21.175	1	3	1.5	289	Bocavirus	TRUE	30.5	1066
Elderly care home 3a	Elderly care home	Elderly	2022-01	2022W03	Thursday	2022-01-20	186	519.5	35.7	21	1	FALSE	TRUE	3	600	1	3	21	1	3	1	290	Bocavirus	FALSE	NA	2117.15
Elderly care home 3a	Elderly care home	Elderly	2022-01	2022W04	Monday	2022-01-24	150	523.5	30.4	21.3	1	FALSE	TRUE	3.5	600	1.5	1	21.3	1	1	1.5	291	Bocavirus	FALSE	NA	2780.31
Elderly care home 3a	Elderly care home	Elderly	2022-01	2022W03	Monday	2022-01-17	200	532.5	41.4	21.5	1	FALSE	TRUE	6.5	600	1.5	2	21.5	1	2	1.5	292	Bocavirus	FALSE	NA	1383.72
Elderly care home 3a	Elderly care home	Elderly	2022-01	2022W04	Thursday	2022-01-27	145	512.5	38.3	21.5	1	FALSE	TRUE	1	600	1	1	21.5	1	1	1	293	Bocavirus	FALSE	NA	2848.6
Elderly care home 3a	Elderly care home	Elderly	2022-01	2022W05	Monday	2022-01-31	155	514.5	31	22	1	FALSE	TRUE	3	600	1.5	2	22	1	2	1.5	294	Bocavirus	FALSE	NA	2571.46
Elderly care home 3a	Elderly care home	Elderly	2022-01	2022W01	Thursday	2022-01-06	260	568	36.75	20.65	1	FALSE	TRUE	11	600	2	3	20.65	1	3	2	295	Bocavirus	FALSE	NA	1024.43
Elderly care home 3a	Elderly care home	Elderly	2022-01	2022W02	Thursday	2022-01-13	223	568	33.8	20.5	1	FALSE	TRUE	2.5	600	1	2	20.5	1	2	1	296	Bocavirus	FALSE	NA	1238.22
Elderly care home 3a	Elderly care home	Elderly	2022-01	2022W02	Monday	2022-01-10	190	647	35.8	19.1	1	FALSE	TRUE	6.5	600	2	2	19.1	1	2	2	297	Bocavirus	FALSE	NA	1191.7
Elderly care home 3b	Elderly care home	Elderly	2022-01	2022W03	Thursday	2022-01-20	185	504.5	28.55	21.5	1	FALSE	TRUE	6	600	2	3	21.5	1	3	2	298	Bocavirus	TRUE	35.1	2117.15
Elderly care home 3b	Elderly care home	Elderly	2022-01	2022W04	Monday	2022-01-24	150	490	25.85	22.45	1	FALSE	TRUE	6	600	1	3	22.45	1	3	1	299	Bocavirus	TRUE	36.7	2780.31
Elderly care home 3b	Elderly care home	Elderly	2022-01	2022W03	Monday	2022-01-17	200	504	33.8	22	1	FALSE	TRUE	0.5	600	1	1	22	1	1	1	300	Bocavirus	FALSE	NA	1383.72
Elderly care home 3b	Elderly care home	Elderly	2022-01	2022W01	Thursday	2022-01-06	260	571.5	31.5	21.65	1	FALSE	TRUE	9	600	1	2	21.65	1	2	1	301	Bocavirus	FALSE	NA	1024.43
Elderly care home 3b	Elderly care home	Elderly	2022-01	2022W02	Thursday	2022-01-13	228	527.5	27.95	22	1	FALSE	TRUE	5	600	1	3	22	1	3	1	302	Bocavirus	FALSE	NA	1238.22
Elderly care home 3b	Elderly care home	Elderly	2022-01	2022W02	Monday	2022-01-10	175	554	30.45	20.1	1	FALSE	TRUE	0	600	NA	NA	20.1	1	2	1	303	Bocavirus	FALSE	NA	1191.7
Sportsbar	Sportsbar	Sportsbar	2022-01	2022W03	Thursday	2022-01-20	185	1012	33.2	22.55	2	FALSE	FALSE	12.5	324	1	4	22.55	2	4	1	304	Bocavirus	FALSE	NA	2117.15
Sportsbar	Sportsbar	Sportsbar	2022-02	2022W05	Thursday	2022-02-03	153	1008.5	44.7	20.95	3	FALSE	FALSE	26.5	324	2	5	20.95	3	5	2	305	Bocavirus	FALSE	NA	1900.39
Sportsbar	Sportsbar	Sportsbar	2022-02	2022W06	Thursday	2022-02-10	145	1322.5	44.45	23	1	FALSE	FALSE	25	324	1.5	5	23	1	5	1.5	306	Bocavirus	FALSE	NA	1195.66
Sportsbar	Sportsbar	Sportsbar	2022-02	2022W07	Friday	2022-02-18	156	1150	50.65	20.95	1	FALSE	FALSE	27	324	1	5	20.95	1	5	1	307	Bocavirus	FALSE	NA	904.664
Sportsbar	Sportsbar	Sportsbar	2022-02	2022W08	Thursday	2022-02-24	154	855	43.5	21.1	1	FALSE	FALSE	24.5	324	1	5	21.1	1	5	1	308	Bocavirus	FALSE	NA	808.655
Sportsbar	Sportsbar	Sportsbar	2022-03	2022W09	Thursday	2022-03-03	90	1249	31.1	21.85	1	FALSE	FALSE	21	324	1	5	21.85	1	5	1	309	Bocavirus	FALSE	NA	830.43
Sportsbar	Sportsbar	Sportsbar	2022-03	2022W10	Thursday	2022-03-10	169	791.5	30.45	22.2	2	FALSE	FALSE	21	324	1	5	22.2	2	5	1	310	Bocavirus	FALSE	NA	973.949
Sportsbar	Sportsbar	Sportsbar	2022-03	2022W11	Thursday	2022-03-17	122	971.5	37.75	22.8	1	FALSE	FALSE	25.5	324	1.5	5	22.8	1	5	1.5	311	Bocavirus	FALSE	NA	1090.74
Sportsbar	Sportsbar	Sportsbar	2022-03	2022W12	Thursday	2022-03-24	120	936.5	35.95	22.85	1	FALSE	FALSE	23.5	324	1	4.5	22.85	1	4.5	1	312	Bocavirus	FALSE	NA	1240.2
Sportsbar	Sportsbar	Sportsbar	2022-03	2022W13	Thursday	2022-03-31	129	638	37.8	21.55	1	FALSE	FALSE	16.5	324	1	5	21.55	1	5	1	313	Bocavirus	FALSE	NA	1144.19
Child care group 3	Child care group	Child care group	2022-02	2022W06	Monday	2022-02-07	112	604.5	29.6667	20.1333	2.5	FALSE	FALSE	21	157.5	2.5	3	20.1333	2.5	3	2.5	314	Bocavirus	TRUE	31.6	1406.49
Child care group 3	Child care group	Child care group	2022-02	2022W06	Friday	2022-02-11	124	699.429	32.7857	21.0571	1	TRUE	FALSE	13.5	157.5	1.5	2	21.0571	1	2	1.5	315	Bocavirus	TRUE	34.6	1142.21
Child care group 3	Child care group	Child care group	2022-02	2022W07	Wednesday	2022-02-16	130	655.333	44.4667	22.2267	1	TRUE	FALSE	16.5	157.5	1.5	3	22.2267	1	3	1.5	316	Bocavirus	TRUE	33.4	939.306
Child care group 3	Child care group	Child care group	2022-02	2022W07	Monday	2022-02-14	140	668.188	38.1875	21.1313	1	FALSE	FALSE	16.5	157.5	2	3	21.1313	1	3	2	317	Bocavirus	TRUE	33	1050.16
Child care group 3	Child care group	Child care group	2022-02	2022W06	Wednesday	2022-02-09	125	719.154	38.4615	21.5462	1	TRUE	FALSE	19	157.5	2	2	21.5462	1	2	2	318	Bocavirus	TRUE	33.6	1254.06
Child care group 3	Child care group	Child care group	2022-02	2022W07	Friday	2022-02-18	130	586.357	43.1429	21.5857	1	TRUE	FALSE	17	157.5	1	3	21.5857	1	3	1	319	Bocavirus	TRUE	32.9	904.664
Child care group 3	Child care group	Child care group	2022-02	2022W08	Monday	2022-02-21	135	673.692	32.3077	20.4077	1	FALSE	FALSE	18.5	157.5	1.5	3	20.4077	1	3	1.5	320	Bocavirus	TRUE	32.7	824.491
Child care group 3	Child care group	Child care group	2022-02	2022W08	Wednesday	2022-02-23	128	840.308	36	21.2769	1	TRUE	FALSE	18	157.5	2	3	21.2769	1	3	2	321	Bocavirus	FALSE	NA	792.818
Child care group 3	Child care group	Child care group	2022-03	2022W09	Wednesday	2022-03-02	126	756.917	27.5	21.1917	1	TRUE	FALSE	15.5	157.5	2	3	21.1917	1	3	2	322	Bocavirus	TRUE	34	817.563
Child care group 3	Child care group	Child care group	2022-02	2022W08	Friday	2022-02-25	125	660.5	30.7143	21.2714	1	TRUE	FALSE	15	157.5	1	2	21.2714	1	2	1	323	Bocavirus	TRUE	35.5	775.992
Child care group 3	Child care group	Child care group	2022-02	2022W09	Monday	2022-02-28	130	645.846	23.3846	21.5231	1	FALSE	FALSE	20	157.5	1	3	21.5231	1	3	1	324	Bocavirus	TRUE	33.7	815.583
Child care group 3	Child care group	Child care group	2022-03	2022W09	Friday	2022-03-04	148	708.188	23.9375	21.3375	1	TRUE	FALSE	16	157.5	3	3	21.3375	1	3	3	325	Bocavirus	TRUE	33.9	866.062
Child care group 3	Child care group	Child care group	2022-03	2022W10	Wednesday	2022-03-09	134	635.091	21.2727	21.6	1	TRUE	FALSE	19	157.5	1	3.5	21.6	1	3.5	1	326	Bocavirus	TRUE	35.2	982.857
Child care group 3	Child care group	Child care group	2022-03	2022W10	Monday	2022-03-07	126	657.214	20.7143	21.6643	1	FALSE	FALSE	17	157.5	1.5	3	21.6643	1	3	1.5	327	Bocavirus	TRUE	35.7	888.827
Child care group 3	Child care group	Child care group	2022-03	2022W11	Monday	2022-03-14	130	662.143	36.2143	21.8071	1	FALSE	FALSE	18.5	157.5	2	3	21.8071	1	3	2	328	Bocavirus	TRUE	33.7	988.796
Child care group 3	Child care group	Child care group	2022-03	2022W10	Friday	2022-03-11	135	529.5	22.8571	21.3429	4.5	TRUE	FALSE	20	157.5	1	3	21.3429	4.5	3	1	329	Bocavirus	TRUE	34.6	969.99
Child care group 3	Child care group	Child care group	2022-03	2022W11	Friday	2022-03-18	111	750.5	30.5714	21.5857	3	TRUE	FALSE	17.5	157.5	1	3	21.5857	3	3	1	330	Bocavirus	TRUE	35.9	1134.29
Child care group 3	Child care group	Child care group	2022-03	2022W12	Monday	2022-03-21	130	738.214	31.7143	21.6357	1	FALSE	FALSE	19.5	157.5	1	3	21.6357	1	3	1	331	Bocavirus	TRUE	34.8	1206.55
Child care group 3	Child care group	Child care group	2022-03	2022W11	Wednesday	2022-03-16	135	630.5	35.375	21.2625	1	TRUE	FALSE	18.5	157.5	1.5	3	21.2625	1	3	1.5	332	Bocavirus	TRUE	26.2	1037.3
Child care group 3	Child care group	Child care group	2022-03	2022W12	Wednesday	2022-03-23	124	754.357	29.7143	21.0071	3	TRUE	FALSE	21.5	157.5	1.5	3	21.0071	3	3	1.5	333	Bocavirus	TRUE	34.2	1234.26
Child care group 3	Child care group	Child care group	2022-03	2022W12	Friday	2022-03-25	110	713.308	30.3846	22.6	1	TRUE	FALSE	21.5	157.5	1	3	22.6	1	3	1	334	Bocavirus	TRUE	36.6	1282.76
Child care group 3	Child care group	Child care group	2022-03	2022W13	Monday	2022-03-28	125	763.643	33.1429	22.3929	1	FALSE	FALSE	15	157.5	1	3	22.3929	1	3	1	335	Bocavirus	TRUE	34.3	1276.82
Child care group 3	Child care group	Child care group	2022-03	2022W13	Wednesday	2022-03-30	150	717.294	32.7647	21.7706	1	TRUE	FALSE	21.5	157.5	1	3	21.7706	1	3	1	336	Bocavirus	FALSE	NA	1197.64
Child care group 3	Child care group	Child care group	2022-04	2022W13	Friday	2022-04-01	105	611.917	29.6667	19.6167	1	TRUE	FALSE	17	157.5	1	3	19.6167	1	3	1	337	Bocavirus	TRUE	34.3	1066
University cafeteria	University cafeteria	University	2021-10	2021W42	Tuesday	2021-10-19	116	579.5	71.55	NA	NA	FALSE	TRUE	157.5	7614	2	NA	21.225	3	4	2	1	Chlamydophila pneumoniae	FALSE	NA	151.437
University cafeteria	University cafeteria	University	2021-10	2021W42	Wednesday	2021-10-20	120	555	71.75	NA	NA	FALSE	TRUE	157.5	7614	2	NA	21.3438	3	4	2	2	Chlamydophila pneumoniae	TRUE	41.4	149.458
University cafeteria	University cafeteria	University	2021-10	2021W42	Friday	2021-10-22	118	552.5	41.1	NA	NA	FALSE	TRUE	221	7614	2	NA	21.6098	3	4	2	3	Chlamydophila pneumoniae	FALSE	NA	161.335
University cafeteria	University cafeteria	University	2021-10	2021W43	Monday	2021-10-25	120	533	50.6	21.15	NA	FALSE	TRUE	215	7614	2	NA	21.15	3	4	2	4	Chlamydophila pneumoniae	FALSE	NA	214.783
University cafeteria	University cafeteria	University	2021-10	2021W43	Tuesday	2021-10-26	119	548.5	57.3	21.3	NA	FALSE	TRUE	243	7614	2	NA	21.3	3	4	2	5	Chlamydophila pneumoniae	FALSE	NA	247.446
University cafeteria	University cafeteria	University	2021-10	2021W43	Wednesday	2021-10-27	126	526	56.9	21.7	NA	FALSE	TRUE	112.5	7614	2	NA	21.7	3	4	2	6	Chlamydophila pneumoniae	FALSE	NA	281.099
University cafeteria	University cafeteria	University	2021-10	2021W43	Thursday	2021-10-28	118	497.5	45.2	23.05	NA	FALSE	TRUE	175	7614	2	NA	23.05	3	4	2	7	Chlamydophila pneumoniae	FALSE	NA	326.629
University cafeteria	University cafeteria	University	2021-10	2021W43	Friday	2021-10-29	121	458.5	50.15	21.5	NA	FALSE	TRUE	175	7614	2	NA	21.5	3	4	2	8	Chlamydophila pneumoniae	FALSE	NA	345.435
University cafeteria	University cafeteria	University	2021-10	2021W42	Thursday	2021-10-21	131	508.5	51.25	NA	NA	FALSE	TRUE	173.5	7614	2	NA	21.5888	3	4	2	9	Chlamydophila pneumoniae	FALSE	NA	149.458
University bar 1	University bar	University	2021-10	2021W42	Monday	2021-10-18	124	884	66.5	NA	NA	FALSE	FALSE	75	200	1	NA	21.025	2.33333	3.5	1	10	Chlamydophila pneumoniae	FALSE	NA	156.386
University bar 1	University bar	University	2021-10	2021W42	Wednesday	2021-10-20	147	1176.5	76.05	23.3	3	FALSE	FALSE	88.5	200	1	4	23.3	3	4	1	11	Chlamydophila pneumoniae	FALSE	NA	149.458
University bar 1	University bar	University	2021-10	2021W42	Tuesday	2021-10-19	118	1085.5	71.25	NA	1	FALSE	FALSE	100	200	1	2.5	21.025	1	2.5	1	12	Chlamydophila pneumoniae	FALSE	NA	151.437
University bar 1	University bar	University	2021-10	2021W42	Thursday	2021-10-21	128	852.2	69.95	NA	3	FALSE	FALSE	73.5	200	1	4	20.16	3	4	1	13	Chlamydophila pneumoniae	FALSE	NA	149.458
University bar 1	University bar	University	2021-10	2021W43	Wednesday	2021-10-27	139	747	70.9	16.7	NA	FALSE	FALSE	27	200	1.5	NA	16.7	3	4	1.5	14	Chlamydophila pneumoniae	TRUE	44.1	281.099
University bar 1	University bar	University	2021-10	2021W43	Monday	2021-10-25	110	708	68.35	18.75	NA	FALSE	FALSE	80	200	1	NA	18.75	2.46667	3.6	1	15	Chlamydophila pneumoniae	FALSE	NA	214.783
University bar 1	University bar	University	2021-10	2021W41	Thursday	2021-10-14	122	1523	68	NA	NA	FALSE	FALSE	71	200	1	NA	21.3775	2.33333	3.5	1	16	Chlamydophila pneumoniae	TRUE	39.1	141.539
University bar 2	University bar	University	2021-10	2021W42	Monday	2021-10-18	126	3123	92.25	NA	NA	FALSE	FALSE	25	315	1	NA	19.1	1	3.75	1	17	Chlamydophila pneumoniae	FALSE	NA	156.386
University bar 2	University bar	University	2021-10	2021W42	Wednesday	2021-10-20	144	1417	82.45	20.3	1	FALSE	FALSE	6	315	1	5	20.3	1	5	1	18	Chlamydophila pneumoniae	FALSE	NA	149.458
University bar 2	University bar	University	2021-10	2021W42	Tuesday	2021-10-19	120	2013	83.85	NA	1	FALSE	FALSE	8.5	315	1	2.5	19.1	1	2.5	1	19	Chlamydophila pneumoniae	TRUE	40.7	151.437
University bar 2	University bar	University	2021-10	2021W43	Monday	2021-10-25	126	1236.5	71.8	17.9	NA	FALSE	FALSE	9	315	1	NA	17.9	1	3.75	1	20	Chlamydophila pneumoniae	FALSE	NA	214.783
University bar 2	University bar	University	2021-10	2021W43	Thursday	2021-10-28	113	4223.5	82.7	19.1	NA	FALSE	FALSE	92	315	1	NA	19.1	1	3.75	1	21	Chlamydophila pneumoniae	FALSE	NA	326.629
University bar 2	University bar	University	2021-11	2021W45	Tuesday	2021-11-09	122	2552	91.6	15	1	FALSE	FALSE	42.5	315	1	5	15	1	5	1	22	Chlamydophila pneumoniae	FALSE	NA	481.036
University bar 2	University bar	University	2021-11	2021W45	Wednesday	2021-11-10	126	1431.5	58	18.7	1	FALSE	FALSE	22	315	1	4.5	18.7	1	4.5	1	23	Chlamydophila pneumoniae	FALSE	NA	510.729
University bar 3	University bar	University	2021-10	2021W42	Monday	2021-10-18	128	1076	84.25	NA	NA	FALSE	TRUE	51	198	1	NA	18.25	3	4.33333	1	24	Chlamydophila pneumoniae	FALSE	NA	156.386
University bar 3	University bar	University	2021-10	2021W42	Wednesday	2021-10-20	143	1429.5	79.5	19.3	3	FALSE	TRUE	43.5	198	1	5	19.3	3	5	1	25	Chlamydophila pneumoniae	FALSE	NA	149.458
University bar 3	University bar	University	2021-10	2021W42	Tuesday	2021-10-19	112	1863.5	82.55	NA	NA	FALSE	TRUE	37	198	1	4	18.25	3	4	1	26	Chlamydophila pneumoniae	TRUE	40.6	151.437
University bar 3	University bar	University	2021-10	2021W42	Thursday	2021-10-21	125	831.5	70	NA	NA	FALSE	TRUE	20	198	1	4	18.6167	3	4	1	27	Chlamydophila pneumoniae	FALSE	NA	149.458
University bar 3	University bar	University	2021-10	2021W43	Wednesday	2021-10-27	131	2931	88.95	20.3	NA	FALSE	TRUE	150	198	1	NA	20.3	3	4.5	1	28	Chlamydophila pneumoniae	FALSE	NA	281.099
University bar 3	University bar	University	2021-10	2021W43	Monday	2021-10-25	112	907	71.1	17.2	NA	FALSE	TRUE	10	198	1	NA	17.2	3	4.36667	1	29	Chlamydophila pneumoniae	FALSE	NA	214.783
University bar 3	University bar	University	2021-10	2021W43	Thursday	2021-10-28	113	666	62.55	18.4	NA	FALSE	TRUE	31.5	198	1	NA	18.4	3	4.46667	1	30	Chlamydophila pneumoniae	FALSE	NA	326.629
University bar 3	University bar	University	2021-11	2021W44	Thursday	2021-11-04	121	1029	73.45	15.4	3	FALSE	TRUE	9.5	198	1	5	15.4	3	5	1	31	Chlamydophila pneumoniae	FALSE	NA	333.558
University bar 3	University bar	University	2021-11	2021W45	Tuesday	2021-11-09	122	689.5	54.6	15.5	3	FALSE	TRUE	12.5	198	1	3	15.5	3	3	1	32	Chlamydophila pneumoniae	FALSE	NA	481.036
University bar 3	University bar	University	2021-11	2021W45	Wednesday	2021-11-10	119	1626	61.45	15.25	3	FALSE	TRUE	19	198	1	4.5	15.25	3	4.5	1	33	Chlamydophila pneumoniae	FALSE	NA	510.729
University auditorium 2	University auditorium	University	2021-11	2021W44	Thursday	2021-11-04	124	732.5	52.5714	19.7143	4	FALSE	FALSE	5.5	324	5	3	19.7143	4	3	5	34	Chlamydophila pneumoniae	FALSE	NA	333.558
University auditorium 2	University auditorium	University	2021-11	2021W44	Thursday	2021-11-04	122	971.231	49.6923	19	4	FALSE	FALSE	10	324	5	2	19	4	2	5	35	Chlamydophila pneumoniae	FALSE	NA	333.558
University auditorium 2	University auditorium	University	2021-11	2021W44	Thursday	2021-11-04	123	957.071	46.7143	18.7857	NA	FALSE	FALSE	17	324	6	2.5	18.7857	3.2	2.5	6	36	Chlamydophila pneumoniae	FALSE	NA	333.558
University auditorium 2	University auditorium	University	2021-11	2021W45	Tuesday	2021-11-09	120	717.1	40.2	20.7	4.5	FALSE	FALSE	15	324	5.5	2	20.7	4.5	2	5.5	37	Chlamydophila pneumoniae	FALSE	NA	481.036
University auditorium 2	University auditorium	University	2021-11	2021W45	Tuesday	2021-11-09	115	987.636	46.0909	20.9091	2.5	FALSE	FALSE	21	324	6	3	20.9091	2.5	3	6	38	Chlamydophila pneumoniae	FALSE	NA	481.036
University auditorium 2	University auditorium	University	2021-11	2021W45	Tuesday	2021-11-09	130	1481.87	50.9333	20.5333	1	FALSE	FALSE	15.5	324	6	1.5	20.5333	1	1.5	6	39	Chlamydophila pneumoniae	FALSE	NA	481.036
University auditorium 2	University auditorium	University	2021-11	2021W46	Tuesday	2021-11-16	120	1423.77	47.3846	21.6154	4	FALSE	FALSE	16.5	324	5	3	21.6154	4	3	5	40	Chlamydophila pneumoniae	FALSE	NA	561.208
University auditorium 2	University auditorium	University	2021-11	2021W46	Thursday	2021-11-18	105	555.077	45.3846	19.6923	5	FALSE	FALSE	14.5	324	6	4	19.6923	5	4	6	41	Chlamydophila pneumoniae	FALSE	NA	624.555
University auditorium 2	University auditorium	University	2021-11	2021W46	Thursday	2021-11-18	110	978.538	45.4615	20.6154	4	FALSE	FALSE	13	324	5.5	2	20.6154	4	2	5.5	42	Chlamydophila pneumoniae	FALSE	NA	624.555
University auditorium 2	University auditorium	University	2021-11	2021W46	Thursday	2021-11-18	120	833.143	43.2857	19.8571	4	FALSE	FALSE	13	324	5	2.5	19.8571	4	2.5	5	43	Chlamydophila pneumoniae	FALSE	NA	624.555
University auditorium 2	University auditorium	University	2021-11	2021W47	Tuesday	2021-11-23	111	895.25	44	18	1	FALSE	FALSE	0	324	NA	NA	18	1	2.58333	5.58333	44	Chlamydophila pneumoniae	FALSE	NA	847.256
University auditorium 2	University auditorium	University	2021-11	2021W47	Thursday	2021-11-25	112	610.667	43.8333	19	5	FALSE	FALSE	5.5	324	6	2	19	5	2	6	45	Chlamydophila pneumoniae	FALSE	NA	911.592
University auditorium 2	University auditorium	University	2021-11	2021W47	Thursday	2021-11-25	116	708.091	39.7273	20.0909	4.5	FALSE	FALSE	4	324	6	2	20.0909	4.5	2	6	46	Chlamydophila pneumoniae	FALSE	NA	911.592
University auditorium 3	University auditorium	University	2021-11	2021W45	Monday	2021-11-08	114	938	61.5385	16	3	FALSE	FALSE	36	324	5	2	16	3	2	5	47	Chlamydophila pneumoniae	FALSE	NA	386.016
University auditorium 3	University auditorium	University	2021-11	2021W45	Monday	2021-11-08	127	1040.93	64.3333	14.5333	3	FALSE	FALSE	36	324	5	3.5	14.5333	3	3.5	5	48	Chlamydophila pneumoniae	FALSE	NA	386.016
University auditorium 3	University auditorium	University	2021-11	2021W47	Monday	2021-11-22	128	706.8	48.6	13.6	6	FALSE	FALSE	12	324	6	1.5	13.6	6	1.5	6	49	Chlamydophila pneumoniae	FALSE	NA	808.655
University auditorium 3	University auditorium	University	2021-12	2021W49	Monday	2021-12-06	143	989.467	54.5333	14.2	3.5	FALSE	FALSE	16.5	324	6	4	14.2	3.5	4	6	50	Chlamydophila pneumoniae	FALSE	NA	1008.59
University auditorium 3	University auditorium	University	2021-12	2021W50	Monday	2021-12-13	138	1281.12	66.3125	16.25	3	FALSE	FALSE	0	324	NA	NA	16.25	3	3.5	6	51	Chlamydophila pneumoniae	FALSE	NA	623.565
University auditorium 3	University auditorium	University	2021-12	2021W50	Monday	2021-12-13	178	957.5	61.2	17	2	FALSE	FALSE	5	324	6	3	17	2	3	6	52	Chlamydophila pneumoniae	FALSE	NA	623.565
Child care group 1	Child care group	Child care group	2021-11	2021W46	Wednesday	2021-11-17	125	1003.8	40.2	22.4	1	FALSE	FALSE	15	150	2	4	22.4	1	4	2	53	Chlamydophila pneumoniae	FALSE	NA	603.769
Child care group 1	Child care group	Child care group	2021-11	2021W46	Friday	2021-11-19	130	761.5	42.9375	22.3125	1	FALSE	FALSE	9.5	150	2	3	22.3125	1	3	2	54	Chlamydophila pneumoniae	TRUE	43.6	729.472
Child care group 1	Child care group	Child care group	2021-11	2021W47	Monday	2021-11-22	119	937.643	39.1429	20.3571	1	FALSE	FALSE	7	150	2	3	20.3571	1	3	2	55	Chlamydophila pneumoniae	FALSE	NA	808.655
Child care group 1	Child care group	Child care group	2021-11	2021W47	Wednesday	2021-11-24	135	995.312	40.25	21.8125	1	FALSE	FALSE	14	150	3	4.5	21.8125	1	4.5	3	56	Chlamydophila pneumoniae	FALSE	NA	868.042
Child care group 1	Child care group	Child care group	2021-11	2021W48	Monday	2021-11-29	119	1052.36	33.1429	22.7143	1	FALSE	FALSE	21	150	1.5	3.5	22.7143	1	3.5	1.5	57	Chlamydophila pneumoniae	FALSE	NA	938.317
Child care group 1	Child care group	Child care group	2021-11	2021W47	Friday	2021-11-26	146	837.412	34.0588	21	1	FALSE	FALSE	9.5	150	2	3.5	21	1	3.5	2	58	Chlamydophila pneumoniae	FALSE	NA	901.695
Child care group 1	Child care group	Child care group	2021-12	2021W48	Wednesday	2021-12-01	147	794	40.0625	22.8125	1	FALSE	FALSE	11	150	NA	3	22.8125	1	3	1.875	59	Chlamydophila pneumoniae	TRUE	44.3	987.806
Child care group 1	Child care group	Child care group	2021-12	2021W48	Friday	2021-12-03	131	892.467	31.7333	22.2667	1	FALSE	FALSE	14	150	NA	3	22.2667	1	3	1.59375	60	Chlamydophila pneumoniae	FALSE	NA	989.785
Child care group 1	Child care group	Child care group	2021-12	2021W49	Monday	2021-12-06	150	972.471	35.2353	20.6471	1	FALSE	FALSE	20	150	NA	3	20.6471	1	3	1.49219	61	Chlamydophila pneumoniae	FALSE	NA	1008.59
Child care group 1	Child care group	Child care group	2021-12	2021W49	Wednesday	2021-12-08	180	682.05	31.9	21.65	2.5	FALSE	FALSE	7	150	1	3.5	21.65	2.5	3.5	1	62	Chlamydophila pneumoniae	FALSE	NA	883.878
Child care group 1	Child care group	Child care group	2021-12	2021W50	Monday	2021-12-13	150	907.056	41.5556	22	1	FALSE	FALSE	14	150	NA	3.5	22	1	3.5	1.24609	63	Chlamydophila pneumoniae	FALSE	NA	623.565
Child care group 1	Child care group	Child care group	2021-12	2021W49	Friday	2021-12-10	125	860.733	31.2667	22	1	FALSE	FALSE	17	150	NA	3	22	1	3	1.33301	64	Chlamydophila pneumoniae	FALSE	NA	758.176
Child care group 1	Child care group	Child care group	2021-12	2021W50	Wednesday	2021-12-15	128	881.867	41.6	22.6667	1	FALSE	FALSE	12.5	150	NA	3	22.6667	1	3	1.39478	65	Chlamydophila pneumoniae	FALSE	NA	500.831
Child care group 1	Child care group	Child care group	2021-12	2021W51	Wednesday	2021-12-22	130	908.25	25.3125	23.0625	1	FALSE	FALSE	8.5	150	2	2.5	23.0625	1	2.5	2	66	Chlamydophila pneumoniae	FALSE	NA	355.333
Child care group 1	Child care group	Child care group	2022-01	2022W03	Friday	2022-01-21	114	530.857	28.2857	21	3	FALSE	FALSE	6	150	1	2	21	3	2	1	67	Chlamydophila pneumoniae	FALSE	NA	2309.17
Child care group 1	Child care group	Child care group	2022-01	2022W03	Wednesday	2022-01-19	142	575	30.7143	21	1	FALSE	FALSE	5.5	150	2	3	21	1	3	2	68	Chlamydophila pneumoniae	FALSE	NA	1817.25
Child care group 1	Child care group	Child care group	2022-01	2022W04	Monday	2022-01-24	113	600.333	29.1667	20.4167	1	FALSE	FALSE	10	150	2	5	20.4167	1	5	2	69	Chlamydophila pneumoniae	FALSE	NA	2780.31
Child care group 1	Child care group	Child care group	2022-01	2022W04	Wednesday	2022-01-26	113	697.846	29.3077	21	1	FALSE	FALSE	14.5	150	2	4.5	21	1	4.5	2	70	Chlamydophila pneumoniae	FALSE	NA	2934.71
Child care group 1	Child care group	Child care group	2022-01	2022W03	Monday	2022-01-17	123	815.417	35.8333	20.6667	1	FALSE	FALSE	20.5	150	NA	3	20.6667	1	3	1.6	71	Chlamydophila pneumoniae	FALSE	NA	1383.72
Child care group 1	Child care group	Child care group	2022-01	2022W04	Friday	2022-01-28	122	832.286	33.7857	21	1	FALSE	FALSE	13.5	150	2	3	21	1	3	2	72	Chlamydophila pneumoniae	FALSE	NA	2827.82
Child care group 1	Child care group	Child care group	2022-01	2022W05	Monday	2022-01-31	117	833.667	34.9167	20.3333	1	FALSE	FALSE	14.5	150	3	2	20.3333	1	2	3	73	Chlamydophila pneumoniae	FALSE	NA	2571.46
Child care group 1	Child care group	Child care group	2022-02	2022W05	Friday	2022-02-04	116	685.846	38	21.6154	1	FALSE	FALSE	12.5	150	3	3	21.6154	1	3	3	74	Chlamydophila pneumoniae	FALSE	NA	1706.39
Child care group 1	Child care group	Child care group	2022-02	2022W06	Monday	2022-02-07	111	999.444	36.3333	20.6667	1	FALSE	FALSE	14.5	150	3	3	20.6667	1	3	3	75	Chlamydophila pneumoniae	FALSE	NA	1406.49
Child care group 1	Child care group	Child care group	2022-02	2022W06	Friday	2022-02-11	120	879.182	34.7273	20.8273	1	FALSE	FALSE	14.5	150	2	3	20.8273	1	3	2	76	Chlamydophila pneumoniae	FALSE	NA	1142.21
Child care group 1	Child care group	Child care group	2022-02	2022W07	Wednesday	2022-02-16	130	898.385	42.9231	21.5538	1	FALSE	FALSE	19.5	150	2	3	21.5538	1	3	2	77	Chlamydophila pneumoniae	FALSE	NA	939.306
Child care group 1	Child care group	Child care group	2022-02	2022W07	Monday	2022-02-14	135	1102.93	40.8	20.74	1	FALSE	FALSE	17.5	150	2	3	20.74	1	3	2	78	Chlamydophila pneumoniae	FALSE	NA	1050.16
Child care group 1	Child care group	Child care group	2022-02	2022W06	Wednesday	2022-02-09	128	980.357	41.5714	20.9214	1	TRUE	FALSE	16.5	150	2	3	20.9214	1	3	2	79	Chlamydophila pneumoniae	FALSE	NA	1254.06
Child care group 1	Child care group	Child care group	2022-02	2022W07	Friday	2022-02-18	122	862.769	39.8462	21.8077	1	FALSE	FALSE	16	150	1.5	3	21.8077	1	3	1.5	80	Chlamydophila pneumoniae	FALSE	NA	904.664
Child care group 1	Child care group	Child care group	2022-02	2022W08	Monday	2022-02-21	132	840.231	32.6923	20.4769	1	FALSE	FALSE	19.5	150	2	3.5	20.4769	1	3.5	2	81	Chlamydophila pneumoniae	FALSE	NA	824.491
Child care group 1	Child care group	Child care group	2022-02	2022W08	Wednesday	2022-02-23	125	705.143	34.1429	21.2643	1	FALSE	FALSE	16	150	2	3	21.2643	1	3	2	82	Chlamydophila pneumoniae	FALSE	NA	792.818
Child care group 1	Child care group	Child care group	2022-03	2022W09	Wednesday	2022-03-02	126	889.571	28.7143	21.0929	1	FALSE	FALSE	16.5	150	1.5	3	21.0929	1	3	1.5	83	Chlamydophila pneumoniae	FALSE	NA	817.563
Child care group 1	Child care group	Child care group	2022-02	2022W08	Friday	2022-02-25	125	914.143	31.6429	21.0143	1	FALSE	FALSE	16.5	150	1.5	3	21.0143	1	3	1.5	84	Chlamydophila pneumoniae	FALSE	NA	775.992
Child care group 1	Child care group	Child care group	2022-02	2022W09	Monday	2022-02-28	130	760.714	25.3571	21.3214	1	FALSE	FALSE	15	150	1.5	3	21.3214	1	3	1.5	85	Chlamydophila pneumoniae	FALSE	NA	815.583
Child care group 1	Child care group	Child care group	2022-03	2022W09	Friday	2022-03-04	135	828.133	25.1333	21.2333	1	FALSE	FALSE	17	150	3	3	21.2333	1	3	3	86	Chlamydophila pneumoniae	FALSE	NA	866.062
Child care group 1	Child care group	Child care group	2022-03	2022W10	Wednesday	2022-03-09	132	746.643	23.1429	21.9929	4	FALSE	FALSE	18	150	1.5	3	21.9929	4	3	1.5	87	Chlamydophila pneumoniae	FALSE	NA	982.857
Child care group 1	Child care group	Child care group	2022-03	2022W10	Monday	2022-03-07	122	1039.07	24.7143	21.75	4	FALSE	FALSE	23	150	2	3.5	21.75	4	3.5	2	88	Chlamydophila pneumoniae	FALSE	NA	888.827
Child care group 1	Child care group	Child care group	2022-03	2022W11	Monday	2022-03-14	131	911.538	38.0769	21.2077	1	FALSE	FALSE	21	150	1	3	21.2077	1	3	1	89	Chlamydophila pneumoniae	FALSE	NA	988.796
Child care group 1	Child care group	Child care group	2022-03	2022W10	Friday	2022-03-11	135	705.938	24.4375	21.8687	2.5	FALSE	FALSE	23	150	1	3	21.8687	2.5	3	1	90	Chlamydophila pneumoniae	TRUE	40.6	969.99
Child care group 1	Child care group	Child care group	2022-03	2022W11	Friday	2022-03-18	115	924.308	31.5385	20.8846	3	FALSE	FALSE	18.5	150	1	3	20.8846	3	3	1	91	Chlamydophila pneumoniae	FALSE	NA	1134.29
Child care group 1	Child care group	Child care group	2022-03	2022W12	Monday	2022-03-21	135	945.385	32.7692	21.2846	1	FALSE	FALSE	21.5	150	1	3	21.2846	1	3	1	92	Chlamydophila pneumoniae	FALSE	NA	1206.55
Child care group 1	Child care group	Child care group	2022-03	2022W11	Wednesday	2022-03-16	117	834.923	34.1538	21.8231	1	FALSE	FALSE	20.5	150	1	3	21.8231	1	3	1	93	Chlamydophila pneumoniae	FALSE	NA	1037.3
Child care group 1	Child care group	Child care group	2022-03	2022W12	Wednesday	2022-03-23	110	748.615	29.8462	21.5769	3	FALSE	FALSE	18	150	1	3	21.5769	3	3	1	94	Chlamydophila pneumoniae	FALSE	NA	1234.26
Child care group 1	Child care group	Child care group	2022-03	2022W12	Friday	2022-03-25	105	659.833	32.0833	21.3167	1	FALSE	FALSE	18	150	1	3	21.3167	1	3	1	95	Chlamydophila pneumoniae	FALSE	NA	1282.76
Child care group 1	Child care group	Child care group	2022-03	2022W13	Monday	2022-03-28	120	968.571	37.1429	21.1143	1	FALSE	FALSE	15.5	150	1	3	21.1143	1	3	1	96	Chlamydophila pneumoniae	FALSE	NA	1276.82
Child care group 1	Child care group	Child care group	2022-03	2022W13	Wednesday	2022-03-30	145	913.714	36.5	21.0786	1	FALSE	FALSE	17	150	1	3	21.0786	1	3	1	97	Chlamydophila pneumoniae	FALSE	NA	1197.64
Child care group 1	Child care group	Child care group	2022-04	2022W14	Monday	2022-04-04	108	845.273	28.8182	20.3273	1	FALSE	FALSE	15.5	150	1.5	3	20.3273	1	3	1.5	98	Chlamydophila pneumoniae	FALSE	NA	929.409
Child care group 1	Child care group	Child care group	2022-04	2022W14	Wednesday	2022-04-06	120	701.571	37.7143	20.9857	3	FALSE	FALSE	16	150	1.5	3	20.9857	3	3	1.5	99	Chlamydophila pneumoniae	FALSE	NA	879.919
Child care group 1	Child care group	Child care group	2022-04	2022W13	Friday	2022-04-01	100	726.545	29.6364	21.1455	1	FALSE	FALSE	15	150	1	3	21.1455	1	3	1	100	Chlamydophila pneumoniae	FALSE	NA	1066
Child care group 1	Child care group	Child care group	2022-04	2022W14	Friday	2022-04-08	110	884.077	35.3077	20.8154	1	FALSE	FALSE	16	150	1	3	20.8154	1	3	1	101	Chlamydophila pneumoniae	FALSE	NA	869.032
Child care group 1	Child care group	Child care group	2022-04	2022W16	Wednesday	2022-04-20	122	823.231	31.3846	21.7231	3	FALSE	FALSE	22.5	150	1	3	21.7231	3	3	1	102	Chlamydophila pneumoniae	FALSE	NA	496.872
Child care group 1	Child care group	Child care group	2022-04	2022W17	Monday	2022-04-25	123	926.333	38.75	21.35	5	FALSE	FALSE	21.5	150	1	3	21.35	5	3	1	103	Chlamydophila pneumoniae	FALSE	NA	452.332
Child care group 1	Child care group	Child care group	2022-04	2022W16	Friday	2022-04-22	147	719.5	37.6875	21.55	4.5	FALSE	FALSE	20	150	1	3	21.55	4.5	3	1	104	Chlamydophila pneumoniae	FALSE	NA	460.25
Child care group 1	Child care group	Child care group	2022-04	2022W17	Wednesday	2022-04-27	132	747.571	34.8571	21.2429	5	FALSE	FALSE	18	150	1	3	21.2429	5	3	1	105	Chlamydophila pneumoniae	FALSE	NA	438.475
Child care group 1	Child care group	Child care group	2022-01	2022W01	Friday	2022-01-07	120	724.786	32.0714	21.7857	1	FALSE	FALSE	16	150	NA	3	21.7857	1	3	1.33333	106	Chlamydophila pneumoniae	FALSE	NA	1067.98
Child care group 1	Child care group	Child care group	2022-01	2022W01	Wednesday	2022-01-05	117	688.846	32.7692	21.4615	1	FALSE	FALSE	11	150	1	5	21.4615	1	5	1	107	Chlamydophila pneumoniae	FALSE	NA	940.296
Child care group 1	Child care group	Child care group	2022-01	2022W02	Wednesday	2022-01-12	124	979.154	31.3846	21	1	FALSE	FALSE	14.5	150	1	5	21	1	5	1	108	Chlamydophila pneumoniae	FALSE	NA	1248.12
Child care group 1	Child care group	Child care group	2022-01	2022W02	Monday	2022-01-10	135	832.133	30.8	20.7333	1	FALSE	FALSE	15.5	150	2	3	20.7333	1	3	2	109	Chlamydophila pneumoniae	FALSE	NA	1191.7
Child care group 1	Child care group	Child care group	2022-01	2022W02	Friday	2022-01-14	153	872.471	30.5882	21.5294	1	FALSE	FALSE	14	150	NA	3	21.5294	1	3	1.48889	110	Chlamydophila pneumoniae	FALSE	NA	1290.68
Primary school cafeteria	Primary school cafeteria	Primary	2021-11	2021W47	Monday	2021-11-22	29	632.8	41.8	16	4.5	FALSE	FALSE	83.5	930	2	5	16	4.5	5	2	111	Chlamydophila pneumoniae	FALSE	NA	808.655
Primary school cafeteria	Primary school cafeteria	Primary	2021-11	2021W48	Monday	2021-11-29	43	788.667	42.5	15.5	6	FALSE	FALSE	11.5	930	3	3	15.5	6	3	3	112	Chlamydophila pneumoniae	TRUE	41.2	938.317
Primary school cafeteria	Primary school cafeteria	Primary	2021-12	2021W48	Thursday	2021-12-02	50	708.857	46.1429	15.2857	6	FALSE	FALSE	15	930	2	4	15.2857	6	4	2	113	Chlamydophila pneumoniae	FALSE	NA	972.959
Primary school cafeteria	Primary school cafeteria	Primary	2021-12	2021W48	Friday	2021-12-03	106	549.364	41.8182	15	6	FALSE	FALSE	0	930	NA	NA	15	6	2.75	3.33333	114	Chlamydophila pneumoniae	FALSE	NA	989.785
Primary school cafeteria	Primary school cafeteria	Primary	2021-12	2021W49	Monday	2021-12-06	110	682.333	41.8889	15.6667	6	FALSE	FALSE	0	930	NA	NA	15.6667	6	2.75	3.33333	115	Chlamydophila pneumoniae	FALSE	NA	1008.59
Primary school cafeteria	Primary school cafeteria	Primary	2021-12	2021W49	Tuesday	2021-12-07	122	574.9	41.7	16	6	FALSE	FALSE	0	930	NA	1	16	6	1	3.41667	116	Chlamydophila pneumoniae	FALSE	NA	940.296
Primary school cafeteria	Primary school cafeteria	Primary	2021-12	2021W50	Monday	2021-12-13	102	598.5	53.5	17.6	6	FALSE	FALSE	0	930	NA	NA	17.6	6	2.25	3.91667	117	Chlamydophila pneumoniae	FALSE	NA	623.565
Primary school cafeteria	Primary school cafeteria	Primary	2021-12	2021W49	Friday	2021-12-10	103	626.545	41.3636	16.1818	6	FALSE	FALSE	0	930	NA	NA	16.1818	6	2.35	3.8	118	Chlamydophila pneumoniae	FALSE	NA	758.176
Primary school cafeteria	Primary school cafeteria	Primary	2021-12	2021W49	Thursday	2021-12-09	113	589	42.5385	16.3077	6	FALSE	FALSE	10	930	5	3	16.3077	6	3	5	119	Chlamydophila pneumoniae	FALSE	NA	814.593
Primary school cafeteria	Primary school cafeteria	Primary	2021-12	2021W50	Friday	2021-12-17	119	696.385	48	16.9231	6	FALSE	FALSE	0	930	NA	NA	16.9231	6	2.3	3.85833	120	Chlamydophila pneumoniae	FALSE	NA	402.843
Primary school cafeteria	Primary school cafeteria	Primary	2021-12	2021W50	Thursday	2021-12-16	123	850.167	50.4167	20.5833	6	FALSE	FALSE	0	930	NA	NA	20.5833	6	2.475	4.14375	121	Chlamydophila pneumoniae	FALSE	NA	453.322
Primary school cafeteria	Primary school cafeteria	Primary	2021-12	2021W50	Tuesday	2021-12-14	120	573.643	51.1429	17.3571	6	FALSE	FALSE	0	930	NA	NA	17.3571	6	2.22917	4.02257	122	Chlamydophila pneumoniae	FALSE	NA	553.29
Primary school cafeteria	Primary school cafeteria	Primary	2022-01	2022W03	Friday	2022-01-21	40	474.75	42.25	16	6	FALSE	FALSE	11.5	930	2	3	16	6	3	2	123	Chlamydophila pneumoniae	FALSE	NA	2309.17
Primary school cafeteria	Primary school cafeteria	Primary	2022-01	2022W03	Thursday	2022-01-20	45	529.5	44.1667	15.1667	4.5	FALSE	FALSE	17.5	930	4	2	15.1667	4.5	2	4	124	Chlamydophila pneumoniae	FALSE	NA	2117.15
Primary school cafeteria	Primary school cafeteria	Primary	2022-01	2022W04	Friday	2022-01-28	125	467.083	47.75	14.9167	6	FALSE	FALSE	0	930	NA	NA	14.9167	6	3	2	125	Chlamydophila pneumoniae	FALSE	NA	2827.82
Primary school cafeteria	Primary school cafeteria	Primary	2022-01	2022W04	Monday	2022-01-24	53	390	37	15	6	FALSE	FALSE	6	930	2	3	15	6	3	2	126	Chlamydophila pneumoniae	FALSE	NA	2780.31
Primary school cafeteria	Primary school cafeteria	Primary	2022-01	2022W04	Tuesday	2022-01-25	114	457.364	40	15	5.5	FALSE	FALSE	0	930	NA	NA	15	5.5	2.8	2.6	127	Chlamydophila pneumoniae	FALSE	NA	2912.94
Primary school cafeteria	Primary school cafeteria	Primary	2022-01	2022W03	Tuesday	2022-01-18	45	604.167	50	16.1667	6	FALSE	FALSE	7.5	930	3	3	16.1667	6	3	3	128	Chlamydophila pneumoniae	FALSE	NA	1554.95
Primary school cafeteria	Primary school cafeteria	Primary	2022-01	2022W03	Monday	2022-01-17	45	560.333	49.8333	16	6	FALSE	FALSE	15	930	2	4	16	6	4	2	129	Chlamydophila pneumoniae	FALSE	NA	1383.72
Primary school cafeteria	Primary school cafeteria	Primary	2022-01	2022W04	Thursday	2022-01-27	125	415.786	49.3571	15	5.5	FALSE	FALSE	0	930	NA	NA	15	5.5	2.76	2.52	130	Chlamydophila pneumoniae	FALSE	NA	2848.6
Primary school cafeteria	Primary school cafeteria	Primary	2022-02	2022W05	Tuesday	2022-02-01	107	437.583	50.0833	15	6	FALSE	FALSE	0	930	NA	NA	15	6	2.85333	2.37333	131	Chlamydophila pneumoniae	FALSE	NA	2311.15
Primary school cafeteria	Primary school cafeteria	Primary	2022-01	2022W02	Thursday	2022-01-13	38	502.833	42	15	6	FALSE	FALSE	12.5	930	3	4	15	6	4	3	132	Chlamydophila pneumoniae	FALSE	NA	1238.22
Primary school cafeteria	Primary school cafeteria	Primary	2022-01	2022W02	Tuesday	2022-01-11	159	639.643	43.4286	14.5714	6	FALSE	FALSE	0	930	NA	NA	14.5714	6	3.4	2.4	133	Chlamydophila pneumoniae	FALSE	NA	1249.11
Primary school cafeteria	Primary school cafeteria	Primary	2022-01	2022W02	Monday	2022-01-10	40	631.2	46.6	12	6	FALSE	FALSE	14	930	2	3	12	6	3	2	134	Chlamydophila pneumoniae	FALSE	NA	1191.7
Primary school cafeteria	Primary school cafeteria	Primary	2022-01	2022W02	Friday	2022-01-14	35	513.2	43.8	16	6	FALSE	FALSE	17.5	930	2	3	16	6	3	2	135	Chlamydophila pneumoniae	FALSE	NA	1290.68
Kindergarten cafeteria	Kindergarten cafeteria	Kindergarten	2021-11	2021W47	Monday	2021-11-22	64	936.2	46.8	18.6	3	FALSE	FALSE	22.5	372	1	5	18.6	3	5	1	136	Chlamydophila pneumoniae	FALSE	NA	808.655
Kindergarten cafeteria	Kindergarten cafeteria	Kindergarten	2021-11	2021W48	Monday	2021-11-29	90	684.091	39.8182	16.8182	3	FALSE	FALSE	22.5	372	2	5	16.8182	3	5	2	137	Chlamydophila pneumoniae	FALSE	NA	938.317
Kindergarten cafeteria	Kindergarten cafeteria	Kindergarten	2021-12	2021W48	Thursday	2021-12-02	120	667.083	41.1667	17.8333	6	FALSE	FALSE	0	372	NA	NA	17.8333	6	5	2	138	Chlamydophila pneumoniae	FALSE	NA	972.959
Kindergarten cafeteria	Kindergarten cafeteria	Kindergarten	2021-12	2021W48	Friday	2021-12-03	107	630.455	38.1818	17.5455	6	FALSE	FALSE	0	372	NA	NA	17.5455	6	5	2	139	Chlamydophila pneumoniae	FALSE	NA	989.785
Kindergarten cafeteria	Kindergarten cafeteria	Kindergarten	2021-12	2021W49	Tuesday	2021-12-07	122	661.583	37.25	19.5833	6	FALSE	FALSE	0	372	NA	NA	19.5833	6	5	1.66667	140	Chlamydophila pneumoniae	FALSE	NA	940.296
Kindergarten cafeteria	Kindergarten cafeteria	Kindergarten	2021-12	2021W50	Monday	2021-12-13	109	758.125	49.625	19.5	6	FALSE	FALSE	0	372	NA	NA	19.5	6	5	1.33333	141	Chlamydophila pneumoniae	TRUE	44.7	623.565
Kindergarten cafeteria	Kindergarten cafeteria	Kindergarten	2021-12	2021W49	Friday	2021-12-10	100	677.364	37.8182	19.2727	6	FALSE	FALSE	0	372	NA	NA	19.2727	6	5	1.5	142	Chlamydophila pneumoniae	FALSE	NA	758.176
Kindergarten cafeteria	Kindergarten cafeteria	Kindergarten	2021-12	2021W49	Thursday	2021-12-09	112	646.5	36.75	19.5	6	FALSE	FALSE	0	372	NA	NA	19.5	6	5	1.58333	143	Chlamydophila pneumoniae	FALSE	NA	814.593
Kindergarten cafeteria	Kindergarten cafeteria	Kindergarten	2021-12	2021W50	Thursday	2021-12-16	127	663	54.1429	18.1429	6	FALSE	FALSE	0	372	NA	NA	18.1429	6	5	1.35417	144	Chlamydophila pneumoniae	FALSE	NA	453.322
Kindergarten cafeteria	Kindergarten cafeteria	Kindergarten	2021-12	2021W50	Friday	2021-12-17	119	766.909	46.5455	18.4545	6	FALSE	FALSE	0	372	NA	NA	18.4545	6	5	1.29688	145	Chlamydophila pneumoniae	FALSE	NA	402.843
Kindergarten cafeteria	Kindergarten cafeteria	Kindergarten	2021-12	2021W50	Tuesday	2021-12-14	127	717.455	45.0909	20.2727	6	FALSE	FALSE	1	372	1	5	20.2727	6	5	1	146	Chlamydophila pneumoniae	FALSE	NA	553.29
Kindergarten cafeteria	Kindergarten cafeteria	Kindergarten	2022-01	2022W03	Friday	2022-01-21	90	721.091	41.1818	17.4545	5.5	FALSE	FALSE	0.5	372	6	1	17.4545	5.5	1	6	147	Chlamydophila pneumoniae	FALSE	NA	2309.17
Kindergarten cafeteria	Kindergarten cafeteria	Kindergarten	2022-01	2022W03	Thursday	2022-01-20	115	617	39.6667	18.3333	5.5	FALSE	FALSE	0	372	NA	NA	18.3333	5.5	2.33333	3.5	148	Chlamydophila pneumoniae	FALSE	NA	2117.15
Kindergarten cafeteria	Kindergarten cafeteria	Kindergarten	2022-01	2022W04	Friday	2022-01-28	125	670.2	44.4	18.6667	5	FALSE	FALSE	0	372	NA	NA	18.6667	5	2.6	4	149	Chlamydophila pneumoniae	FALSE	NA	2827.82
Kindergarten cafeteria	Kindergarten cafeteria	Kindergarten	2022-01	2022W04	Monday	2022-01-24	120	697.25	36.875	18.75	5.5	FALSE	FALSE	0	372	NA	NA	18.75	5.5	2.5619	3.92857	150	Chlamydophila pneumoniae	FALSE	NA	2780.31
Kindergarten cafeteria	Kindergarten cafeteria	Kindergarten	2022-01	2022W04	Tuesday	2022-01-25	110	778.5	38.7	18.4	5	FALSE	FALSE	0.5	372	1	1	18.4	5	1	1	151	Chlamydophila pneumoniae	FALSE	NA	2912.94
Kindergarten cafeteria	Kindergarten cafeteria	Kindergarten	2022-01	2022W03	Tuesday	2022-01-18	105	775.6	46.6	19.1	6	FALSE	FALSE	1	372	6	5	19.1	6	5	6	152	Chlamydophila pneumoniae	FALSE	NA	1554.95
Kindergarten cafeteria	Kindergarten cafeteria	Kindergarten	2022-01	2022W03	Monday	2022-01-17	110	667.125	47.75	16.75	5.5	FALSE	FALSE	0	372	1	1	16.75	5.5	1	1	153	Chlamydophila pneumoniae	FALSE	NA	1383.72
Kindergarten cafeteria	Kindergarten cafeteria	Kindergarten	2022-01	2022W04	Thursday	2022-01-27	125	566.083	44	18	5.5	FALSE	FALSE	1	372	6	5	18	5.5	5	6	154	Chlamydophila pneumoniae	FALSE	NA	2848.6
Kindergarten cafeteria	Kindergarten cafeteria	Kindergarten	2022-02	2022W05	Thursday	2022-02-03	115	703.333	45.0833	18.9167	6	FALSE	FALSE	1	372	1	5	18.9167	6	5	1	155	Chlamydophila pneumoniae	FALSE	NA	1900.39
Kindergarten cafeteria	Kindergarten cafeteria	Kindergarten	2022-02	2022W05	Friday	2022-02-04	115	649	47	19	5	FALSE	FALSE	0	372	NA	NA	19	5	2.86667	3.66667	156	Chlamydophila pneumoniae	FALSE	NA	1706.39
Kindergarten cafeteria	Kindergarten cafeteria	Kindergarten	2022-02	2022W05	Tuesday	2022-02-01	105	793.125	48.5	17	6	FALSE	FALSE	0.5	372	6	1	17	6	1	6	157	Chlamydophila pneumoniae	FALSE	NA	2311.15
Kindergarten cafeteria	Kindergarten cafeteria	Kindergarten	2021-12	2021W49	Monday	2021-12-06	110	684.75	40.5	18.1667	6	FALSE	FALSE	0	372	NA	NA	18.1667	6	5	1.72619	158	Chlamydophila pneumoniae	FALSE	NA	1008.59
Kindergarten cafeteria	Kindergarten cafeteria	Kindergarten	2022-01	2022W02	Thursday	2022-01-13	115	833.6	39.5	18.1	5.5	FALSE	FALSE	0	372	NA	NA	18.1	5.5	2.06667	2.5	159	Chlamydophila pneumoniae	FALSE	NA	1238.22
Kindergarten cafeteria	Kindergarten cafeteria	Kindergarten	2022-01	2022W02	Monday	2022-01-10	105	385	37	12	5.5	FALSE	FALSE	0.5	372	1	1	12	5.5	1	1	160	Chlamydophila pneumoniae	FALSE	NA	1191.7
Kindergarten cafeteria	Kindergarten cafeteria	Kindergarten	2022-01	2022W02	Friday	2022-01-14	110	753.643	41.4286	18.2143	6	FALSE	FALSE	1	372	1	1	18.2143	6	1	1	161	Chlamydophila pneumoniae	FALSE	NA	1290.68
Secondary school cafeteria	Secondary school cafeteria	Secondary	2021-11	2021W47	Tuesday	2021-11-23	175	565.562	37.5625	17.1875	5	FALSE	FALSE	2	912	1	4	17.1875	5	4	1	162	Chlamydophila pneumoniae	FALSE	NA	847.256
Secondary school cafeteria	Secondary school cafeteria	Secondary	2022-01	2022W03	Friday	2022-01-21	90	490.8	39.4	17	5	FALSE	FALSE	0	912	NA	NA	17	5	2.25	6	163	Chlamydophila pneumoniae	FALSE	NA	2309.17
Secondary school cafeteria	Secondary school cafeteria	Secondary	2022-01	2022W03	Thursday	2022-01-20	105	623.083	38.5	18.9167	2	FALSE	FALSE	5	912	6	5	18.9167	2	5	6	164	Chlamydophila pneumoniae	FALSE	NA	2117.15
Secondary school cafeteria	Secondary school cafeteria	Secondary	2022-01	2022W04	Monday	2022-01-24	120	595.714	43.6429	13.9286	5	FALSE	FALSE	0.5	912	6	1	13.9286	5	1	6	165	Chlamydophila pneumoniae	FALSE	NA	2780.31
Secondary school cafeteria	Secondary school cafeteria	Secondary	2022-01	2022W03	Tuesday	2022-01-18	95	516	52	15.4545	6	FALSE	FALSE	0	912	NA	NA	15.4545	6	2.25	6	166	Chlamydophila pneumoniae	FALSE	NA	1554.95
Secondary school cafeteria	Secondary school cafeteria	Secondary	2022-01	2022W03	Monday	2022-01-17	100	521.818	53.9091	14	5.5	FALSE	FALSE	10.5	912	6	2	14	5.5	2	6	167	Chlamydophila pneumoniae	FALSE	NA	1383.72
Secondary school cafeteria	Secondary school cafeteria	Secondary	2022-02	2022W06	Tuesday	2022-02-08	110	455.643	64.5714	12.4929	5	FALSE	FALSE	0	912	NA	NA	12.4929	5	4	6	168	Chlamydophila pneumoniae	FALSE	NA	1314.44
Secondary school cafeteria	Secondary school cafeteria	Secondary	2022-02	2022W06	Thursday	2022-02-10	113	615.583	66.75	12.975	5	FALSE	FALSE	0	912	NA	NA	12.975	5	4	6	169	Chlamydophila pneumoniae	FALSE	NA	1195.66
Secondary school cafeteria	Secondary school cafeteria	Secondary	2022-02	2022W06	Monday	2022-02-07	133	555.8	49.5	13.11	3	FALSE	FALSE	0	912	NA	NA	13.11	3	4	6	170	Chlamydophila pneumoniae	FALSE	NA	1406.49
Secondary school cafeteria	Secondary school cafeteria	Secondary	2022-02	2022W07	Thursday	2022-02-17	110	558.455	44.8182	17.5455	5	FALSE	FALSE	0	912	NA	NA	17.5455	5	4.33333	6	171	Chlamydophila pneumoniae	FALSE	NA	902.684
Secondary school cafeteria	Secondary school cafeteria	Secondary	2022-02	2022W07	Tuesday	2022-02-15	140	486.5	44.8571	15.2929	5.5	FALSE	FALSE	10	912	6	4	15.2929	5.5	4	6	172	Chlamydophila pneumoniae	FALSE	NA	1008.59
Secondary school cafeteria	Secondary school cafeteria	Secondary	2022-02	2022W07	Monday	2022-02-14	130	598.267	62.3333	11.9533	5	FALSE	FALSE	0	912	NA	NA	11.9533	5	4.06667	6	173	Chlamydophila pneumoniae	FALSE	NA	1050.16
Secondary school cafeteria	Secondary school cafeteria	Secondary	2022-02	2022W07	Friday	2022-02-18	115	498.583	53.4167	18.275	5	FALSE	FALSE	0	912	NA	NA	18.275	5	4.35	6	174	Chlamydophila pneumoniae	FALSE	NA	904.664
Secondary school cafeteria	Secondary school cafeteria	Secondary	2022-02	2022W08	Monday	2022-02-21	125	558.455	41	17.9636	5	FALSE	FALSE	0	912	NA	NA	17.9636	5	4.35	6	175	Chlamydophila pneumoniae	FALSE	NA	824.491
Secondary school cafeteria	Secondary school cafeteria	Secondary	2022-02	2022W08	Tuesday	2022-02-22	125	543.071	44.2143	18.6286	4	FALSE	FALSE	5	912	6	5	18.6286	4	5	6	176	Chlamydophila pneumoniae	FALSE	NA	784.9
Secondary school cafeteria	Secondary school cafeteria	Secondary	2022-03	2022W10	Monday	2022-03-07	120	545.429	25.9286	15.9857	5.5	FALSE	FALSE	0	912	NA	NA	15.9857	5.5	5	1	177	Chlamydophila pneumoniae	FALSE	NA	888.827
Secondary school cafeteria	Secondary school cafeteria	Secondary	2022-03	2022W10	Thursday	2022-03-10	110	584.357	29.7143	19.9571	6	FALSE	FALSE	14	912	1	5	19.9571	6	5	1	178	Chlamydophila pneumoniae	FALSE	NA	973.949
Secondary school cafeteria	Secondary school cafeteria	Secondary	2022-03	2022W10	Tuesday	2022-03-08	162	521.438	22.75	18.6938	5	FALSE	FALSE	0	912	NA	NA	18.6938	5	5	1	179	Chlamydophila pneumoniae	FALSE	NA	967.02
Secondary school cafeteria	Secondary school cafeteria	Secondary	2022-03	2022W12	Monday	2022-03-21	135	612.615	37.3846	18.9308	5.5	FALSE	FALSE	8.5	912	1	1	18.9308	5.5	1	1	180	Chlamydophila pneumoniae	FALSE	NA	1206.55
Secondary school cafeteria	Secondary school cafeteria	Secondary	2022-03	2022W12	Thursday	2022-03-24	145	739.118	32.7647	19.6882	5.5	FALSE	FALSE	42	912	1	3	19.6882	5.5	3	1	181	Chlamydophila pneumoniae	FALSE	NA	1240.2
Secondary school cafeteria	Secondary school cafeteria	Secondary	2022-03	2022W12	Tuesday	2022-03-22	155	696.938	37.25	19.8188	5.5	FALSE	FALSE	15	912	1	3	19.8188	5.5	3	1	182	Chlamydophila pneumoniae	FALSE	NA	1185.76
Secondary school cafeteria	Secondary school cafeteria	Secondary	2022-03	2022W13	Monday	2022-03-28	130	592.333	38.0667	20.12	5.5	FALSE	FALSE	5	912	1	5	20.12	5.5	5	1	183	Chlamydophila pneumoniae	FALSE	NA	1276.82
Secondary school cafeteria	Secondary school cafeteria	Secondary	2022-01	2022W02	Friday	2022-01-14	112	407.444	43.8889	15.5556	5.5	FALSE	FALSE	0.5	912	6	1	15.5556	5.5	1	6	184	Chlamydophila pneumoniae	FALSE	NA	1290.68
University auditorium 1	University auditorium	University	2021-12	2021W48	Wednesday	2021-12-01	109	586.769	49	18.9231	6	FALSE	FALSE	40	324	6	2.5	18.9231	6	2.5	6	185	Chlamydophila pneumoniae	FALSE	NA	987.806
University auditorium 1	University auditorium	University	2021-12	2021W48	Wednesday	2021-12-01	146	687.941	53	19.7059	4.5	FALSE	FALSE	27.5	324	6	5	19.7059	4.5	5	6	186	Chlamydophila pneumoniae	TRUE	41	987.806
University auditorium 1	University auditorium	University	2021-12	2021W49	Wednesday	2021-12-08	121	577.143	35.1429	19.0714	4.5	FALSE	FALSE	12.5	324	6	3	19.0714	4.5	3	6	187	Chlamydophila pneumoniae	FALSE	NA	883.878
Elderly care home 2	Elderly care home	Elderly	2021-12	2021W49	Monday	2021-12-06	260	593	30.1818	21.6364	1	FALSE	TRUE	2	627.75	4	4	21.6364	1	4	4	188	Chlamydophila pneumoniae	FALSE	NA	1008.59
Elderly care home 2	Elderly care home	Elderly	2021-12	2021W49	Wednesday	2021-12-08	273	532.56	26.24	23.96	1	FALSE	TRUE	1	627.75	6	5	23.96	1	5	6	189	Chlamydophila pneumoniae	FALSE	NA	883.878
Elderly care home 2	Elderly care home	Elderly	2021-12	2021W49	Tuesday	2021-12-07	280	706.2	28.2	23.6	1	FALSE	TRUE	0.5	627.75	1	1	23.6	1	1	1	190	Chlamydophila pneumoniae	FALSE	NA	940.296
Elderly care home 2	Elderly care home	Elderly	2021-12	2021W50	Monday	2021-12-13	193	595	34.9444	24.3889	1	FALSE	TRUE	0	627.75	NA	NA	24.3889	1	3.28571	3.42857	191	Chlamydophila pneumoniae	FALSE	NA	623.565
Elderly care home 2	Elderly care home	Elderly	2021-12	2021W49	Thursday	2021-12-09	135	611.533	26.2667	24.4	1	FALSE	TRUE	3.5	627.75	3	4	24.4	1	4	3	192	Chlamydophila pneumoniae	FALSE	NA	814.593
Elderly care home 2	Elderly care home	Elderly	2021-12	2021W50	Wednesday	2021-12-15	144	636.357	37.1429	24.5714	1	FALSE	TRUE	2	627.75	3	3	24.5714	1	3	3	193	Chlamydophila pneumoniae	FALSE	NA	500.831
Elderly care home 2	Elderly care home	Elderly	2021-12	2021W50	Friday	2021-12-17	147	702.214	34.9286	22.6429	1	FALSE	TRUE	1.5	627.75	1	3	22.6429	1	3	1	194	Chlamydophila pneumoniae	FALSE	NA	402.843
Elderly care home 2	Elderly care home	Elderly	2021-12	2021W50	Tuesday	2021-12-14	262	553.208	34.4583	23.4583	1	FALSE	TRUE	2	627.75	6	3	23.4583	1	3	6	195	Chlamydophila pneumoniae	FALSE	NA	553.29
Elderly care home 2	Elderly care home	Elderly	2021-12	2021W51	Tuesday	2021-12-21	233	713.619	24.2381	23.7143	1	FALSE	TRUE	1	627.75	6	3	23.7143	1	3	6	196	Chlamydophila pneumoniae	FALSE	NA	359.292
Elderly care home 2	Elderly care home	Elderly	2021-12	2021W51	Monday	2021-12-20	197	596.222	28.3333	22.7778	1	FALSE	TRUE	0	627.75	NA	NA	22.7778	1	2.7551	3.41837	197	Chlamydophila pneumoniae	FALSE	NA	357.313
Elderly care home 2	Elderly care home	Elderly	2021-12	2021W51	Thursday	2021-12-23	170	575.444	24.5	23.5	1	FALSE	TRUE	0	627.75	NA	NA	23.5	1	2.55102	2.98367	198	Chlamydophila pneumoniae	FALSE	NA	351.374
Elderly care home 2	Elderly care home	Elderly	2021-12	2021W51	Wednesday	2021-12-22	224	721.478	22.5652	22.6522	1	FALSE	TRUE	1	627.75	1	1	22.6522	1	1	1	199	Chlamydophila pneumoniae	FALSE	NA	355.333
Elderly care home 2	Elderly care home	Elderly	2021-12	2021W51	Friday	2021-12-24	132	524.923	38.2308	22.3077	1	FALSE	TRUE	16	627.75	3.5	3	22.3077	1	3	3.5	200	Chlamydophila pneumoniae	FALSE	NA	378.098
Elderly care home 2	Elderly care home	Elderly	2022-01	2022W03	Friday	2022-01-21	140	644.111	28.4444	23.5556	3	FALSE	TRUE	1	627.75	6	5	23.5556	3	5	6	201	Chlamydophila pneumoniae	FALSE	NA	2309.17
Elderly care home 2	Elderly care home	Elderly	2022-01	2022W03	Wednesday	2022-01-19	145	627.615	30.8462	21.8462	1	FALSE	TRUE	0	627.75	NA	NA	21.8462	1	2.75	4	202	Chlamydophila pneumoniae	FALSE	NA	1817.25
Elderly care home 2	Elderly care home	Elderly	2022-01	2022W03	Thursday	2022-01-20	185	626.588	30.5294	22.5294	3	FALSE	TRUE	0	627.75	NA	NA	22.5294	3	3.15	4	203	Chlamydophila pneumoniae	FALSE	NA	2117.15
Elderly care home 2	Elderly care home	Elderly	2022-01	2022W04	Friday	2022-01-28	165	641.875	33.375	21.5	4.5	FALSE	TRUE	1	627.75	6	3	21.5	4.5	3	6	204	Chlamydophila pneumoniae	FALSE	NA	2827.82
Elderly care home 2	Elderly care home	Elderly	2022-01	2022W04	Monday	2022-01-24	177	606.833	25.6667	24.1667	3	FALSE	TRUE	0	627.75	NA	NA	24.1667	3	2.84286	4.64286	205	Chlamydophila pneumoniae	FALSE	NA	2780.31
Elderly care home 2	Elderly care home	Elderly	2022-01	2022W04	Tuesday	2022-01-25	170	609.778	25.7222	23.7222	3	FALSE	TRUE	3	627.75	3	2	23.7222	3	2	3	206	Chlamydophila pneumoniae	FALSE	NA	2912.94
Elderly care home 2	Elderly care home	Elderly	2022-01	2022W03	Tuesday	2022-01-18	150	707.647	36.5294	22.5882	1	FALSE	TRUE	0	627.75	NA	NA	22.5882	1	2.82041	4.09184	207	Chlamydophila pneumoniae	FALSE	NA	1554.95
Elderly care home 2	Elderly care home	Elderly	2022-01	2022W04	Thursday	2022-01-27	158	564.5	32.7692	22.3846	3.5	FALSE	TRUE	1.5	627.75	6	3	22.3846	3.5	3	6	208	Chlamydophila pneumoniae	FALSE	NA	2848.6
Elderly care home 2	Elderly care home	Elderly	2022-02	2022W05	Thursday	2022-02-03	155	553.867	34.0667	22.2	4.5	FALSE	TRUE	1	627.75	3.5	1	22.2	4.5	1	3.5	209	Chlamydophila pneumoniae	FALSE	NA	1900.39
Elderly care home 2	Elderly care home	Elderly	2022-02	2022W05	Friday	2022-02-04	175	626.389	37	22.1667	4.5	FALSE	TRUE	1.5	627.75	4.5	2	22.1667	4.5	2	4.5	210	Chlamydophila pneumoniae	FALSE	NA	1706.39
Elderly care home 2	Elderly care home	Elderly	2022-01	2022W05	Monday	2022-01-31	135	547.467	30.4667	21.3333	4.5	FALSE	TRUE	3	627.75	3.5	1	21.3333	4.5	1	3.5	211	Chlamydophila pneumoniae	FALSE	NA	2571.46
Elderly care home 2	Elderly care home	Elderly	2022-02	2022W05	Tuesday	2022-02-01	188	664.75	36.35	21.65	3.5	FALSE	TRUE	10.5	627.75	4	2	21.65	3.5	2	4	212	Chlamydophila pneumoniae	FALSE	NA	2311.15
Elderly care home 2	Elderly care home	Elderly	2022-01	2022W01	Wednesday	2022-01-05	160	657.071	31.7857	22.4286	1	FALSE	TRUE	1	627.75	6	5	22.4286	1	5	6	213	Chlamydophila pneumoniae	FALSE	NA	940.296
Elderly care home 2	Elderly care home	Elderly	2022-01	2022W01	Thursday	2022-01-06	163	644.067	31.9333	22.2	1	FALSE	TRUE	2.5	627.75	3.5	2	22.2	1	2	3.5	214	Chlamydophila pneumoniae	FALSE	NA	1024.43
Elderly care home 2	Elderly care home	Elderly	2022-01	2022W01	Friday	2022-01-07	165	597.125	32.8125	22.25	1	FALSE	TRUE	0.5	627.75	6	1	22.25	1	1	6	215	Chlamydophila pneumoniae	FALSE	NA	1067.98
Elderly care home 2	Elderly care home	Elderly	2022-01	2022W02	Thursday	2022-01-13	138	704.333	27.25	23.6667	1	FALSE	TRUE	0	627.75	NA	NA	23.6667	1	2.34005	3.69898	216	Chlamydophila pneumoniae	FALSE	NA	1238.22
Elderly care home 2	Elderly care home	Elderly	2022-01	2022W01	Monday	2022-01-03	175	570.5	40.625	22.125	1	FALSE	TRUE	1.5	627.75	4	2	22.125	1	2	4	217	Chlamydophila pneumoniae	FALSE	NA	700.768
Elderly care home 2	Elderly care home	Elderly	2022-01	2022W01	Tuesday	2022-01-04	155	602.824	40.5294	21.7059	1	FALSE	TRUE	1.5	627.75	1	3	21.7059	1	3	1	218	Chlamydophila pneumoniae	FALSE	NA	836.369
Elderly care home 2	Elderly care home	Elderly	2022-01	2022W02	Tuesday	2022-01-11	143	725.6	26.9333	23.4667	1	FALSE	TRUE	0	627.75	NA	NA	23.4667	1	2.57338	3.58787	219	Chlamydophila pneumoniae	FALSE	NA	1249.11
Elderly care home 2	Elderly care home	Elderly	2022-01	2022W02	Wednesday	2022-01-12	138	723.667	29.1667	23.4167	1	FALSE	TRUE	0.5	627.75	6	1	23.4167	1	1	6	220	Chlamydophila pneumoniae	FALSE	NA	1248.12
Elderly care home 2	Elderly care home	Elderly	2022-01	2022W02	Monday	2022-01-10	110	690.556	27.4444	23.6667	3	FALSE	TRUE	3	627.75	1	3	23.6667	3	3	1	221	Chlamydophila pneumoniae	FALSE	NA	1191.7
Elderly care home 2	Elderly care home	Elderly	2022-01	2022W02	Friday	2022-01-14	150	809.733	30.9333	21.9333	1	FALSE	TRUE	1	627.75	1	3	21.9333	1	3	1	222	Chlamydophila pneumoniae	FALSE	NA	1290.68
Primary school classroom	Primary school classroom	Primary	2021-12	2021W49	Wednesday	2021-12-08	196	534.857	33.0952	20.8571	5	FALSE	FALSE	9.5	224	4.5	3.5	20.8571	5	3.5	4.5	223	Chlamydophila pneumoniae	FALSE	NA	883.878
Primary school classroom	Primary school classroom	Primary	2021-12	2021W50	Wednesday	2021-12-15	231	715.542	44.5417	21.8333	3	FALSE	FALSE	11	224	3	5	21.8333	3	5	3	224	Chlamydophila pneumoniae	FALSE	NA	500.831
Primary school classroom	Primary school classroom	Primary	2022-01	2022W03	Wednesday	2022-01-19	225	486.435	38.6957	16.5652	4.5	FALSE	FALSE	7.5	224	6	4.5	16.5652	4.5	4.5	6	225	Chlamydophila pneumoniae	FALSE	NA	1817.25
Primary school classroom	Primary school classroom	Primary	2022-02	2022W05	Wednesday	2022-02-02	190	533.857	47.7619	17.9048	3.5	FALSE	FALSE	8.5	224	6	3	17.9048	3.5	3	6	226	Chlamydophila pneumoniae	FALSE	NA	2095.38
Kindergarten classroom	Kindergarten classroom	Kindergarten	2021-12	2021W49	Wednesday	2021-12-08	178	434.067	41.6	14.9333	2.5	FALSE	FALSE	15	210	2	5	14.9333	2.5	5	2	227	Chlamydophila pneumoniae	FALSE	NA	883.878
Kindergarten classroom	Kindergarten classroom	Kindergarten	2021-12	2021W50	Wednesday	2021-12-15	218	504.273	55.1818	17.0909	2	FALSE	FALSE	7.5	210	5	5	17.0909	2	5	5	228	Chlamydophila pneumoniae	TRUE	43.1	500.831
Kindergarten classroom	Kindergarten classroom	Kindergarten	2022-01	2022W03	Wednesday	2022-01-19	185	478	42.7895	16.5789	3.5	FALSE	FALSE	6	210	1.5	4	16.5789	3.5	4	1.5	229	Chlamydophila pneumoniae	FALSE	NA	1817.25
Kindergarten classroom	Kindergarten classroom	Kindergarten	2022-02	2022W05	Wednesday	2022-02-02	200	444.105	46.7895	18.4737	3.5	FALSE	FALSE	8.5	210	6	3	18.4737	3.5	3	6	230	Chlamydophila pneumoniae	FALSE	NA	2095.38
Elderly care home 1	Elderly care home	Elderly	2021-12	2021W49	Friday	2021-12-10	128	632.286	38.5714	18.5	1	FALSE	TRUE	16.5	273	2	3	18.5	1	3	2	231	Chlamydophila pneumoniae	FALSE	NA	758.176
Elderly care home 1	Elderly care home	Elderly	2021-12	2021W49	Thursday	2021-12-09	130	741.667	37	19.2667	1	FALSE	TRUE	4	273	1	5	19.2667	1	5	1	232	Chlamydophila pneumoniae	FALSE	NA	814.593
Elderly care home 1	Elderly care home	Elderly	2021-12	2021W50	Wednesday	2021-12-15	121	741.571	48.8571	20.3571	1	FALSE	TRUE	1	273	1	5	20.3571	1	5	1	233	Chlamydophila pneumoniae	FALSE	NA	500.831
Elderly care home 1	Elderly care home	Elderly	2021-12	2021W50	Tuesday	2021-12-14	139	721.385	44.3077	20.4615	1.5	FALSE	TRUE	3	273	3	4	20.4615	1.5	4	3	234	Chlamydophila pneumoniae	FALSE	NA	553.29
Elderly care home 1	Elderly care home	Elderly	2021-12	2021W51	Tuesday	2021-12-21	122	749.533	29.8667	20.2	2	FALSE	TRUE	7	273	6	4	20.2	2	4	6	235	Chlamydophila pneumoniae	FALSE	NA	359.292
Elderly care home 1	Elderly care home	Elderly	2021-12	2021W51	Wednesday	2021-12-22	223	633.591	24.2727	20.2727	2	FALSE	TRUE	0.5	273	6	3	20.2727	2	3	6	236	Chlamydophila pneumoniae	FALSE	NA	355.333
Elderly care home 1	Elderly care home	Elderly	2021-12	2021W51	Thursday	2021-12-23	176	646	28.7222	20.3889	1	FALSE	TRUE	7.5	273	1	4	20.3889	1	4	1	237	Chlamydophila pneumoniae	FALSE	NA	351.374
Elderly care home 1	Elderly care home	Elderly	2022-01	2022W03	Wednesday	2022-01-19	123	700.571	33.5	20.1429	1	FALSE	TRUE	0	273	NA	NA	20.1429	1	2.875	2.75	238	Chlamydophila pneumoniae	FALSE	NA	1817.25
Elderly care home 1	Elderly care home	Elderly	2022-01	2022W03	Thursday	2022-01-20	125	595.462	36.7692	17.9231	2	FALSE	TRUE	2	273	1	3	17.9231	2	3	1	239	Chlamydophila pneumoniae	FALSE	NA	2117.15
Elderly care home 1	Elderly care home	Elderly	2022-01	2022W04	Tuesday	2022-01-25	110	793.417	33	20.3333	1	FALSE	TRUE	8	273	4	2.5	20.3333	1	2.5	4	240	Chlamydophila pneumoniae	FALSE	NA	2912.94
Elderly care home 1	Elderly care home	Elderly	2022-01	2022W03	Tuesday	2022-01-18	97	797.6	42.1	20.2	1	FALSE	TRUE	2.5	273	1	3	20.2	1	3	1	241	Chlamydophila pneumoniae	FALSE	NA	1554.95
Elderly care home 1	Elderly care home	Elderly	2022-01	2022W04	Thursday	2022-01-27	140	709.125	37.3125	20.4375	3	FALSE	TRUE	2.5	273	1	4	20.4375	3	4	1	242	Chlamydophila pneumoniae	FALSE	NA	2848.6
Elderly care home 1	Elderly care home	Elderly	2022-02	2022W05	Tuesday	2022-02-01	145	626.062	37.125	21.25	2	FALSE	TRUE	1.5	273	1	5	21.25	2	5	1	243	Chlamydophila pneumoniae	FALSE	NA	2311.15
Elderly care home 1	Elderly care home	Elderly	2022-01	2022W01	Wednesday	2022-01-05	162	597.833	32.2778	21.2778	1	FALSE	TRUE	1.5	273	1	5	21.2778	1	5	1	244	Chlamydophila pneumoniae	FALSE	NA	940.296
Elderly care home 1	Elderly care home	Elderly	2022-01	2022W01	Thursday	2022-01-06	155	640.941	36.7647	19.4118	1	FALSE	TRUE	0	273	6	1	19.4118	1	1	6	245	Chlamydophila pneumoniae	FALSE	NA	1024.43
Elderly care home 1	Elderly care home	Elderly	2022-01	2022W02	Thursday	2022-01-13	123	743.8	34.2	19.1333	2	FALSE	TRUE	1.5	273	5	3	19.1333	2	3	5	246	Chlamydophila pneumoniae	FALSE	NA	1238.22
Elderly care home 1	Elderly care home	Elderly	2022-01	2022W01	Tuesday	2022-01-04	127	574.083	42.3333	20.8333	1	FALSE	TRUE	0	273	NA	NA	20.8333	1	3.33333	4.33333	247	Chlamydophila pneumoniae	FALSE	NA	836.369
Elderly care home 1	Elderly care home	Elderly	2022-01	2022W02	Tuesday	2022-01-11	145	710.118	30.8235	19.7059	1	FALSE	TRUE	6	273	6	4	19.7059	1	4	6	248	Chlamydophila pneumoniae	FALSE	NA	1249.11
Elderly care home 1	Elderly care home	Elderly	2022-01	2022W02	Wednesday	2022-01-12	112	721.538	36.9231	19.2308	1	FALSE	TRUE	0	273	NA	NA	19.2308	1	3.14583	3.625	249	Chlamydophila pneumoniae	FALSE	NA	1248.12
University auditorium 4	University auditorium	University	2021-12	2021W50	Tuesday	2021-12-14	190	568.571	40.619	21.3333	2.5	FALSE	FALSE	17.5	731.25	3.5	3	21.3333	2.5	3	3.5	250	Chlamydophila pneumoniae	FALSE	NA	553.29
Child care group 2	Child care group	Child care group	2022-01	2022W03	Friday	2022-01-21	130	596.375	32.375	21.0625	1	FALSE	FALSE	10	157.5	2	2	21.0625	1	2	2	251	Chlamydophila pneumoniae	FALSE	NA	2309.17
Child care group 2	Child care group	Child care group	2022-01	2022W03	Friday	2022-01-21	141	622.824	33.5294	21	1	TRUE	FALSE	6.5	157.5	2	2	21	1	2	2	252	Chlamydophila pneumoniae	FALSE	NA	2309.17
Child care group 2	Child care group	Child care group	2022-01	2022W03	Wednesday	2022-01-19	161	623.188	31.375	20.0625	1	FALSE	FALSE	12	157.5	2	4.5	20.0625	1	4.5	2	253	Chlamydophila pneumoniae	FALSE	NA	1817.25
Child care group 2	Child care group	Child care group	2022-01	2022W03	Wednesday	2022-01-19	118	853.923	34.2308	20.8462	1	TRUE	FALSE	12.5	157.5	2	3.5	20.8462	1	3.5	2	254	Chlamydophila pneumoniae	FALSE	NA	1817.25
Child care group 2	Child care group	Child care group	2022-01	2022W04	Monday	2022-01-24	130	851.429	36.2143	19.2143	1	FALSE	FALSE	18	157.5	2	5	19.2143	1	5	2	255	Chlamydophila pneumoniae	FALSE	NA	2780.31
Child care group 2	Child care group	Child care group	2022-01	2022W04	Monday	2022-01-24	133	810.571	33.1429	21	1	TRUE	FALSE	14.5	157.5	2	4	21	1	4	2	256	Chlamydophila pneumoniae	FALSE	NA	2780.31
Child care group 2	Child care group	Child care group	2022-01	2022W04	Wednesday	2022-01-26	130	888.929	33.2143	22.1429	1	FALSE	FALSE	18	157.5	2	4	22.1429	1	4	2	257	Chlamydophila pneumoniae	FALSE	NA	2934.71
Child care group 2	Child care group	Child care group	2022-01	2022W04	Wednesday	2022-01-26	133	838.062	33.375	22	1	TRUE	FALSE	14	157.5	2	2.5	22	1	2.5	2	258	Chlamydophila pneumoniae	FALSE	NA	2934.71
Child care group 2	Child care group	Child care group	2022-01	2022W03	Monday	2022-01-17	117	994	38.8571	20.5714	1	FALSE	FALSE	29	157.5	NA	2	20.5714	1	2	2	259	Chlamydophila pneumoniae	FALSE	NA	1383.72
Child care group 2	Child care group	Child care group	2022-01	2022W03	Monday	2022-01-17	137	1050.06	40	20	1	FALSE	FALSE	29	157.5	NA	3	20	1	3	2	260	Chlamydophila pneumoniae	FALSE	NA	1383.72
Child care group 2	Child care group	Child care group	2022-01	2022W04	Friday	2022-01-28	148	976.533	40.4	21	1	TRUE	FALSE	18	157.5	2.5	3	21	1	3	2.5	261	Chlamydophila pneumoniae	FALSE	NA	2827.82
Child care group 2	Child care group	Child care group	2022-01	2022W04	Friday	2022-01-28	135	902.867	38.1333	20.4667	1	FALSE	FALSE	18	157.5	2.5	3	20.4667	1	3	2.5	262	Chlamydophila pneumoniae	FALSE	NA	2827.82
Child care group 2	Child care group	Child care group	2022-01	2022W05	Monday	2022-01-31	128	935.429	37.8571	19.8571	1	FALSE	FALSE	18.5	157.5	3	3	19.8571	1	3	3	263	Chlamydophila pneumoniae	FALSE	NA	2571.46
Child care group 2	Child care group	Child care group	2022-01	2022W05	Monday	2022-01-31	113	1003.54	38.75	20.4167	1	TRUE	FALSE	18.5	157.5	2.5	2	20.4167	1	2	2.5	264	Chlamydophila pneumoniae	FALSE	NA	2571.46
Child care group 2	Child care group	Child care group	2022-02	2022W05	Friday	2022-02-04	130	732.733	42.7333	20.0667	1	FALSE	FALSE	17.5	157.5	3	3.5	20.0667	1	3.5	3	265	Chlamydophila pneumoniae	FALSE	NA	1706.39
Child care group 2	Child care group	Child care group	2022-02	2022W06	Monday	2022-02-07	107	1022	40	19.2	1	FALSE	FALSE	21	157.5	2.5	3	19.2	1	3	2.5	266	Chlamydophila pneumoniae	FALSE	NA	1406.49
Child care group 2	Child care group	Child care group	2022-02	2022W06	Friday	2022-02-11	120	1107.67	37.25	22.0917	1	TRUE	FALSE	24.5	157.5	1.5	3	22.0917	1	3	1.5	267	Chlamydophila pneumoniae	FALSE	NA	1142.21
Child care group 2	Child care group	Child care group	2022-02	2022W07	Wednesday	2022-02-16	129	1107.07	47.4286	21.4429	1	TRUE	FALSE	25	157.5	2.5	3.5	21.4429	1	3.5	2.5	268	Chlamydophila pneumoniae	FALSE	NA	939.306
Child care group 2	Child care group	Child care group	2022-02	2022W07	Monday	2022-02-14	130	1000.57	42.0714	20.0429	1	FALSE	FALSE	22.5	157.5	1.5	3	20.0429	1	3	1.5	269	Chlamydophila pneumoniae	FALSE	NA	1050.16
Child care group 2	Child care group	Child care group	2022-02	2022W06	Wednesday	2022-02-09	125	1052.64	43.5	21.2357	1	TRUE	FALSE	21.5	157.5	2	3	21.2357	1	3	2	270	Chlamydophila pneumoniae	FALSE	NA	1254.06
Child care group 2	Child care group	Child care group	2022-02	2022W07	Friday	2022-02-18	125	820	43.7143	21.4357	1	TRUE	FALSE	22	157.5	2.5	3.5	21.4357	1	3.5	2.5	271	Chlamydophila pneumoniae	FALSE	NA	904.664
Child care group 2	Child care group	Child care group	2022-02	2022W08	Monday	2022-02-21	157	867.529	38.0588	18.0529	1	FALSE	FALSE	21.5	157.5	1.5	3	18.0529	1	3	1.5	272	Chlamydophila pneumoniae	TRUE	44	824.491
Child care group 2	Child care group	Child care group	2022-02	2022W08	Wednesday	2022-02-23	126	856.643	38.7857	20.3	1	TRUE	FALSE	20.5	157.5	2	3	20.3	1	3	2	273	Chlamydophila pneumoniae	FALSE	NA	792.818
Child care group 2	Child care group	Child care group	2022-03	2022W09	Wednesday	2022-03-02	124	761.833	28.5833	21.65	1	TRUE	FALSE	20.5	157.5	2	3	21.65	1	3	2	274	Chlamydophila pneumoniae	FALSE	NA	817.563
Child care group 2	Child care group	Child care group	2022-02	2022W08	Friday	2022-02-25	125	1171.73	37.2667	20.8933	1	TRUE	FALSE	21	157.5	1.5	3	20.8933	1	3	1.5	275	Chlamydophila pneumoniae	FALSE	NA	775.992
Child care group 2	Child care group	Child care group	2022-02	2022W09	Monday	2022-02-28	130	913.733	31.1333	19.54	1	FALSE	FALSE	18	157.5	1.5	3	19.54	1	3	1.5	276	Chlamydophila pneumoniae	FALSE	NA	815.583
Child care group 2	Child care group	Child care group	2022-03	2022W09	Friday	2022-03-04	159	1003.38	28.5	21.5938	1	TRUE	FALSE	19	157.5	2.5	3	21.5938	1	3	2.5	277	Chlamydophila pneumoniae	FALSE	NA	866.062
Child care group 2	Child care group	Child care group	2022-03	2022W10	Wednesday	2022-03-09	136	854.067	24.3333	20.92	1	TRUE	FALSE	22	157.5	1	3	20.92	1	3	1	278	Chlamydophila pneumoniae	FALSE	NA	982.857
Child care group 2	Child care group	Child care group	2022-03	2022W10	Monday	2022-03-07	118	1030.64	26.0714	21.8143	1	FALSE	FALSE	21	157.5	2	3	21.8143	1	3	2	279	Chlamydophila pneumoniae	FALSE	NA	888.827
Child care group 2	Child care group	Child care group	2022-03	2022W11	Monday	2022-03-14	128	1036.79	40.7143	20.7	1	FALSE	FALSE	19	157.5	1	3	20.7	1	3	1	280	Chlamydophila pneumoniae	FALSE	NA	988.796
Child care group 2	Child care group	Child care group	2022-03	2022W10	Friday	2022-03-11	135	641	27	19.7643	2.5	TRUE	FALSE	19	157.5	1	3	19.7643	2.5	3	1	281	Chlamydophila pneumoniae	FALSE	NA	969.99
Child care group 2	Child care group	Child care group	2022-03	2022W11	Friday	2022-03-18	126	866.417	31.5	22.15	3	TRUE	FALSE	19	157.5	1	3	22.15	3	3	1	282	Chlamydophila pneumoniae	FALSE	NA	1134.29
Child care group 2	Child care group	Child care group	2022-03	2022W12	Monday	2022-03-21	129	914.5	32.7143	21.65	1	FALSE	FALSE	16.5	157.5	1	3	21.65	1	3	1	283	Chlamydophila pneumoniae	FALSE	NA	1206.55
Child care group 2	Child care group	Child care group	2022-03	2022W11	Wednesday	2022-03-16	135	1009.08	38.3846	21.0769	1	TRUE	FALSE	16.5	157.5	1	3	21.0769	1	3	1	284	Chlamydophila pneumoniae	FALSE	NA	1037.3
Child care group 2	Child care group	Child care group	2022-03	2022W12	Wednesday	2022-03-23	134	915.467	31.4667	22.44	3	TRUE	FALSE	18.5	157.5	2.5	3	22.44	3	3	2.5	285	Chlamydophila pneumoniae	FALSE	NA	1234.26
Child care group 2	Child care group	Child care group	2022-03	2022W12	Friday	2022-03-25	110	783.154	31	22.9538	1	TRUE	FALSE	14	157.5	1	3	22.9538	1	3	1	286	Chlamydophila pneumoniae	FALSE	NA	1282.76
Child care group 2	Child care group	Child care group	2022-03	2022W13	Monday	2022-03-28	130	736.4	33.7333	21.9	1	FALSE	FALSE	12.5	157.5	2	3	21.9	1	3	2	287	Chlamydophila pneumoniae	TRUE	44.6	1276.82
Child care group 2	Child care group	Child care group	2022-03	2022W13	Wednesday	2022-03-30	150	636.938	31.8125	22.4875	1	TRUE	FALSE	13.5	157.5	1.5	3	22.4875	1	3	1.5	288	Chlamydophila pneumoniae	TRUE	42.3	1197.64
Child care group 2	Child care group	Child care group	2022-04	2022W13	Friday	2022-04-01	100	781.333	30.5833	21.175	1	TRUE	FALSE	16	157.5	1.5	3	21.175	1	3	1.5	289	Chlamydophila pneumoniae	FALSE	NA	1066
Elderly care home 3a	Elderly care home	Elderly	2022-01	2022W03	Thursday	2022-01-20	186	519.5	35.7	21	1	FALSE	TRUE	3	600	1	3	21	1	3	1	290	Chlamydophila pneumoniae	FALSE	NA	2117.15
Elderly care home 3a	Elderly care home	Elderly	2022-01	2022W04	Monday	2022-01-24	150	523.5	30.4	21.3	1	FALSE	TRUE	3.5	600	1.5	1	21.3	1	1	1.5	291	Chlamydophila pneumoniae	FALSE	NA	2780.31
Elderly care home 3a	Elderly care home	Elderly	2022-01	2022W03	Monday	2022-01-17	200	532.5	41.4	21.5	1	FALSE	TRUE	6.5	600	1.5	2	21.5	1	2	1.5	292	Chlamydophila pneumoniae	FALSE	NA	1383.72
Elderly care home 3a	Elderly care home	Elderly	2022-01	2022W04	Thursday	2022-01-27	145	512.5	38.3	21.5	1	FALSE	TRUE	1	600	1	1	21.5	1	1	1	293	Chlamydophila pneumoniae	FALSE	NA	2848.6
Elderly care home 3a	Elderly care home	Elderly	2022-01	2022W05	Monday	2022-01-31	155	514.5	31	22	1	FALSE	TRUE	3	600	1.5	2	22	1	2	1.5	294	Chlamydophila pneumoniae	FALSE	NA	2571.46
Elderly care home 3a	Elderly care home	Elderly	2022-01	2022W01	Thursday	2022-01-06	260	568	36.75	20.65	1	FALSE	TRUE	11	600	2	3	20.65	1	3	2	295	Chlamydophila pneumoniae	FALSE	NA	1024.43
Elderly care home 3a	Elderly care home	Elderly	2022-01	2022W02	Thursday	2022-01-13	223	568	33.8	20.5	1	FALSE	TRUE	2.5	600	1	2	20.5	1	2	1	296	Chlamydophila pneumoniae	FALSE	NA	1238.22
Elderly care home 3a	Elderly care home	Elderly	2022-01	2022W02	Monday	2022-01-10	190	647	35.8	19.1	1	FALSE	TRUE	6.5	600	2	2	19.1	1	2	2	297	Chlamydophila pneumoniae	FALSE	NA	1191.7
Elderly care home 3b	Elderly care home	Elderly	2022-01	2022W03	Thursday	2022-01-20	185	504.5	28.55	21.5	1	FALSE	TRUE	6	600	2	3	21.5	1	3	2	298	Chlamydophila pneumoniae	FALSE	NA	2117.15
Elderly care home 3b	Elderly care home	Elderly	2022-01	2022W04	Monday	2022-01-24	150	490	25.85	22.45	1	FALSE	TRUE	6	600	1	3	22.45	1	3	1	299	Chlamydophila pneumoniae	FALSE	NA	2780.31
Elderly care home 3b	Elderly care home	Elderly	2022-01	2022W03	Monday	2022-01-17	200	504	33.8	22	1	FALSE	TRUE	0.5	600	1	1	22	1	1	1	300	Chlamydophila pneumoniae	FALSE	NA	1383.72
Elderly care home 3b	Elderly care home	Elderly	2022-01	2022W01	Thursday	2022-01-06	260	571.5	31.5	21.65	1	FALSE	TRUE	9	600	1	2	21.65	1	2	1	301	Chlamydophila pneumoniae	FALSE	NA	1024.43
Elderly care home 3b	Elderly care home	Elderly	2022-01	2022W02	Thursday	2022-01-13	228	527.5	27.95	22	1	FALSE	TRUE	5	600	1	3	22	1	3	1	302	Chlamydophila pneumoniae	FALSE	NA	1238.22
Elderly care home 3b	Elderly care home	Elderly	2022-01	2022W02	Monday	2022-01-10	175	554	30.45	20.1	1	FALSE	TRUE	0	600	NA	NA	20.1	1	2	1	303	Chlamydophila pneumoniae	FALSE	NA	1191.7
Sportsbar	Sportsbar	Sportsbar	2022-01	2022W03	Thursday	2022-01-20	185	1012	33.2	22.55	2	FALSE	FALSE	12.5	324	1	4	22.55	2	4	1	304	Chlamydophila pneumoniae	FALSE	NA	2117.15
Sportsbar	Sportsbar	Sportsbar	2022-02	2022W05	Thursday	2022-02-03	153	1008.5	44.7	20.95	3	FALSE	FALSE	26.5	324	2	5	20.95	3	5	2	305	Chlamydophila pneumoniae	FALSE	NA	1900.39
Sportsbar	Sportsbar	Sportsbar	2022-02	2022W06	Thursday	2022-02-10	145	1322.5	44.45	23	1	FALSE	FALSE	25	324	1.5	5	23	1	5	1.5	306	Chlamydophila pneumoniae	FALSE	NA	1195.66
Sportsbar	Sportsbar	Sportsbar	2022-02	2022W07	Friday	2022-02-18	156	1150	50.65	20.95	1	FALSE	FALSE	27	324	1	5	20.95	1	5	1	307	Chlamydophila pneumoniae	FALSE	NA	904.664
Sportsbar	Sportsbar	Sportsbar	2022-02	2022W08	Thursday	2022-02-24	154	855	43.5	21.1	1	FALSE	FALSE	24.5	324	1	5	21.1	1	5	1	308	Chlamydophila pneumoniae	FALSE	NA	808.655
Sportsbar	Sportsbar	Sportsbar	2022-03	2022W09	Thursday	2022-03-03	90	1249	31.1	21.85	1	FALSE	FALSE	21	324	1	5	21.85	1	5	1	309	Chlamydophila pneumoniae	FALSE	NA	830.43
Sportsbar	Sportsbar	Sportsbar	2022-03	2022W10	Thursday	2022-03-10	169	791.5	30.45	22.2	2	FALSE	FALSE	21	324	1	5	22.2	2	5	1	310	Chlamydophila pneumoniae	FALSE	NA	973.949
Sportsbar	Sportsbar	Sportsbar	2022-03	2022W11	Thursday	2022-03-17	122	971.5	37.75	22.8	1	FALSE	FALSE	25.5	324	1.5	5	22.8	1	5	1.5	311	Chlamydophila pneumoniae	FALSE	NA	1090.74
Sportsbar	Sportsbar	Sportsbar	2022-03	2022W12	Thursday	2022-03-24	120	936.5	35.95	22.85	1	FALSE	FALSE	23.5	324	1	4.5	22.85	1	4.5	1	312	Chlamydophila pneumoniae	FALSE	NA	1240.2
Sportsbar	Sportsbar	Sportsbar	2022-03	2022W13	Thursday	2022-03-31	129	638	37.8	21.55	1	FALSE	FALSE	16.5	324	1	5	21.55	1	5	1	313	Chlamydophila pneumoniae	FALSE	NA	1144.19
Child care group 3	Child care group	Child care group	2022-02	2022W06	Monday	2022-02-07	112	604.5	29.6667	20.1333	2.5	FALSE	FALSE	21	157.5	2.5	3	20.1333	2.5	3	2.5	314	Chlamydophila pneumoniae	FALSE	NA	1406.49
Child care group 3	Child care group	Child care group	2022-02	2022W06	Friday	2022-02-11	124	699.429	32.7857	21.0571	1	TRUE	FALSE	13.5	157.5	1.5	2	21.0571	1	2	1.5	315	Chlamydophila pneumoniae	FALSE	NA	1142.21
Child care group 3	Child care group	Child care group	2022-02	2022W07	Wednesday	2022-02-16	130	655.333	44.4667	22.2267	1	TRUE	FALSE	16.5	157.5	1.5	3	22.2267	1	3	1.5	316	Chlamydophila pneumoniae	FALSE	NA	939.306
Child care group 3	Child care group	Child care group	2022-02	2022W07	Monday	2022-02-14	140	668.188	38.1875	21.1313	1	FALSE	FALSE	16.5	157.5	2	3	21.1313	1	3	2	317	Chlamydophila pneumoniae	FALSE	NA	1050.16
Child care group 3	Child care group	Child care group	2022-02	2022W06	Wednesday	2022-02-09	125	719.154	38.4615	21.5462	1	TRUE	FALSE	19	157.5	2	2	21.5462	1	2	2	318	Chlamydophila pneumoniae	FALSE	NA	1254.06
Child care group 3	Child care group	Child care group	2022-02	2022W07	Friday	2022-02-18	130	586.357	43.1429	21.5857	1	TRUE	FALSE	17	157.5	1	3	21.5857	1	3	1	319	Chlamydophila pneumoniae	FALSE	NA	904.664
Child care group 3	Child care group	Child care group	2022-02	2022W08	Monday	2022-02-21	135	673.692	32.3077	20.4077	1	FALSE	FALSE	18.5	157.5	1.5	3	20.4077	1	3	1.5	320	Chlamydophila pneumoniae	FALSE	NA	824.491
Child care group 3	Child care group	Child care group	2022-02	2022W08	Wednesday	2022-02-23	128	840.308	36	21.2769	1	TRUE	FALSE	18	157.5	2	3	21.2769	1	3	2	321	Chlamydophila pneumoniae	FALSE	NA	792.818
Child care group 3	Child care group	Child care group	2022-03	2022W09	Wednesday	2022-03-02	126	756.917	27.5	21.1917	1	TRUE	FALSE	15.5	157.5	2	3	21.1917	1	3	2	322	Chlamydophila pneumoniae	FALSE	NA	817.563
Child care group 3	Child care group	Child care group	2022-02	2022W08	Friday	2022-02-25	125	660.5	30.7143	21.2714	1	TRUE	FALSE	15	157.5	1	2	21.2714	1	2	1	323	Chlamydophila pneumoniae	FALSE	NA	775.992
Child care group 3	Child care group	Child care group	2022-02	2022W09	Monday	2022-02-28	130	645.846	23.3846	21.5231	1	FALSE	FALSE	20	157.5	1	3	21.5231	1	3	1	324	Chlamydophila pneumoniae	FALSE	NA	815.583
Child care group 3	Child care group	Child care group	2022-03	2022W09	Friday	2022-03-04	148	708.188	23.9375	21.3375	1	TRUE	FALSE	16	157.5	3	3	21.3375	1	3	3	325	Chlamydophila pneumoniae	FALSE	NA	866.062
Child care group 3	Child care group	Child care group	2022-03	2022W10	Wednesday	2022-03-09	134	635.091	21.2727	21.6	1	TRUE	FALSE	19	157.5	1	3.5	21.6	1	3.5	1	326	Chlamydophila pneumoniae	FALSE	NA	982.857
Child care group 3	Child care group	Child care group	2022-03	2022W10	Monday	2022-03-07	126	657.214	20.7143	21.6643	1	FALSE	FALSE	17	157.5	1.5	3	21.6643	1	3	1.5	327	Chlamydophila pneumoniae	FALSE	NA	888.827
Child care group 3	Child care group	Child care group	2022-03	2022W11	Monday	2022-03-14	130	662.143	36.2143	21.8071	1	FALSE	FALSE	18.5	157.5	2	3	21.8071	1	3	2	328	Chlamydophila pneumoniae	FALSE	NA	988.796
Child care group 3	Child care group	Child care group	2022-03	2022W10	Friday	2022-03-11	135	529.5	22.8571	21.3429	4.5	TRUE	FALSE	20	157.5	1	3	21.3429	4.5	3	1	329	Chlamydophila pneumoniae	TRUE	41.6	969.99
Child care group 3	Child care group	Child care group	2022-03	2022W11	Friday	2022-03-18	111	750.5	30.5714	21.5857	3	TRUE	FALSE	17.5	157.5	1	3	21.5857	3	3	1	330	Chlamydophila pneumoniae	FALSE	NA	1134.29
Child care group 3	Child care group	Child care group	2022-03	2022W12	Monday	2022-03-21	130	738.214	31.7143	21.6357	1	FALSE	FALSE	19.5	157.5	1	3	21.6357	1	3	1	331	Chlamydophila pneumoniae	FALSE	NA	1206.55
Child care group 3	Child care group	Child care group	2022-03	2022W11	Wednesday	2022-03-16	135	630.5	35.375	21.2625	1	TRUE	FALSE	18.5	157.5	1.5	3	21.2625	1	3	1.5	332	Chlamydophila pneumoniae	FALSE	NA	1037.3
Child care group 3	Child care group	Child care group	2022-03	2022W12	Wednesday	2022-03-23	124	754.357	29.7143	21.0071	3	TRUE	FALSE	21.5	157.5	1.5	3	21.0071	3	3	1.5	333	Chlamydophila pneumoniae	TRUE	41.6	1234.26
Child care group 3	Child care group	Child care group	2022-03	2022W12	Friday	2022-03-25	110	713.308	30.3846	22.6	1	TRUE	FALSE	21.5	157.5	1	3	22.6	1	3	1	334	Chlamydophila pneumoniae	FALSE	NA	1282.76
Child care group 3	Child care group	Child care group	2022-03	2022W13	Monday	2022-03-28	125	763.643	33.1429	22.3929	1	FALSE	FALSE	15	157.5	1	3	22.3929	1	3	1	335	Chlamydophila pneumoniae	FALSE	NA	1276.82
Child care group 3	Child care group	Child care group	2022-03	2022W13	Wednesday	2022-03-30	150	717.294	32.7647	21.7706	1	TRUE	FALSE	21.5	157.5	1	3	21.7706	1	3	1	336	Chlamydophila pneumoniae	FALSE	NA	1197.64
Child care group 3	Child care group	Child care group	2022-04	2022W13	Friday	2022-04-01	105	611.917	29.6667	19.6167	1	TRUE	FALSE	17	157.5	1	3	19.6167	1	3	1	337	Chlamydophila pneumoniae	FALSE	NA	1066
University cafeteria	University cafeteria	University	2021-10	2021W42	Tuesday	2021-10-19	116	579.5	71.55	NA	NA	FALSE	TRUE	157.5	7614	2	NA	21.225	3	4	2	1	Chlamydophila psittaci	FALSE	NA	151.437
University cafeteria	University cafeteria	University	2021-10	2021W42	Wednesday	2021-10-20	120	555	71.75	NA	NA	FALSE	TRUE	157.5	7614	2	NA	21.3438	3	4	2	2	Chlamydophila psittaci	FALSE	NA	149.458
University cafeteria	University cafeteria	University	2021-10	2021W42	Friday	2021-10-22	118	552.5	41.1	NA	NA	FALSE	TRUE	221	7614	2	NA	21.6098	3	4	2	3	Chlamydophila psittaci	FALSE	NA	161.335
University cafeteria	University cafeteria	University	2021-10	2021W43	Monday	2021-10-25	120	533	50.6	21.15	NA	FALSE	TRUE	215	7614	2	NA	21.15	3	4	2	4	Chlamydophila psittaci	FALSE	NA	214.783
University cafeteria	University cafeteria	University	2021-10	2021W43	Tuesday	2021-10-26	119	548.5	57.3	21.3	NA	FALSE	TRUE	243	7614	2	NA	21.3	3	4	2	5	Chlamydophila psittaci	FALSE	NA	247.446
University cafeteria	University cafeteria	University	2021-10	2021W43	Wednesday	2021-10-27	126	526	56.9	21.7	NA	FALSE	TRUE	112.5	7614	2	NA	21.7	3	4	2	6	Chlamydophila psittaci	FALSE	NA	281.099
University cafeteria	University cafeteria	University	2021-10	2021W43	Thursday	2021-10-28	118	497.5	45.2	23.05	NA	FALSE	TRUE	175	7614	2	NA	23.05	3	4	2	7	Chlamydophila psittaci	FALSE	NA	326.629
University cafeteria	University cafeteria	University	2021-10	2021W43	Friday	2021-10-29	121	458.5	50.15	21.5	NA	FALSE	TRUE	175	7614	2	NA	21.5	3	4	2	8	Chlamydophila psittaci	FALSE	NA	345.435
University cafeteria	University cafeteria	University	2021-10	2021W42	Thursday	2021-10-21	131	508.5	51.25	NA	NA	FALSE	TRUE	173.5	7614	2	NA	21.5888	3	4	2	9	Chlamydophila psittaci	FALSE	NA	149.458
University bar 1	University bar	University	2021-10	2021W42	Monday	2021-10-18	124	884	66.5	NA	NA	FALSE	FALSE	75	200	1	NA	21.025	2.33333	3.5	1	10	Chlamydophila psittaci	FALSE	NA	156.386
University bar 1	University bar	University	2021-10	2021W42	Wednesday	2021-10-20	147	1176.5	76.05	23.3	3	FALSE	FALSE	88.5	200	1	4	23.3	3	4	1	11	Chlamydophila psittaci	FALSE	NA	149.458
University bar 1	University bar	University	2021-10	2021W42	Tuesday	2021-10-19	118	1085.5	71.25	NA	1	FALSE	FALSE	100	200	1	2.5	21.025	1	2.5	1	12	Chlamydophila psittaci	FALSE	NA	151.437
University bar 1	University bar	University	2021-10	2021W42	Thursday	2021-10-21	128	852.2	69.95	NA	3	FALSE	FALSE	73.5	200	1	4	20.16	3	4	1	13	Chlamydophila psittaci	FALSE	NA	149.458
University bar 1	University bar	University	2021-10	2021W43	Wednesday	2021-10-27	139	747	70.9	16.7	NA	FALSE	FALSE	27	200	1.5	NA	16.7	3	4	1.5	14	Chlamydophila psittaci	FALSE	NA	281.099
University bar 1	University bar	University	2021-10	2021W43	Monday	2021-10-25	110	708	68.35	18.75	NA	FALSE	FALSE	80	200	1	NA	18.75	2.46667	3.6	1	15	Chlamydophila psittaci	FALSE	NA	214.783
University bar 1	University bar	University	2021-10	2021W41	Thursday	2021-10-14	122	1523	68	NA	NA	FALSE	FALSE	71	200	1	NA	21.3775	2.33333	3.5	1	16	Chlamydophila psittaci	FALSE	NA	141.539
University bar 2	University bar	University	2021-10	2021W42	Monday	2021-10-18	126	3123	92.25	NA	NA	FALSE	FALSE	25	315	1	NA	19.1	1	3.75	1	17	Chlamydophila psittaci	FALSE	NA	156.386
University bar 2	University bar	University	2021-10	2021W42	Wednesday	2021-10-20	144	1417	82.45	20.3	1	FALSE	FALSE	6	315	1	5	20.3	1	5	1	18	Chlamydophila psittaci	FALSE	NA	149.458
University bar 2	University bar	University	2021-10	2021W42	Tuesday	2021-10-19	120	2013	83.85	NA	1	FALSE	FALSE	8.5	315	1	2.5	19.1	1	2.5	1	19	Chlamydophila psittaci	FALSE	NA	151.437
University bar 2	University bar	University	2021-10	2021W43	Monday	2021-10-25	126	1236.5	71.8	17.9	NA	FALSE	FALSE	9	315	1	NA	17.9	1	3.75	1	20	Chlamydophila psittaci	FALSE	NA	214.783
University bar 2	University bar	University	2021-10	2021W43	Thursday	2021-10-28	113	4223.5	82.7	19.1	NA	FALSE	FALSE	92	315	1	NA	19.1	1	3.75	1	21	Chlamydophila psittaci	FALSE	NA	326.629
University bar 2	University bar	University	2021-11	2021W45	Tuesday	2021-11-09	122	2552	91.6	15	1	FALSE	FALSE	42.5	315	1	5	15	1	5	1	22	Chlamydophila psittaci	FALSE	NA	481.036
University bar 2	University bar	University	2021-11	2021W45	Wednesday	2021-11-10	126	1431.5	58	18.7	1	FALSE	FALSE	22	315	1	4.5	18.7	1	4.5	1	23	Chlamydophila psittaci	FALSE	NA	510.729
University bar 3	University bar	University	2021-10	2021W42	Monday	2021-10-18	128	1076	84.25	NA	NA	FALSE	TRUE	51	198	1	NA	18.25	3	4.33333	1	24	Chlamydophila psittaci	FALSE	NA	156.386
University bar 3	University bar	University	2021-10	2021W42	Wednesday	2021-10-20	143	1429.5	79.5	19.3	3	FALSE	TRUE	43.5	198	1	5	19.3	3	5	1	25	Chlamydophila psittaci	FALSE	NA	149.458
University bar 3	University bar	University	2021-10	2021W42	Tuesday	2021-10-19	112	1863.5	82.55	NA	NA	FALSE	TRUE	37	198	1	4	18.25	3	4	1	26	Chlamydophila psittaci	FALSE	NA	151.437
University bar 3	University bar	University	2021-10	2021W42	Thursday	2021-10-21	125	831.5	70	NA	NA	FALSE	TRUE	20	198	1	4	18.6167	3	4	1	27	Chlamydophila psittaci	FALSE	NA	149.458
University bar 3	University bar	University	2021-10	2021W43	Wednesday	2021-10-27	131	2931	88.95	20.3	NA	FALSE	TRUE	150	198	1	NA	20.3	3	4.5	1	28	Chlamydophila psittaci	FALSE	NA	281.099
University bar 3	University bar	University	2021-10	2021W43	Monday	2021-10-25	112	907	71.1	17.2	NA	FALSE	TRUE	10	198	1	NA	17.2	3	4.36667	1	29	Chlamydophila psittaci	FALSE	NA	214.783
University bar 3	University bar	University	2021-10	2021W43	Thursday	2021-10-28	113	666	62.55	18.4	NA	FALSE	TRUE	31.5	198	1	NA	18.4	3	4.46667	1	30	Chlamydophila psittaci	FALSE	NA	326.629
University bar 3	University bar	University	2021-11	2021W44	Thursday	2021-11-04	121	1029	73.45	15.4	3	FALSE	TRUE	9.5	198	1	5	15.4	3	5	1	31	Chlamydophila psittaci	FALSE	NA	333.558
University bar 3	University bar	University	2021-11	2021W45	Tuesday	2021-11-09	122	689.5	54.6	15.5	3	FALSE	TRUE	12.5	198	1	3	15.5	3	3	1	32	Chlamydophila psittaci	FALSE	NA	481.036
University bar 3	University bar	University	2021-11	2021W45	Wednesday	2021-11-10	119	1626	61.45	15.25	3	FALSE	TRUE	19	198	1	4.5	15.25	3	4.5	1	33	Chlamydophila psittaci	FALSE	NA	510.729
University auditorium 2	University auditorium	University	2021-11	2021W44	Thursday	2021-11-04	124	732.5	52.5714	19.7143	4	FALSE	FALSE	5.5	324	5	3	19.7143	4	3	5	34	Chlamydophila psittaci	FALSE	NA	333.558
University auditorium 2	University auditorium	University	2021-11	2021W44	Thursday	2021-11-04	122	971.231	49.6923	19	4	FALSE	FALSE	10	324	5	2	19	4	2	5	35	Chlamydophila psittaci	FALSE	NA	333.558
University auditorium 2	University auditorium	University	2021-11	2021W44	Thursday	2021-11-04	123	957.071	46.7143	18.7857	NA	FALSE	FALSE	17	324	6	2.5	18.7857	3.2	2.5	6	36	Chlamydophila psittaci	FALSE	NA	333.558
University auditorium 2	University auditorium	University	2021-11	2021W45	Tuesday	2021-11-09	120	717.1	40.2	20.7	4.5	FALSE	FALSE	15	324	5.5	2	20.7	4.5	2	5.5	37	Chlamydophila psittaci	FALSE	NA	481.036
University auditorium 2	University auditorium	University	2021-11	2021W45	Tuesday	2021-11-09	115	987.636	46.0909	20.9091	2.5	FALSE	FALSE	21	324	6	3	20.9091	2.5	3	6	38	Chlamydophila psittaci	FALSE	NA	481.036
University auditorium 2	University auditorium	University	2021-11	2021W45	Tuesday	2021-11-09	130	1481.87	50.9333	20.5333	1	FALSE	FALSE	15.5	324	6	1.5	20.5333	1	1.5	6	39	Chlamydophila psittaci	FALSE	NA	481.036
University auditorium 2	University auditorium	University	2021-11	2021W46	Tuesday	2021-11-16	120	1423.77	47.3846	21.6154	4	FALSE	FALSE	16.5	324	5	3	21.6154	4	3	5	40	Chlamydophila psittaci	FALSE	NA	561.208
University auditorium 2	University auditorium	University	2021-11	2021W46	Thursday	2021-11-18	105	555.077	45.3846	19.6923	5	FALSE	FALSE	14.5	324	6	4	19.6923	5	4	6	41	Chlamydophila psittaci	FALSE	NA	624.555
University auditorium 2	University auditorium	University	2021-11	2021W46	Thursday	2021-11-18	110	978.538	45.4615	20.6154	4	FALSE	FALSE	13	324	5.5	2	20.6154	4	2	5.5	42	Chlamydophila psittaci	FALSE	NA	624.555
University auditorium 2	University auditorium	University	2021-11	2021W46	Thursday	2021-11-18	120	833.143	43.2857	19.8571	4	FALSE	FALSE	13	324	5	2.5	19.8571	4	2.5	5	43	Chlamydophila psittaci	FALSE	NA	624.555
University auditorium 2	University auditorium	University	2021-11	2021W47	Tuesday	2021-11-23	111	895.25	44	18	1	FALSE	FALSE	0	324	NA	NA	18	1	2.58333	5.58333	44	Chlamydophila psittaci	FALSE	NA	847.256
University auditorium 2	University auditorium	University	2021-11	2021W47	Thursday	2021-11-25	112	610.667	43.8333	19	5	FALSE	FALSE	5.5	324	6	2	19	5	2	6	45	Chlamydophila psittaci	FALSE	NA	911.592
University auditorium 2	University auditorium	University	2021-11	2021W47	Thursday	2021-11-25	116	708.091	39.7273	20.0909	4.5	FALSE	FALSE	4	324	6	2	20.0909	4.5	2	6	46	Chlamydophila psittaci	FALSE	NA	911.592
University auditorium 3	University auditorium	University	2021-11	2021W45	Monday	2021-11-08	114	938	61.5385	16	3	FALSE	FALSE	36	324	5	2	16	3	2	5	47	Chlamydophila psittaci	FALSE	NA	386.016
University auditorium 3	University auditorium	University	2021-11	2021W45	Monday	2021-11-08	127	1040.93	64.3333	14.5333	3	FALSE	FALSE	36	324	5	3.5	14.5333	3	3.5	5	48	Chlamydophila psittaci	FALSE	NA	386.016
University auditorium 3	University auditorium	University	2021-11	2021W47	Monday	2021-11-22	128	706.8	48.6	13.6	6	FALSE	FALSE	12	324	6	1.5	13.6	6	1.5	6	49	Chlamydophila psittaci	FALSE	NA	808.655
University auditorium 3	University auditorium	University	2021-12	2021W49	Monday	2021-12-06	143	989.467	54.5333	14.2	3.5	FALSE	FALSE	16.5	324	6	4	14.2	3.5	4	6	50	Chlamydophila psittaci	FALSE	NA	1008.59
University auditorium 3	University auditorium	University	2021-12	2021W50	Monday	2021-12-13	138	1281.12	66.3125	16.25	3	FALSE	FALSE	0	324	NA	NA	16.25	3	3.5	6	51	Chlamydophila psittaci	FALSE	NA	623.565
University auditorium 3	University auditorium	University	2021-12	2021W50	Monday	2021-12-13	178	957.5	61.2	17	2	FALSE	FALSE	5	324	6	3	17	2	3	6	52	Chlamydophila psittaci	FALSE	NA	623.565
Child care group 1	Child care group	Child care group	2021-11	2021W46	Wednesday	2021-11-17	125	1003.8	40.2	22.4	1	FALSE	FALSE	15	150	2	4	22.4	1	4	2	53	Chlamydophila psittaci	FALSE	NA	603.769
Child care group 1	Child care group	Child care group	2021-11	2021W46	Friday	2021-11-19	130	761.5	42.9375	22.3125	1	FALSE	FALSE	9.5	150	2	3	22.3125	1	3	2	54	Chlamydophila psittaci	FALSE	NA	729.472
Child care group 1	Child care group	Child care group	2021-11	2021W47	Monday	2021-11-22	119	937.643	39.1429	20.3571	1	FALSE	FALSE	7	150	2	3	20.3571	1	3	2	55	Chlamydophila psittaci	FALSE	NA	808.655
Child care group 1	Child care group	Child care group	2021-11	2021W47	Wednesday	2021-11-24	135	995.312	40.25	21.8125	1	FALSE	FALSE	14	150	3	4.5	21.8125	1	4.5	3	56	Chlamydophila psittaci	FALSE	NA	868.042
Child care group 1	Child care group	Child care group	2021-11	2021W48	Monday	2021-11-29	119	1052.36	33.1429	22.7143	1	FALSE	FALSE	21	150	1.5	3.5	22.7143	1	3.5	1.5	57	Chlamydophila psittaci	FALSE	NA	938.317
Child care group 1	Child care group	Child care group	2021-11	2021W47	Friday	2021-11-26	146	837.412	34.0588	21	1	FALSE	FALSE	9.5	150	2	3.5	21	1	3.5	2	58	Chlamydophila psittaci	FALSE	NA	901.695
Child care group 1	Child care group	Child care group	2021-12	2021W48	Wednesday	2021-12-01	147	794	40.0625	22.8125	1	FALSE	FALSE	11	150	NA	3	22.8125	1	3	1.875	59	Chlamydophila psittaci	FALSE	NA	987.806
Child care group 1	Child care group	Child care group	2021-12	2021W48	Friday	2021-12-03	131	892.467	31.7333	22.2667	1	FALSE	FALSE	14	150	NA	3	22.2667	1	3	1.59375	60	Chlamydophila psittaci	FALSE	NA	989.785
Child care group 1	Child care group	Child care group	2021-12	2021W49	Monday	2021-12-06	150	972.471	35.2353	20.6471	1	FALSE	FALSE	20	150	NA	3	20.6471	1	3	1.49219	61	Chlamydophila psittaci	FALSE	NA	1008.59
Child care group 1	Child care group	Child care group	2021-12	2021W49	Wednesday	2021-12-08	180	682.05	31.9	21.65	2.5	FALSE	FALSE	7	150	1	3.5	21.65	2.5	3.5	1	62	Chlamydophila psittaci	FALSE	NA	883.878
Child care group 1	Child care group	Child care group	2021-12	2021W50	Monday	2021-12-13	150	907.056	41.5556	22	1	FALSE	FALSE	14	150	NA	3.5	22	1	3.5	1.24609	63	Chlamydophila psittaci	FALSE	NA	623.565
Child care group 1	Child care group	Child care group	2021-12	2021W49	Friday	2021-12-10	125	860.733	31.2667	22	1	FALSE	FALSE	17	150	NA	3	22	1	3	1.33301	64	Chlamydophila psittaci	FALSE	NA	758.176
Child care group 1	Child care group	Child care group	2021-12	2021W50	Wednesday	2021-12-15	128	881.867	41.6	22.6667	1	FALSE	FALSE	12.5	150	NA	3	22.6667	1	3	1.39478	65	Chlamydophila psittaci	FALSE	NA	500.831
Child care group 1	Child care group	Child care group	2021-12	2021W51	Wednesday	2021-12-22	130	908.25	25.3125	23.0625	1	FALSE	FALSE	8.5	150	2	2.5	23.0625	1	2.5	2	66	Chlamydophila psittaci	FALSE	NA	355.333
Child care group 1	Child care group	Child care group	2022-01	2022W03	Friday	2022-01-21	114	530.857	28.2857	21	3	FALSE	FALSE	6	150	1	2	21	3	2	1	67	Chlamydophila psittaci	FALSE	NA	2309.17
Child care group 1	Child care group	Child care group	2022-01	2022W03	Wednesday	2022-01-19	142	575	30.7143	21	1	FALSE	FALSE	5.5	150	2	3	21	1	3	2	68	Chlamydophila psittaci	FALSE	NA	1817.25
Child care group 1	Child care group	Child care group	2022-01	2022W04	Monday	2022-01-24	113	600.333	29.1667	20.4167	1	FALSE	FALSE	10	150	2	5	20.4167	1	5	2	69	Chlamydophila psittaci	FALSE	NA	2780.31
Child care group 1	Child care group	Child care group	2022-01	2022W04	Wednesday	2022-01-26	113	697.846	29.3077	21	1	FALSE	FALSE	14.5	150	2	4.5	21	1	4.5	2	70	Chlamydophila psittaci	FALSE	NA	2934.71
Child care group 1	Child care group	Child care group	2022-01	2022W03	Monday	2022-01-17	123	815.417	35.8333	20.6667	1	FALSE	FALSE	20.5	150	NA	3	20.6667	1	3	1.6	71	Chlamydophila psittaci	FALSE	NA	1383.72
Child care group 1	Child care group	Child care group	2022-01	2022W04	Friday	2022-01-28	122	832.286	33.7857	21	1	FALSE	FALSE	13.5	150	2	3	21	1	3	2	72	Chlamydophila psittaci	FALSE	NA	2827.82
Child care group 1	Child care group	Child care group	2022-01	2022W05	Monday	2022-01-31	117	833.667	34.9167	20.3333	1	FALSE	FALSE	14.5	150	3	2	20.3333	1	2	3	73	Chlamydophila psittaci	FALSE	NA	2571.46
Child care group 1	Child care group	Child care group	2022-02	2022W05	Friday	2022-02-04	116	685.846	38	21.6154	1	FALSE	FALSE	12.5	150	3	3	21.6154	1	3	3	74	Chlamydophila psittaci	FALSE	NA	1706.39
Child care group 1	Child care group	Child care group	2022-02	2022W06	Monday	2022-02-07	111	999.444	36.3333	20.6667	1	FALSE	FALSE	14.5	150	3	3	20.6667	1	3	3	75	Chlamydophila psittaci	FALSE	NA	1406.49
Child care group 1	Child care group	Child care group	2022-02	2022W06	Friday	2022-02-11	120	879.182	34.7273	20.8273	1	FALSE	FALSE	14.5	150	2	3	20.8273	1	3	2	76	Chlamydophila psittaci	FALSE	NA	1142.21
Child care group 1	Child care group	Child care group	2022-02	2022W07	Wednesday	2022-02-16	130	898.385	42.9231	21.5538	1	FALSE	FALSE	19.5	150	2	3	21.5538	1	3	2	77	Chlamydophila psittaci	FALSE	NA	939.306
Child care group 1	Child care group	Child care group	2022-02	2022W07	Monday	2022-02-14	135	1102.93	40.8	20.74	1	FALSE	FALSE	17.5	150	2	3	20.74	1	3	2	78	Chlamydophila psittaci	FALSE	NA	1050.16
Child care group 1	Child care group	Child care group	2022-02	2022W06	Wednesday	2022-02-09	128	980.357	41.5714	20.9214	1	TRUE	FALSE	16.5	150	2	3	20.9214	1	3	2	79	Chlamydophila psittaci	FALSE	NA	1254.06
Child care group 1	Child care group	Child care group	2022-02	2022W07	Friday	2022-02-18	122	862.769	39.8462	21.8077	1	FALSE	FALSE	16	150	1.5	3	21.8077	1	3	1.5	80	Chlamydophila psittaci	FALSE	NA	904.664
Child care group 1	Child care group	Child care group	2022-02	2022W08	Monday	2022-02-21	132	840.231	32.6923	20.4769	1	FALSE	FALSE	19.5	150	2	3.5	20.4769	1	3.5	2	81	Chlamydophila psittaci	FALSE	NA	824.491
Child care group 1	Child care group	Child care group	2022-02	2022W08	Wednesday	2022-02-23	125	705.143	34.1429	21.2643	1	FALSE	FALSE	16	150	2	3	21.2643	1	3	2	82	Chlamydophila psittaci	FALSE	NA	792.818
Child care group 1	Child care group	Child care group	2022-03	2022W09	Wednesday	2022-03-02	126	889.571	28.7143	21.0929	1	FALSE	FALSE	16.5	150	1.5	3	21.0929	1	3	1.5	83	Chlamydophila psittaci	FALSE	NA	817.563
Child care group 1	Child care group	Child care group	2022-02	2022W08	Friday	2022-02-25	125	914.143	31.6429	21.0143	1	FALSE	FALSE	16.5	150	1.5	3	21.0143	1	3	1.5	84	Chlamydophila psittaci	FALSE	NA	775.992
Child care group 1	Child care group	Child care group	2022-02	2022W09	Monday	2022-02-28	130	760.714	25.3571	21.3214	1	FALSE	FALSE	15	150	1.5	3	21.3214	1	3	1.5	85	Chlamydophila psittaci	FALSE	NA	815.583
Child care group 1	Child care group	Child care group	2022-03	2022W09	Friday	2022-03-04	135	828.133	25.1333	21.2333	1	FALSE	FALSE	17	150	3	3	21.2333	1	3	3	86	Chlamydophila psittaci	FALSE	NA	866.062
Child care group 1	Child care group	Child care group	2022-03	2022W10	Wednesday	2022-03-09	132	746.643	23.1429	21.9929	4	FALSE	FALSE	18	150	1.5	3	21.9929	4	3	1.5	87	Chlamydophila psittaci	FALSE	NA	982.857
Child care group 1	Child care group	Child care group	2022-03	2022W10	Monday	2022-03-07	122	1039.07	24.7143	21.75	4	FALSE	FALSE	23	150	2	3.5	21.75	4	3.5	2	88	Chlamydophila psittaci	FALSE	NA	888.827
Child care group 1	Child care group	Child care group	2022-03	2022W11	Monday	2022-03-14	131	911.538	38.0769	21.2077	1	FALSE	FALSE	21	150	1	3	21.2077	1	3	1	89	Chlamydophila psittaci	FALSE	NA	988.796
Child care group 1	Child care group	Child care group	2022-03	2022W10	Friday	2022-03-11	135	705.938	24.4375	21.8687	2.5	FALSE	FALSE	23	150	1	3	21.8687	2.5	3	1	90	Chlamydophila psittaci	FALSE	NA	969.99
Child care group 1	Child care group	Child care group	2022-03	2022W11	Friday	2022-03-18	115	924.308	31.5385	20.8846	3	FALSE	FALSE	18.5	150	1	3	20.8846	3	3	1	91	Chlamydophila psittaci	FALSE	NA	1134.29
Child care group 1	Child care group	Child care group	2022-03	2022W12	Monday	2022-03-21	135	945.385	32.7692	21.2846	1	FALSE	FALSE	21.5	150	1	3	21.2846	1	3	1	92	Chlamydophila psittaci	FALSE	NA	1206.55
Child care group 1	Child care group	Child care group	2022-03	2022W11	Wednesday	2022-03-16	117	834.923	34.1538	21.8231	1	FALSE	FALSE	20.5	150	1	3	21.8231	1	3	1	93	Chlamydophila psittaci	FALSE	NA	1037.3
Child care group 1	Child care group	Child care group	2022-03	2022W12	Wednesday	2022-03-23	110	748.615	29.8462	21.5769	3	FALSE	FALSE	18	150	1	3	21.5769	3	3	1	94	Chlamydophila psittaci	FALSE	NA	1234.26
Child care group 1	Child care group	Child care group	2022-03	2022W12	Friday	2022-03-25	105	659.833	32.0833	21.3167	1	FALSE	FALSE	18	150	1	3	21.3167	1	3	1	95	Chlamydophila psittaci	FALSE	NA	1282.76
Child care group 1	Child care group	Child care group	2022-03	2022W13	Monday	2022-03-28	120	968.571	37.1429	21.1143	1	FALSE	FALSE	15.5	150	1	3	21.1143	1	3	1	96	Chlamydophila psittaci	FALSE	NA	1276.82
Child care group 1	Child care group	Child care group	2022-03	2022W13	Wednesday	2022-03-30	145	913.714	36.5	21.0786	1	FALSE	FALSE	17	150	1	3	21.0786	1	3	1	97	Chlamydophila psittaci	FALSE	NA	1197.64
Child care group 1	Child care group	Child care group	2022-04	2022W14	Monday	2022-04-04	108	845.273	28.8182	20.3273	1	FALSE	FALSE	15.5	150	1.5	3	20.3273	1	3	1.5	98	Chlamydophila psittaci	FALSE	NA	929.409
Child care group 1	Child care group	Child care group	2022-04	2022W14	Wednesday	2022-04-06	120	701.571	37.7143	20.9857	3	FALSE	FALSE	16	150	1.5	3	20.9857	3	3	1.5	99	Chlamydophila psittaci	FALSE	NA	879.919
Child care group 1	Child care group	Child care group	2022-04	2022W13	Friday	2022-04-01	100	726.545	29.6364	21.1455	1	FALSE	FALSE	15	150	1	3	21.1455	1	3	1	100	Chlamydophila psittaci	FALSE	NA	1066
Child care group 1	Child care group	Child care group	2022-04	2022W14	Friday	2022-04-08	110	884.077	35.3077	20.8154	1	FALSE	FALSE	16	150	1	3	20.8154	1	3	1	101	Chlamydophila psittaci	FALSE	NA	869.032
Child care group 1	Child care group	Child care group	2022-04	2022W16	Wednesday	2022-04-20	122	823.231	31.3846	21.7231	3	FALSE	FALSE	22.5	150	1	3	21.7231	3	3	1	102	Chlamydophila psittaci	FALSE	NA	496.872
Child care group 1	Child care group	Child care group	2022-04	2022W17	Monday	2022-04-25	123	926.333	38.75	21.35	5	FALSE	FALSE	21.5	150	1	3	21.35	5	3	1	103	Chlamydophila psittaci	FALSE	NA	452.332
Child care group 1	Child care group	Child care group	2022-04	2022W16	Friday	2022-04-22	147	719.5	37.6875	21.55	4.5	FALSE	FALSE	20	150	1	3	21.55	4.5	3	1	104	Chlamydophila psittaci	FALSE	NA	460.25
Child care group 1	Child care group	Child care group	2022-04	2022W17	Wednesday	2022-04-27	132	747.571	34.8571	21.2429	5	FALSE	FALSE	18	150	1	3	21.2429	5	3	1	105	Chlamydophila psittaci	FALSE	NA	438.475
Child care group 1	Child care group	Child care group	2022-01	2022W01	Friday	2022-01-07	120	724.786	32.0714	21.7857	1	FALSE	FALSE	16	150	NA	3	21.7857	1	3	1.33333	106	Chlamydophila psittaci	FALSE	NA	1067.98
Child care group 1	Child care group	Child care group	2022-01	2022W01	Wednesday	2022-01-05	117	688.846	32.7692	21.4615	1	FALSE	FALSE	11	150	1	5	21.4615	1	5	1	107	Chlamydophila psittaci	FALSE	NA	940.296
Child care group 1	Child care group	Child care group	2022-01	2022W02	Wednesday	2022-01-12	124	979.154	31.3846	21	1	FALSE	FALSE	14.5	150	1	5	21	1	5	1	108	Chlamydophila psittaci	FALSE	NA	1248.12
Child care group 1	Child care group	Child care group	2022-01	2022W02	Monday	2022-01-10	135	832.133	30.8	20.7333	1	FALSE	FALSE	15.5	150	2	3	20.7333	1	3	2	109	Chlamydophila psittaci	FALSE	NA	1191.7
Child care group 1	Child care group	Child care group	2022-01	2022W02	Friday	2022-01-14	153	872.471	30.5882	21.5294	1	FALSE	FALSE	14	150	NA	3	21.5294	1	3	1.48889	110	Chlamydophila psittaci	FALSE	NA	1290.68
Primary school cafeteria	Primary school cafeteria	Primary	2021-11	2021W47	Monday	2021-11-22	29	632.8	41.8	16	4.5	FALSE	FALSE	83.5	930	2	5	16	4.5	5	2	111	Chlamydophila psittaci	FALSE	NA	808.655
Primary school cafeteria	Primary school cafeteria	Primary	2021-11	2021W48	Monday	2021-11-29	43	788.667	42.5	15.5	6	FALSE	FALSE	11.5	930	3	3	15.5	6	3	3	112	Chlamydophila psittaci	FALSE	NA	938.317
Primary school cafeteria	Primary school cafeteria	Primary	2021-12	2021W48	Thursday	2021-12-02	50	708.857	46.1429	15.2857	6	FALSE	FALSE	15	930	2	4	15.2857	6	4	2	113	Chlamydophila psittaci	FALSE	NA	972.959
Primary school cafeteria	Primary school cafeteria	Primary	2021-12	2021W48	Friday	2021-12-03	106	549.364	41.8182	15	6	FALSE	FALSE	0	930	NA	NA	15	6	2.75	3.33333	114	Chlamydophila psittaci	FALSE	NA	989.785
Primary school cafeteria	Primary school cafeteria	Primary	2021-12	2021W49	Monday	2021-12-06	110	682.333	41.8889	15.6667	6	FALSE	FALSE	0	930	NA	NA	15.6667	6	2.75	3.33333	115	Chlamydophila psittaci	FALSE	NA	1008.59
Primary school cafeteria	Primary school cafeteria	Primary	2021-12	2021W49	Tuesday	2021-12-07	122	574.9	41.7	16	6	FALSE	FALSE	0	930	NA	1	16	6	1	3.41667	116	Chlamydophila psittaci	FALSE	NA	940.296
Primary school cafeteria	Primary school cafeteria	Primary	2021-12	2021W50	Monday	2021-12-13	102	598.5	53.5	17.6	6	FALSE	FALSE	0	930	NA	NA	17.6	6	2.25	3.91667	117	Chlamydophila psittaci	FALSE	NA	623.565
Primary school cafeteria	Primary school cafeteria	Primary	2021-12	2021W49	Friday	2021-12-10	103	626.545	41.3636	16.1818	6	FALSE	FALSE	0	930	NA	NA	16.1818	6	2.35	3.8	118	Chlamydophila psittaci	FALSE	NA	758.176
Primary school cafeteria	Primary school cafeteria	Primary	2021-12	2021W49	Thursday	2021-12-09	113	589	42.5385	16.3077	6	FALSE	FALSE	10	930	5	3	16.3077	6	3	5	119	Chlamydophila psittaci	FALSE	NA	814.593
Primary school cafeteria	Primary school cafeteria	Primary	2021-12	2021W50	Friday	2021-12-17	119	696.385	48	16.9231	6	FALSE	FALSE	0	930	NA	NA	16.9231	6	2.3	3.85833	120	Chlamydophila psittaci	FALSE	NA	402.843
Primary school cafeteria	Primary school cafeteria	Primary	2021-12	2021W50	Thursday	2021-12-16	123	850.167	50.4167	20.5833	6	FALSE	FALSE	0	930	NA	NA	20.5833	6	2.475	4.14375	121	Chlamydophila psittaci	FALSE	NA	453.322
Primary school cafeteria	Primary school cafeteria	Primary	2021-12	2021W50	Tuesday	2021-12-14	120	573.643	51.1429	17.3571	6	FALSE	FALSE	0	930	NA	NA	17.3571	6	2.22917	4.02257	122	Chlamydophila psittaci	FALSE	NA	553.29
Primary school cafeteria	Primary school cafeteria	Primary	2022-01	2022W03	Friday	2022-01-21	40	474.75	42.25	16	6	FALSE	FALSE	11.5	930	2	3	16	6	3	2	123	Chlamydophila psittaci	FALSE	NA	2309.17
Primary school cafeteria	Primary school cafeteria	Primary	2022-01	2022W03	Thursday	2022-01-20	45	529.5	44.1667	15.1667	4.5	FALSE	FALSE	17.5	930	4	2	15.1667	4.5	2	4	124	Chlamydophila psittaci	FALSE	NA	2117.15
Primary school cafeteria	Primary school cafeteria	Primary	2022-01	2022W04	Friday	2022-01-28	125	467.083	47.75	14.9167	6	FALSE	FALSE	0	930	NA	NA	14.9167	6	3	2	125	Chlamydophila psittaci	FALSE	NA	2827.82
Primary school cafeteria	Primary school cafeteria	Primary	2022-01	2022W04	Monday	2022-01-24	53	390	37	15	6	FALSE	FALSE	6	930	2	3	15	6	3	2	126	Chlamydophila psittaci	FALSE	NA	2780.31
Primary school cafeteria	Primary school cafeteria	Primary	2022-01	2022W04	Tuesday	2022-01-25	114	457.364	40	15	5.5	FALSE	FALSE	0	930	NA	NA	15	5.5	2.8	2.6	127	Chlamydophila psittaci	FALSE	NA	2912.94
Primary school cafeteria	Primary school cafeteria	Primary	2022-01	2022W03	Tuesday	2022-01-18	45	604.167	50	16.1667	6	FALSE	FALSE	7.5	930	3	3	16.1667	6	3	3	128	Chlamydophila psittaci	FALSE	NA	1554.95
Primary school cafeteria	Primary school cafeteria	Primary	2022-01	2022W03	Monday	2022-01-17	45	560.333	49.8333	16	6	FALSE	FALSE	15	930	2	4	16	6	4	2	129	Chlamydophila psittaci	FALSE	NA	1383.72
Primary school cafeteria	Primary school cafeteria	Primary	2022-01	2022W04	Thursday	2022-01-27	125	415.786	49.3571	15	5.5	FALSE	FALSE	0	930	NA	NA	15	5.5	2.76	2.52	130	Chlamydophila psittaci	FALSE	NA	2848.6
Primary school cafeteria	Primary school cafeteria	Primary	2022-02	2022W05	Tuesday	2022-02-01	107	437.583	50.0833	15	6	FALSE	FALSE	0	930	NA	NA	15	6	2.85333	2.37333	131	Chlamydophila psittaci	FALSE	NA	2311.15
Primary school cafeteria	Primary school cafeteria	Primary	2022-01	2022W02	Thursday	2022-01-13	38	502.833	42	15	6	FALSE	FALSE	12.5	930	3	4	15	6	4	3	132	Chlamydophila psittaci	FALSE	NA	1238.22
Primary school cafeteria	Primary school cafeteria	Primary	2022-01	2022W02	Tuesday	2022-01-11	159	639.643	43.4286	14.5714	6	FALSE	FALSE	0	930	NA	NA	14.5714	6	3.4	2.4	133	Chlamydophila psittaci	FALSE	NA	1249.11
Primary school cafeteria	Primary school cafeteria	Primary	2022-01	2022W02	Monday	2022-01-10	40	631.2	46.6	12	6	FALSE	FALSE	14	930	2	3	12	6	3	2	134	Chlamydophila psittaci	FALSE	NA	1191.7
Primary school cafeteria	Primary school cafeteria	Primary	2022-01	2022W02	Friday	2022-01-14	35	513.2	43.8	16	6	FALSE	FALSE	17.5	930	2	3	16	6	3	2	135	Chlamydophila psittaci	FALSE	NA	1290.68
Kindergarten cafeteria	Kindergarten cafeteria	Kindergarten	2021-11	2021W47	Monday	2021-11-22	64	936.2	46.8	18.6	3	FALSE	FALSE	22.5	372	1	5	18.6	3	5	1	136	Chlamydophila psittaci	FALSE	NA	808.655
Kindergarten cafeteria	Kindergarten cafeteria	Kindergarten	2021-11	2021W48	Monday	2021-11-29	90	684.091	39.8182	16.8182	3	FALSE	FALSE	22.5	372	2	5	16.8182	3	5	2	137	Chlamydophila psittaci	FALSE	NA	938.317
Kindergarten cafeteria	Kindergarten cafeteria	Kindergarten	2021-12	2021W48	Thursday	2021-12-02	120	667.083	41.1667	17.8333	6	FALSE	FALSE	0	372	NA	NA	17.8333	6	5	2	138	Chlamydophila psittaci	FALSE	NA	972.959
Kindergarten cafeteria	Kindergarten cafeteria	Kindergarten	2021-12	2021W48	Friday	2021-12-03	107	630.455	38.1818	17.5455	6	FALSE	FALSE	0	372	NA	NA	17.5455	6	5	2	139	Chlamydophila psittaci	FALSE	NA	989.785
Kindergarten cafeteria	Kindergarten cafeteria	Kindergarten	2021-12	2021W49	Tuesday	2021-12-07	122	661.583	37.25	19.5833	6	FALSE	FALSE	0	372	NA	NA	19.5833	6	5	1.66667	140	Chlamydophila psittaci	FALSE	NA	940.296
Kindergarten cafeteria	Kindergarten cafeteria	Kindergarten	2021-12	2021W50	Monday	2021-12-13	109	758.125	49.625	19.5	6	FALSE	FALSE	0	372	NA	NA	19.5	6	5	1.33333	141	Chlamydophila psittaci	FALSE	NA	623.565
Kindergarten cafeteria	Kindergarten cafeteria	Kindergarten	2021-12	2021W49	Friday	2021-12-10	100	677.364	37.8182	19.2727	6	FALSE	FALSE	0	372	NA	NA	19.2727	6	5	1.5	142	Chlamydophila psittaci	FALSE	NA	758.176
Kindergarten cafeteria	Kindergarten cafeteria	Kindergarten	2021-12	2021W49	Thursday	2021-12-09	112	646.5	36.75	19.5	6	FALSE	FALSE	0	372	NA	NA	19.5	6	5	1.58333	143	Chlamydophila psittaci	FALSE	NA	814.593
Kindergarten cafeteria	Kindergarten cafeteria	Kindergarten	2021-12	2021W50	Thursday	2021-12-16	127	663	54.1429	18.1429	6	FALSE	FALSE	0	372	NA	NA	18.1429	6	5	1.35417	144	Chlamydophila psittaci	FALSE	NA	453.322
Kindergarten cafeteria	Kindergarten cafeteria	Kindergarten	2021-12	2021W50	Friday	2021-12-17	119	766.909	46.5455	18.4545	6	FALSE	FALSE	0	372	NA	NA	18.4545	6	5	1.29688	145	Chlamydophila psittaci	FALSE	NA	402.843
Kindergarten cafeteria	Kindergarten cafeteria	Kindergarten	2021-12	2021W50	Tuesday	2021-12-14	127	717.455	45.0909	20.2727	6	FALSE	FALSE	1	372	1	5	20.2727	6	5	1	146	Chlamydophila psittaci	FALSE	NA	553.29
Kindergarten cafeteria	Kindergarten cafeteria	Kindergarten	2022-01	2022W03	Friday	2022-01-21	90	721.091	41.1818	17.4545	5.5	FALSE	FALSE	0.5	372	6	1	17.4545	5.5	1	6	147	Chlamydophila psittaci	FALSE	NA	2309.17
Kindergarten cafeteria	Kindergarten cafeteria	Kindergarten	2022-01	2022W03	Thursday	2022-01-20	115	617	39.6667	18.3333	5.5	FALSE	FALSE	0	372	NA	NA	18.3333	5.5	2.33333	3.5	148	Chlamydophila psittaci	FALSE	NA	2117.15
Kindergarten cafeteria	Kindergarten cafeteria	Kindergarten	2022-01	2022W04	Friday	2022-01-28	125	670.2	44.4	18.6667	5	FALSE	FALSE	0	372	NA	NA	18.6667	5	2.6	4	149	Chlamydophila psittaci	FALSE	NA	2827.82
Kindergarten cafeteria	Kindergarten cafeteria	Kindergarten	2022-01	2022W04	Monday	2022-01-24	120	697.25	36.875	18.75	5.5	FALSE	FALSE	0	372	NA	NA	18.75	5.5	2.5619	3.92857	150	Chlamydophila psittaci	FALSE	NA	2780.31
Kindergarten cafeteria	Kindergarten cafeteria	Kindergarten	2022-01	2022W04	Tuesday	2022-01-25	110	778.5	38.7	18.4	5	FALSE	FALSE	0.5	372	1	1	18.4	5	1	1	151	Chlamydophila psittaci	FALSE	NA	2912.94
Kindergarten cafeteria	Kindergarten cafeteria	Kindergarten	2022-01	2022W03	Tuesday	2022-01-18	105	775.6	46.6	19.1	6	FALSE	FALSE	1	372	6	5	19.1	6	5	6	152	Chlamydophila psittaci	FALSE	NA	1554.95
Kindergarten cafeteria	Kindergarten cafeteria	Kindergarten	2022-01	2022W03	Monday	2022-01-17	110	667.125	47.75	16.75	5.5	FALSE	FALSE	0	372	1	1	16.75	5.5	1	1	153	Chlamydophila psittaci	FALSE	NA	1383.72
Kindergarten cafeteria	Kindergarten cafeteria	Kindergarten	2022-01	2022W04	Thursday	2022-01-27	125	566.083	44	18	5.5	FALSE	FALSE	1	372	6	5	18	5.5	5	6	154	Chlamydophila psittaci	FALSE	NA	2848.6
Kindergarten cafeteria	Kindergarten cafeteria	Kindergarten	2022-02	2022W05	Thursday	2022-02-03	115	703.333	45.0833	18.9167	6	FALSE	FALSE	1	372	1	5	18.9167	6	5	1	155	Chlamydophila psittaci	FALSE	NA	1900.39
Kindergarten cafeteria	Kindergarten cafeteria	Kindergarten	2022-02	2022W05	Friday	2022-02-04	115	649	47	19	5	FALSE	FALSE	0	372	NA	NA	19	5	2.86667	3.66667	156	Chlamydophila psittaci	FALSE	NA	1706.39
Kindergarten cafeteria	Kindergarten cafeteria	Kindergarten	2022-02	2022W05	Tuesday	2022-02-01	105	793.125	48.5	17	6	FALSE	FALSE	0.5	372	6	1	17	6	1	6	157	Chlamydophila psittaci	FALSE	NA	2311.15
Kindergarten cafeteria	Kindergarten cafeteria	Kindergarten	2021-12	2021W49	Monday	2021-12-06	110	684.75	40.5	18.1667	6	FALSE	FALSE	0	372	NA	NA	18.1667	6	5	1.72619	158	Chlamydophila psittaci	FALSE	NA	1008.59
Kindergarten cafeteria	Kindergarten cafeteria	Kindergarten	2022-01	2022W02	Thursday	2022-01-13	115	833.6	39.5	18.1	5.5	FALSE	FALSE	0	372	NA	NA	18.1	5.5	2.06667	2.5	159	Chlamydophila psittaci	FALSE	NA	1238.22
Kindergarten cafeteria	Kindergarten cafeteria	Kindergarten	2022-01	2022W02	Monday	2022-01-10	105	385	37	12	5.5	FALSE	FALSE	0.5	372	1	1	12	5.5	1	1	160	Chlamydophila psittaci	FALSE	NA	1191.7
Kindergarten cafeteria	Kindergarten cafeteria	Kindergarten	2022-01	2022W02	Friday	2022-01-14	110	753.643	41.4286	18.2143	6	FALSE	FALSE	1	372	1	1	18.2143	6	1	1	161	Chlamydophila psittaci	FALSE	NA	1290.68
Secondary school cafeteria	Secondary school cafeteria	Secondary	2021-11	2021W47	Tuesday	2021-11-23	175	565.562	37.5625	17.1875	5	FALSE	FALSE	2	912	1	4	17.1875	5	4	1	162	Chlamydophila psittaci	FALSE	NA	847.256
Secondary school cafeteria	Secondary school cafeteria	Secondary	2022-01	2022W03	Friday	2022-01-21	90	490.8	39.4	17	5	FALSE	FALSE	0	912	NA	NA	17	5	2.25	6	163	Chlamydophila psittaci	FALSE	NA	2309.17
Secondary school cafeteria	Secondary school cafeteria	Secondary	2022-01	2022W03	Thursday	2022-01-20	105	623.083	38.5	18.9167	2	FALSE	FALSE	5	912	6	5	18.9167	2	5	6	164	Chlamydophila psittaci	FALSE	NA	2117.15
Secondary school cafeteria	Secondary school cafeteria	Secondary	2022-01	2022W04	Monday	2022-01-24	120	595.714	43.6429	13.9286	5	FALSE	FALSE	0.5	912	6	1	13.9286	5	1	6	165	Chlamydophila psittaci	FALSE	NA	2780.31
Secondary school cafeteria	Secondary school cafeteria	Secondary	2022-01	2022W03	Tuesday	2022-01-18	95	516	52	15.4545	6	FALSE	FALSE	0	912	NA	NA	15.4545	6	2.25	6	166	Chlamydophila psittaci	FALSE	NA	1554.95
Secondary school cafeteria	Secondary school cafeteria	Secondary	2022-01	2022W03	Monday	2022-01-17	100	521.818	53.9091	14	5.5	FALSE	FALSE	10.5	912	6	2	14	5.5	2	6	167	Chlamydophila psittaci	FALSE	NA	1383.72
Secondary school cafeteria	Secondary school cafeteria	Secondary	2022-02	2022W06	Tuesday	2022-02-08	110	455.643	64.5714	12.4929	5	FALSE	FALSE	0	912	NA	NA	12.4929	5	4	6	168	Chlamydophila psittaci	FALSE	NA	1314.44
Secondary school cafeteria	Secondary school cafeteria	Secondary	2022-02	2022W06	Thursday	2022-02-10	113	615.583	66.75	12.975	5	FALSE	FALSE	0	912	NA	NA	12.975	5	4	6	169	Chlamydophila psittaci	FALSE	NA	1195.66
Secondary school cafeteria	Secondary school cafeteria	Secondary	2022-02	2022W06	Monday	2022-02-07	133	555.8	49.5	13.11	3	FALSE	FALSE	0	912	NA	NA	13.11	3	4	6	170	Chlamydophila psittaci	FALSE	NA	1406.49
Secondary school cafeteria	Secondary school cafeteria	Secondary	2022-02	2022W07	Thursday	2022-02-17	110	558.455	44.8182	17.5455	5	FALSE	FALSE	0	912	NA	NA	17.5455	5	4.33333	6	171	Chlamydophila psittaci	FALSE	NA	902.684
Secondary school cafeteria	Secondary school cafeteria	Secondary	2022-02	2022W07	Tuesday	2022-02-15	140	486.5	44.8571	15.2929	5.5	FALSE	FALSE	10	912	6	4	15.2929	5.5	4	6	172	Chlamydophila psittaci	FALSE	NA	1008.59
Secondary school cafeteria	Secondary school cafeteria	Secondary	2022-02	2022W07	Monday	2022-02-14	130	598.267	62.3333	11.9533	5	FALSE	FALSE	0	912	NA	NA	11.9533	5	4.06667	6	173	Chlamydophila psittaci	FALSE	NA	1050.16
Secondary school cafeteria	Secondary school cafeteria	Secondary	2022-02	2022W07	Friday	2022-02-18	115	498.583	53.4167	18.275	5	FALSE	FALSE	0	912	NA	NA	18.275	5	4.35	6	174	Chlamydophila psittaci	FALSE	NA	904.664
Secondary school cafeteria	Secondary school cafeteria	Secondary	2022-02	2022W08	Monday	2022-02-21	125	558.455	41	17.9636	5	FALSE	FALSE	0	912	NA	NA	17.9636	5	4.35	6	175	Chlamydophila psittaci	FALSE	NA	824.491
Secondary school cafeteria	Secondary school cafeteria	Secondary	2022-02	2022W08	Tuesday	2022-02-22	125	543.071	44.2143	18.6286	4	FALSE	FALSE	5	912	6	5	18.6286	4	5	6	176	Chlamydophila psittaci	FALSE	NA	784.9
Secondary school cafeteria	Secondary school cafeteria	Secondary	2022-03	2022W10	Monday	2022-03-07	120	545.429	25.9286	15.9857	5.5	FALSE	FALSE	0	912	NA	NA	15.9857	5.5	5	1	177	Chlamydophila psittaci	FALSE	NA	888.827
Secondary school cafeteria	Secondary school cafeteria	Secondary	2022-03	2022W10	Thursday	2022-03-10	110	584.357	29.7143	19.9571	6	FALSE	FALSE	14	912	1	5	19.9571	6	5	1	178	Chlamydophila psittaci	FALSE	NA	973.949
Secondary school cafeteria	Secondary school cafeteria	Secondary	2022-03	2022W10	Tuesday	2022-03-08	162	521.438	22.75	18.6938	5	FALSE	FALSE	0	912	NA	NA	18.6938	5	5	1	179	Chlamydophila psittaci	FALSE	NA	967.02
Secondary school cafeteria	Secondary school cafeteria	Secondary	2022-03	2022W12	Monday	2022-03-21	135	612.615	37.3846	18.9308	5.5	FALSE	FALSE	8.5	912	1	1	18.9308	5.5	1	1	180	Chlamydophila psittaci	FALSE	NA	1206.55
Secondary school cafeteria	Secondary school cafeteria	Secondary	2022-03	2022W12	Thursday	2022-03-24	145	739.118	32.7647	19.6882	5.5	FALSE	FALSE	42	912	1	3	19.6882	5.5	3	1	181	Chlamydophila psittaci	FALSE	NA	1240.2
Secondary school cafeteria	Secondary school cafeteria	Secondary	2022-03	2022W12	Tuesday	2022-03-22	155	696.938	37.25	19.8188	5.5	FALSE	FALSE	15	912	1	3	19.8188	5.5	3	1	182	Chlamydophila psittaci	FALSE	NA	1185.76
Secondary school cafeteria	Secondary school cafeteria	Secondary	2022-03	2022W13	Monday	2022-03-28	130	592.333	38.0667	20.12	5.5	FALSE	FALSE	5	912	1	5	20.12	5.5	5	1	183	Chlamydophila psittaci	FALSE	NA	1276.82
Secondary school cafeteria	Secondary school cafeteria	Secondary	2022-01	2022W02	Friday	2022-01-14	112	407.444	43.8889	15.5556	5.5	FALSE	FALSE	0.5	912	6	1	15.5556	5.5	1	6	184	Chlamydophila psittaci	FALSE	NA	1290.68
University auditorium 1	University auditorium	University	2021-12	2021W48	Wednesday	2021-12-01	109	586.769	49	18.9231	6	FALSE	FALSE	40	324	6	2.5	18.9231	6	2.5	6	185	Chlamydophila psittaci	FALSE	NA	987.806
University auditorium 1	University auditorium	University	2021-12	2021W48	Wednesday	2021-12-01	146	687.941	53	19.7059	4.5	FALSE	FALSE	27.5	324	6	5	19.7059	4.5	5	6	186	Chlamydophila psittaci	FALSE	NA	987.806
University auditorium 1	University auditorium	University	2021-12	2021W49	Wednesday	2021-12-08	121	577.143	35.1429	19.0714	4.5	FALSE	FALSE	12.5	324	6	3	19.0714	4.5	3	6	187	Chlamydophila psittaci	FALSE	NA	883.878
Elderly care home 2	Elderly care home	Elderly	2021-12	2021W49	Monday	2021-12-06	260	593	30.1818	21.6364	1	FALSE	TRUE	2	627.75	4	4	21.6364	1	4	4	188	Chlamydophila psittaci	FALSE	NA	1008.59
Elderly care home 2	Elderly care home	Elderly	2021-12	2021W49	Wednesday	2021-12-08	273	532.56	26.24	23.96	1	FALSE	TRUE	1	627.75	6	5	23.96	1	5	6	189	Chlamydophila psittaci	FALSE	NA	883.878
Elderly care home 2	Elderly care home	Elderly	2021-12	2021W49	Tuesday	2021-12-07	280	706.2	28.2	23.6	1	FALSE	TRUE	0.5	627.75	1	1	23.6	1	1	1	190	Chlamydophila psittaci	FALSE	NA	940.296
Elderly care home 2	Elderly care home	Elderly	2021-12	2021W50	Monday	2021-12-13	193	595	34.9444	24.3889	1	FALSE	TRUE	0	627.75	NA	NA	24.3889	1	3.28571	3.42857	191	Chlamydophila psittaci	FALSE	NA	623.565
Elderly care home 2	Elderly care home	Elderly	2021-12	2021W49	Thursday	2021-12-09	135	611.533	26.2667	24.4	1	FALSE	TRUE	3.5	627.75	3	4	24.4	1	4	3	192	Chlamydophila psittaci	FALSE	NA	814.593
Elderly care home 2	Elderly care home	Elderly	2021-12	2021W50	Wednesday	2021-12-15	144	636.357	37.1429	24.5714	1	FALSE	TRUE	2	627.75	3	3	24.5714	1	3	3	193	Chlamydophila psittaci	FALSE	NA	500.831
Elderly care home 2	Elderly care home	Elderly	2021-12	2021W50	Friday	2021-12-17	147	702.214	34.9286	22.6429	1	FALSE	TRUE	1.5	627.75	1	3	22.6429	1	3	1	194	Chlamydophila psittaci	FALSE	NA	402.843
Elderly care home 2	Elderly care home	Elderly	2021-12	2021W50	Tuesday	2021-12-14	262	553.208	34.4583	23.4583	1	FALSE	TRUE	2	627.75	6	3	23.4583	1	3	6	195	Chlamydophila psittaci	FALSE	NA	553.29
Elderly care home 2	Elderly care home	Elderly	2021-12	2021W51	Tuesday	2021-12-21	233	713.619	24.2381	23.7143	1	FALSE	TRUE	1	627.75	6	3	23.7143	1	3	6	196	Chlamydophila psittaci	FALSE	NA	359.292
Elderly care home 2	Elderly care home	Elderly	2021-12	2021W51	Monday	2021-12-20	197	596.222	28.3333	22.7778	1	FALSE	TRUE	0	627.75	NA	NA	22.7778	1	2.7551	3.41837	197	Chlamydophila psittaci	FALSE	NA	357.313
Elderly care home 2	Elderly care home	Elderly	2021-12	2021W51	Thursday	2021-12-23	170	575.444	24.5	23.5	1	FALSE	TRUE	0	627.75	NA	NA	23.5	1	2.55102	2.98367	198	Chlamydophila psittaci	FALSE	NA	351.374
Elderly care home 2	Elderly care home	Elderly	2021-12	2021W51	Wednesday	2021-12-22	224	721.478	22.5652	22.6522	1	FALSE	TRUE	1	627.75	1	1	22.6522	1	1	1	199	Chlamydophila psittaci	FALSE	NA	355.333
Elderly care home 2	Elderly care home	Elderly	2021-12	2021W51	Friday	2021-12-24	132	524.923	38.2308	22.3077	1	FALSE	TRUE	16	627.75	3.5	3	22.3077	1	3	3.5	200	Chlamydophila psittaci	FALSE	NA	378.098
Elderly care home 2	Elderly care home	Elderly	2022-01	2022W03	Friday	2022-01-21	140	644.111	28.4444	23.5556	3	FALSE	TRUE	1	627.75	6	5	23.5556	3	5	6	201	Chlamydophila psittaci	FALSE	NA	2309.17
Elderly care home 2	Elderly care home	Elderly	2022-01	2022W03	Wednesday	2022-01-19	145	627.615	30.8462	21.8462	1	FALSE	TRUE	0	627.75	NA	NA	21.8462	1	2.75	4	202	Chlamydophila psittaci	FALSE	NA	1817.25
Elderly care home 2	Elderly care home	Elderly	2022-01	2022W03	Thursday	2022-01-20	185	626.588	30.5294	22.5294	3	FALSE	TRUE	0	627.75	NA	NA	22.5294	3	3.15	4	203	Chlamydophila psittaci	FALSE	NA	2117.15
Elderly care home 2	Elderly care home	Elderly	2022-01	2022W04	Friday	2022-01-28	165	641.875	33.375	21.5	4.5	FALSE	TRUE	1	627.75	6	3	21.5	4.5	3	6	204	Chlamydophila psittaci	FALSE	NA	2827.82
Elderly care home 2	Elderly care home	Elderly	2022-01	2022W04	Monday	2022-01-24	177	606.833	25.6667	24.1667	3	FALSE	TRUE	0	627.75	NA	NA	24.1667	3	2.84286	4.64286	205	Chlamydophila psittaci	FALSE	NA	2780.31
Elderly care home 2	Elderly care home	Elderly	2022-01	2022W04	Tuesday	2022-01-25	170	609.778	25.7222	23.7222	3	FALSE	TRUE	3	627.75	3	2	23.7222	3	2	3	206	Chlamydophila psittaci	FALSE	NA	2912.94
Elderly care home 2	Elderly care home	Elderly	2022-01	2022W03	Tuesday	2022-01-18	150	707.647	36.5294	22.5882	1	FALSE	TRUE	0	627.75	NA	NA	22.5882	1	2.82041	4.09184	207	Chlamydophila psittaci	FALSE	NA	1554.95
Elderly care home 2	Elderly care home	Elderly	2022-01	2022W04	Thursday	2022-01-27	158	564.5	32.7692	22.3846	3.5	FALSE	TRUE	1.5	627.75	6	3	22.3846	3.5	3	6	208	Chlamydophila psittaci	FALSE	NA	2848.6
Elderly care home 2	Elderly care home	Elderly	2022-02	2022W05	Thursday	2022-02-03	155	553.867	34.0667	22.2	4.5	FALSE	TRUE	1	627.75	3.5	1	22.2	4.5	1	3.5	209	Chlamydophila psittaci	FALSE	NA	1900.39
Elderly care home 2	Elderly care home	Elderly	2022-02	2022W05	Friday	2022-02-04	175	626.389	37	22.1667	4.5	FALSE	TRUE	1.5	627.75	4.5	2	22.1667	4.5	2	4.5	210	Chlamydophila psittaci	FALSE	NA	1706.39
Elderly care home 2	Elderly care home	Elderly	2022-01	2022W05	Monday	2022-01-31	135	547.467	30.4667	21.3333	4.5	FALSE	TRUE	3	627.75	3.5	1	21.3333	4.5	1	3.5	211	Chlamydophila psittaci	FALSE	NA	2571.46
Elderly care home 2	Elderly care home	Elderly	2022-02	2022W05	Tuesday	2022-02-01	188	664.75	36.35	21.65	3.5	FALSE	TRUE	10.5	627.75	4	2	21.65	3.5	2	4	212	Chlamydophila psittaci	FALSE	NA	2311.15
Elderly care home 2	Elderly care home	Elderly	2022-01	2022W01	Wednesday	2022-01-05	160	657.071	31.7857	22.4286	1	FALSE	TRUE	1	627.75	6	5	22.4286	1	5	6	213	Chlamydophila psittaci	FALSE	NA	940.296
Elderly care home 2	Elderly care home	Elderly	2022-01	2022W01	Thursday	2022-01-06	163	644.067	31.9333	22.2	1	FALSE	TRUE	2.5	627.75	3.5	2	22.2	1	2	3.5	214	Chlamydophila psittaci	FALSE	NA	1024.43
Elderly care home 2	Elderly care home	Elderly	2022-01	2022W01	Friday	2022-01-07	165	597.125	32.8125	22.25	1	FALSE	TRUE	0.5	627.75	6	1	22.25	1	1	6	215	Chlamydophila psittaci	FALSE	NA	1067.98
Elderly care home 2	Elderly care home	Elderly	2022-01	2022W02	Thursday	2022-01-13	138	704.333	27.25	23.6667	1	FALSE	TRUE	0	627.75	NA	NA	23.6667	1	2.34005	3.69898	216	Chlamydophila psittaci	FALSE	NA	1238.22
Elderly care home 2	Elderly care home	Elderly	2022-01	2022W01	Monday	2022-01-03	175	570.5	40.625	22.125	1	FALSE	TRUE	1.5	627.75	4	2	22.125	1	2	4	217	Chlamydophila psittaci	FALSE	NA	700.768
Elderly care home 2	Elderly care home	Elderly	2022-01	2022W01	Tuesday	2022-01-04	155	602.824	40.5294	21.7059	1	FALSE	TRUE	1.5	627.75	1	3	21.7059	1	3	1	218	Chlamydophila psittaci	FALSE	NA	836.369
Elderly care home 2	Elderly care home	Elderly	2022-01	2022W02	Tuesday	2022-01-11	143	725.6	26.9333	23.4667	1	FALSE	TRUE	0	627.75	NA	NA	23.4667	1	2.57338	3.58787	219	Chlamydophila psittaci	FALSE	NA	1249.11
Elderly care home 2	Elderly care home	Elderly	2022-01	2022W02	Wednesday	2022-01-12	138	723.667	29.1667	23.4167	1	FALSE	TRUE	0.5	627.75	6	1	23.4167	1	1	6	220	Chlamydophila psittaci	FALSE	NA	1248.12
Elderly care home 2	Elderly care home	Elderly	2022-01	2022W02	Monday	2022-01-10	110	690.556	27.4444	23.6667	3	FALSE	TRUE	3	627.75	1	3	23.6667	3	3	1	221	Chlamydophila psittaci	FALSE	NA	1191.7
Elderly care home 2	Elderly care home	Elderly	2022-01	2022W02	Friday	2022-01-14	150	809.733	30.9333	21.9333	1	FALSE	TRUE	1	627.75	1	3	21.9333	1	3	1	222	Chlamydophila psittaci	FALSE	NA	1290.68
Primary school classroom	Primary school classroom	Primary	2021-12	2021W49	Wednesday	2021-12-08	196	534.857	33.0952	20.8571	5	FALSE	FALSE	9.5	224	4.5	3.5	20.8571	5	3.5	4.5	223	Chlamydophila psittaci	FALSE	NA	883.878
Primary school classroom	Primary school classroom	Primary	2021-12	2021W50	Wednesday	2021-12-15	231	715.542	44.5417	21.8333	3	FALSE	FALSE	11	224	3	5	21.8333	3	5	3	224	Chlamydophila psittaci	FALSE	NA	500.831
Primary school classroom	Primary school classroom	Primary	2022-01	2022W03	Wednesday	2022-01-19	225	486.435	38.6957	16.5652	4.5	FALSE	FALSE	7.5	224	6	4.5	16.5652	4.5	4.5	6	225	Chlamydophila psittaci	FALSE	NA	1817.25
Primary school classroom	Primary school classroom	Primary	2022-02	2022W05	Wednesday	2022-02-02	190	533.857	47.7619	17.9048	3.5	FALSE	FALSE	8.5	224	6	3	17.9048	3.5	3	6	226	Chlamydophila psittaci	FALSE	NA	2095.38
Kindergarten classroom	Kindergarten classroom	Kindergarten	2021-12	2021W49	Wednesday	2021-12-08	178	434.067	41.6	14.9333	2.5	FALSE	FALSE	15	210	2	5	14.9333	2.5	5	2	227	Chlamydophila psittaci	FALSE	NA	883.878
Kindergarten classroom	Kindergarten classroom	Kindergarten	2021-12	2021W50	Wednesday	2021-12-15	218	504.273	55.1818	17.0909	2	FALSE	FALSE	7.5	210	5	5	17.0909	2	5	5	228	Chlamydophila psittaci	FALSE	NA	500.831
Kindergarten classroom	Kindergarten classroom	Kindergarten	2022-01	2022W03	Wednesday	2022-01-19	185	478	42.7895	16.5789	3.5	FALSE	FALSE	6	210	1.5	4	16.5789	3.5	4	1.5	229	Chlamydophila psittaci	FALSE	NA	1817.25
Kindergarten classroom	Kindergarten classroom	Kindergarten	2022-02	2022W05	Wednesday	2022-02-02	200	444.105	46.7895	18.4737	3.5	FALSE	FALSE	8.5	210	6	3	18.4737	3.5	3	6	230	Chlamydophila psittaci	FALSE	NA	2095.38
Elderly care home 1	Elderly care home	Elderly	2021-12	2021W49	Friday	2021-12-10	128	632.286	38.5714	18.5	1	FALSE	TRUE	16.5	273	2	3	18.5	1	3	2	231	Chlamydophila psittaci	FALSE	NA	758.176
Elderly care home 1	Elderly care home	Elderly	2021-12	2021W49	Thursday	2021-12-09	130	741.667	37	19.2667	1	FALSE	TRUE	4	273	1	5	19.2667	1	5	1	232	Chlamydophila psittaci	FALSE	NA	814.593
Elderly care home 1	Elderly care home	Elderly	2021-12	2021W50	Wednesday	2021-12-15	121	741.571	48.8571	20.3571	1	FALSE	TRUE	1	273	1	5	20.3571	1	5	1	233	Chlamydophila psittaci	FALSE	NA	500.831
Elderly care home 1	Elderly care home	Elderly	2021-12	2021W50	Tuesday	2021-12-14	139	721.385	44.3077	20.4615	1.5	FALSE	TRUE	3	273	3	4	20.4615	1.5	4	3	234	Chlamydophila psittaci	FALSE	NA	553.29
Elderly care home 1	Elderly care home	Elderly	2021-12	2021W51	Tuesday	2021-12-21	122	749.533	29.8667	20.2	2	FALSE	TRUE	7	273	6	4	20.2	2	4	6	235	Chlamydophila psittaci	FALSE	NA	359.292
Elderly care home 1	Elderly care home	Elderly	2021-12	2021W51	Wednesday	2021-12-22	223	633.591	24.2727	20.2727	2	FALSE	TRUE	0.5	273	6	3	20.2727	2	3	6	236	Chlamydophila psittaci	FALSE	NA	355.333
Elderly care home 1	Elderly care home	Elderly	2021-12	2021W51	Thursday	2021-12-23	176	646	28.7222	20.3889	1	FALSE	TRUE	7.5	273	1	4	20.3889	1	4	1	237	Chlamydophila psittaci	FALSE	NA	351.374
Elderly care home 1	Elderly care home	Elderly	2022-01	2022W03	Wednesday	2022-01-19	123	700.571	33.5	20.1429	1	FALSE	TRUE	0	273	NA	NA	20.1429	1	2.875	2.75	238	Chlamydophila psittaci	FALSE	NA	1817.25
Elderly care home 1	Elderly care home	Elderly	2022-01	2022W03	Thursday	2022-01-20	125	595.462	36.7692	17.9231	2	FALSE	TRUE	2	273	1	3	17.9231	2	3	1	239	Chlamydophila psittaci	FALSE	NA	2117.15
Elderly care home 1	Elderly care home	Elderly	2022-01	2022W04	Tuesday	2022-01-25	110	793.417	33	20.3333	1	FALSE	TRUE	8	273	4	2.5	20.3333	1	2.5	4	240	Chlamydophila psittaci	FALSE	NA	2912.94
Elderly care home 1	Elderly care home	Elderly	2022-01	2022W03	Tuesday	2022-01-18	97	797.6	42.1	20.2	1	FALSE	TRUE	2.5	273	1	3	20.2	1	3	1	241	Chlamydophila psittaci	FALSE	NA	1554.95
Elderly care home 1	Elderly care home	Elderly	2022-01	2022W04	Thursday	2022-01-27	140	709.125	37.3125	20.4375	3	FALSE	TRUE	2.5	273	1	4	20.4375	3	4	1	242	Chlamydophila psittaci	FALSE	NA	2848.6
Elderly care home 1	Elderly care home	Elderly	2022-02	2022W05	Tuesday	2022-02-01	145	626.062	37.125	21.25	2	FALSE	TRUE	1.5	273	1	5	21.25	2	5	1	243	Chlamydophila psittaci	FALSE	NA	2311.15
Elderly care home 1	Elderly care home	Elderly	2022-01	2022W01	Wednesday	2022-01-05	162	597.833	32.2778	21.2778	1	FALSE	TRUE	1.5	273	1	5	21.2778	1	5	1	244	Chlamydophila psittaci	FALSE	NA	940.296
Elderly care home 1	Elderly care home	Elderly	2022-01	2022W01	Thursday	2022-01-06	155	640.941	36.7647	19.4118	1	FALSE	TRUE	0	273	6	1	19.4118	1	1	6	245	Chlamydophila psittaci	FALSE	NA	1024.43
Elderly care home 1	Elderly care home	Elderly	2022-01	2022W02	Thursday	2022-01-13	123	743.8	34.2	19.1333	2	FALSE	TRUE	1.5	273	5	3	19.1333	2	3	5	246	Chlamydophila psittaci	FALSE	NA	1238.22
Elderly care home 1	Elderly care home	Elderly	2022-01	2022W01	Tuesday	2022-01-04	127	574.083	42.3333	20.8333	1	FALSE	TRUE	0	273	NA	NA	20.8333	1	3.33333	4.33333	247	Chlamydophila psittaci	FALSE	NA	836.369
Elderly care home 1	Elderly care home	Elderly	2022-01	2022W02	Tuesday	2022-01-11	145	710.118	30.8235	19.7059	1	FALSE	TRUE	6	273	6	4	19.7059	1	4	6	248	Chlamydophila psittaci	FALSE	NA	1249.11
Elderly care home 1	Elderly care home	Elderly	2022-01	2022W02	Wednesday	2022-01-12	112	721.538	36.9231	19.2308	1	FALSE	TRUE	0	273	NA	NA	19.2308	1	3.14583	3.625	249	Chlamydophila psittaci	FALSE	NA	1248.12
University auditorium 4	University auditorium	University	2021-12	2021W50	Tuesday	2021-12-14	190	568.571	40.619	21.3333	2.5	FALSE	FALSE	17.5	731.25	3.5	3	21.3333	2.5	3	3.5	250	Chlamydophila psittaci	FALSE	NA	553.29
Child care group 2	Child care group	Child care group	2022-01	2022W03	Friday	2022-01-21	130	596.375	32.375	21.0625	1	FALSE	FALSE	10	157.5	2	2	21.0625	1	2	2	251	Chlamydophila psittaci	FALSE	NA	2309.17
Child care group 2	Child care group	Child care group	2022-01	2022W03	Friday	2022-01-21	141	622.824	33.5294	21	1	TRUE	FALSE	6.5	157.5	2	2	21	1	2	2	252	Chlamydophila psittaci	FALSE	NA	2309.17
Child care group 2	Child care group	Child care group	2022-01	2022W03	Wednesday	2022-01-19	161	623.188	31.375	20.0625	1	FALSE	FALSE	12	157.5	2	4.5	20.0625	1	4.5	2	253	Chlamydophila psittaci	FALSE	NA	1817.25
Child care group 2	Child care group	Child care group	2022-01	2022W03	Wednesday	2022-01-19	118	853.923	34.2308	20.8462	1	TRUE	FALSE	12.5	157.5	2	3.5	20.8462	1	3.5	2	254	Chlamydophila psittaci	FALSE	NA	1817.25
Child care group 2	Child care group	Child care group	2022-01	2022W04	Monday	2022-01-24	130	851.429	36.2143	19.2143	1	FALSE	FALSE	18	157.5	2	5	19.2143	1	5	2	255	Chlamydophila psittaci	FALSE	NA	2780.31
Child care group 2	Child care group	Child care group	2022-01	2022W04	Monday	2022-01-24	133	810.571	33.1429	21	1	TRUE	FALSE	14.5	157.5	2	4	21	1	4	2	256	Chlamydophila psittaci	FALSE	NA	2780.31
Child care group 2	Child care group	Child care group	2022-01	2022W04	Wednesday	2022-01-26	130	888.929	33.2143	22.1429	1	FALSE	FALSE	18	157.5	2	4	22.1429	1	4	2	257	Chlamydophila psittaci	FALSE	NA	2934.71
Child care group 2	Child care group	Child care group	2022-01	2022W04	Wednesday	2022-01-26	133	838.062	33.375	22	1	TRUE	FALSE	14	157.5	2	2.5	22	1	2.5	2	258	Chlamydophila psittaci	FALSE	NA	2934.71
Child care group 2	Child care group	Child care group	2022-01	2022W03	Monday	2022-01-17	117	994	38.8571	20.5714	1	FALSE	FALSE	29	157.5	NA	2	20.5714	1	2	2	259	Chlamydophila psittaci	FALSE	NA	1383.72
Child care group 2	Child care group	Child care group	2022-01	2022W03	Monday	2022-01-17	137	1050.06	40	20	1	FALSE	FALSE	29	157.5	NA	3	20	1	3	2	260	Chlamydophila psittaci	FALSE	NA	1383.72
Child care group 2	Child care group	Child care group	2022-01	2022W04	Friday	2022-01-28	148	976.533	40.4	21	1	TRUE	FALSE	18	157.5	2.5	3	21	1	3	2.5	261	Chlamydophila psittaci	FALSE	NA	2827.82
Child care group 2	Child care group	Child care group	2022-01	2022W04	Friday	2022-01-28	135	902.867	38.1333	20.4667	1	FALSE	FALSE	18	157.5	2.5	3	20.4667	1	3	2.5	262	Chlamydophila psittaci	FALSE	NA	2827.82
Child care group 2	Child care group	Child care group	2022-01	2022W05	Monday	2022-01-31	128	935.429	37.8571	19.8571	1	FALSE	FALSE	18.5	157.5	3	3	19.8571	1	3	3	263	Chlamydophila psittaci	FALSE	NA	2571.46
Child care group 2	Child care group	Child care group	2022-01	2022W05	Monday	2022-01-31	113	1003.54	38.75	20.4167	1	TRUE	FALSE	18.5	157.5	2.5	2	20.4167	1	2	2.5	264	Chlamydophila psittaci	FALSE	NA	2571.46
Child care group 2	Child care group	Child care group	2022-02	2022W05	Friday	2022-02-04	130	732.733	42.7333	20.0667	1	FALSE	FALSE	17.5	157.5	3	3.5	20.0667	1	3.5	3	265	Chlamydophila psittaci	FALSE	NA	1706.39
Child care group 2	Child care group	Child care group	2022-02	2022W06	Monday	2022-02-07	107	1022	40	19.2	1	FALSE	FALSE	21	157.5	2.5	3	19.2	1	3	2.5	266	Chlamydophila psittaci	FALSE	NA	1406.49
Child care group 2	Child care group	Child care group	2022-02	2022W06	Friday	2022-02-11	120	1107.67	37.25	22.0917	1	TRUE	FALSE	24.5	157.5	1.5	3	22.0917	1	3	1.5	267	Chlamydophila psittaci	FALSE	NA	1142.21
Child care group 2	Child care group	Child care group	2022-02	2022W07	Wednesday	2022-02-16	129	1107.07	47.4286	21.4429	1	TRUE	FALSE	25	157.5	2.5	3.5	21.4429	1	3.5	2.5	268	Chlamydophila psittaci	FALSE	NA	939.306
Child care group 2	Child care group	Child care group	2022-02	2022W07	Monday	2022-02-14	130	1000.57	42.0714	20.0429	1	FALSE	FALSE	22.5	157.5	1.5	3	20.0429	1	3	1.5	269	Chlamydophila psittaci	FALSE	NA	1050.16
Child care group 2	Child care group	Child care group	2022-02	2022W06	Wednesday	2022-02-09	125	1052.64	43.5	21.2357	1	TRUE	FALSE	21.5	157.5	2	3	21.2357	1	3	2	270	Chlamydophila psittaci	FALSE	NA	1254.06
Child care group 2	Child care group	Child care group	2022-02	2022W07	Friday	2022-02-18	125	820	43.7143	21.4357	1	TRUE	FALSE	22	157.5	2.5	3.5	21.4357	1	3.5	2.5	271	Chlamydophila psittaci	FALSE	NA	904.664
Child care group 2	Child care group	Child care group	2022-02	2022W08	Monday	2022-02-21	157	867.529	38.0588	18.0529	1	FALSE	FALSE	21.5	157.5	1.5	3	18.0529	1	3	1.5	272	Chlamydophila psittaci	FALSE	NA	824.491
Child care group 2	Child care group	Child care group	2022-02	2022W08	Wednesday	2022-02-23	126	856.643	38.7857	20.3	1	TRUE	FALSE	20.5	157.5	2	3	20.3	1	3	2	273	Chlamydophila psittaci	FALSE	NA	792.818
Child care group 2	Child care group	Child care group	2022-03	2022W09	Wednesday	2022-03-02	124	761.833	28.5833	21.65	1	TRUE	FALSE	20.5	157.5	2	3	21.65	1	3	2	274	Chlamydophila psittaci	FALSE	NA	817.563
Child care group 2	Child care group	Child care group	2022-02	2022W08	Friday	2022-02-25	125	1171.73	37.2667	20.8933	1	TRUE	FALSE	21	157.5	1.5	3	20.8933	1	3	1.5	275	Chlamydophila psittaci	FALSE	NA	775.992
Child care group 2	Child care group	Child care group	2022-02	2022W09	Monday	2022-02-28	130	913.733	31.1333	19.54	1	FALSE	FALSE	18	157.5	1.5	3	19.54	1	3	1.5	276	Chlamydophila psittaci	FALSE	NA	815.583
Child care group 2	Child care group	Child care group	2022-03	2022W09	Friday	2022-03-04	159	1003.38	28.5	21.5938	1	TRUE	FALSE	19	157.5	2.5	3	21.5938	1	3	2.5	277	Chlamydophila psittaci	FALSE	NA	866.062
Child care group 2	Child care group	Child care group	2022-03	2022W10	Wednesday	2022-03-09	136	854.067	24.3333	20.92	1	TRUE	FALSE	22	157.5	1	3	20.92	1	3	1	278	Chlamydophila psittaci	FALSE	NA	982.857
Child care group 2	Child care group	Child care group	2022-03	2022W10	Monday	2022-03-07	118	1030.64	26.0714	21.8143	1	FALSE	FALSE	21	157.5	2	3	21.8143	1	3	2	279	Chlamydophila psittaci	FALSE	NA	888.827
Child care group 2	Child care group	Child care group	2022-03	2022W11	Monday	2022-03-14	128	1036.79	40.7143	20.7	1	FALSE	FALSE	19	157.5	1	3	20.7	1	3	1	280	Chlamydophila psittaci	FALSE	NA	988.796
Child care group 2	Child care group	Child care group	2022-03	2022W10	Friday	2022-03-11	135	641	27	19.7643	2.5	TRUE	FALSE	19	157.5	1	3	19.7643	2.5	3	1	281	Chlamydophila psittaci	FALSE	NA	969.99
Child care group 2	Child care group	Child care group	2022-03	2022W11	Friday	2022-03-18	126	866.417	31.5	22.15	3	TRUE	FALSE	19	157.5	1	3	22.15	3	3	1	282	Chlamydophila psittaci	FALSE	NA	1134.29
Child care group 2	Child care group	Child care group	2022-03	2022W12	Monday	2022-03-21	129	914.5	32.7143	21.65	1	FALSE	FALSE	16.5	157.5	1	3	21.65	1	3	1	283	Chlamydophila psittaci	FALSE	NA	1206.55
Child care group 2	Child care group	Child care group	2022-03	2022W11	Wednesday	2022-03-16	135	1009.08	38.3846	21.0769	1	TRUE	FALSE	16.5	157.5	1	3	21.0769	1	3	1	284	Chlamydophila psittaci	FALSE	NA	1037.3
Child care group 2	Child care group	Child care group	2022-03	2022W12	Wednesday	2022-03-23	134	915.467	31.4667	22.44	3	TRUE	FALSE	18.5	157.5	2.5	3	22.44	3	3	2.5	285	Chlamydophila psittaci	FALSE	NA	1234.26
Child care group 2	Child care group	Child care group	2022-03	2022W12	Friday	2022-03-25	110	783.154	31	22.9538	1	TRUE	FALSE	14	157.5	1	3	22.9538	1	3	1	286	Chlamydophila psittaci	FALSE	NA	1282.76
Child care group 2	Child care group	Child care group	2022-03	2022W13	Monday	2022-03-28	130	736.4	33.7333	21.9	1	FALSE	FALSE	12.5	157.5	2	3	21.9	1	3	2	287	Chlamydophila psittaci	FALSE	NA	1276.82
Child care group 2	Child care group	Child care group	2022-03	2022W13	Wednesday	2022-03-30	150	636.938	31.8125	22.4875	1	TRUE	FALSE	13.5	157.5	1.5	3	22.4875	1	3	1.5	288	Chlamydophila psittaci	FALSE	NA	1197.64
Child care group 2	Child care group	Child care group	2022-04	2022W13	Friday	2022-04-01	100	781.333	30.5833	21.175	1	TRUE	FALSE	16	157.5	1.5	3	21.175	1	3	1.5	289	Chlamydophila psittaci	FALSE	NA	1066
Elderly care home 3a	Elderly care home	Elderly	2022-01	2022W03	Thursday	2022-01-20	186	519.5	35.7	21	1	FALSE	TRUE	3	600	1	3	21	1	3	1	290	Chlamydophila psittaci	FALSE	NA	2117.15
Elderly care home 3a	Elderly care home	Elderly	2022-01	2022W04	Monday	2022-01-24	150	523.5	30.4	21.3	1	FALSE	TRUE	3.5	600	1.5	1	21.3	1	1	1.5	291	Chlamydophila psittaci	FALSE	NA	2780.31
Elderly care home 3a	Elderly care home	Elderly	2022-01	2022W03	Monday	2022-01-17	200	532.5	41.4	21.5	1	FALSE	TRUE	6.5	600	1.5	2	21.5	1	2	1.5	292	Chlamydophila psittaci	FALSE	NA	1383.72
Elderly care home 3a	Elderly care home	Elderly	2022-01	2022W04	Thursday	2022-01-27	145	512.5	38.3	21.5	1	FALSE	TRUE	1	600	1	1	21.5	1	1	1	293	Chlamydophila psittaci	FALSE	NA	2848.6
Elderly care home 3a	Elderly care home	Elderly	2022-01	2022W05	Monday	2022-01-31	155	514.5	31	22	1	FALSE	TRUE	3	600	1.5	2	22	1	2	1.5	294	Chlamydophila psittaci	FALSE	NA	2571.46
Elderly care home 3a	Elderly care home	Elderly	2022-01	2022W01	Thursday	2022-01-06	260	568	36.75	20.65	1	FALSE	TRUE	11	600	2	3	20.65	1	3	2	295	Chlamydophila psittaci	FALSE	NA	1024.43
Elderly care home 3a	Elderly care home	Elderly	2022-01	2022W02	Thursday	2022-01-13	223	568	33.8	20.5	1	FALSE	TRUE	2.5	600	1	2	20.5	1	2	1	296	Chlamydophila psittaci	FALSE	NA	1238.22
Elderly care home 3a	Elderly care home	Elderly	2022-01	2022W02	Monday	2022-01-10	190	647	35.8	19.1	1	FALSE	TRUE	6.5	600	2	2	19.1	1	2	2	297	Chlamydophila psittaci	FALSE	NA	1191.7
Elderly care home 3b	Elderly care home	Elderly	2022-01	2022W03	Thursday	2022-01-20	185	504.5	28.55	21.5	1	FALSE	TRUE	6	600	2	3	21.5	1	3	2	298	Chlamydophila psittaci	FALSE	NA	2117.15
Elderly care home 3b	Elderly care home	Elderly	2022-01	2022W04	Monday	2022-01-24	150	490	25.85	22.45	1	FALSE	TRUE	6	600	1	3	22.45	1	3	1	299	Chlamydophila psittaci	FALSE	NA	2780.31
Elderly care home 3b	Elderly care home	Elderly	2022-01	2022W03	Monday	2022-01-17	200	504	33.8	22	1	FALSE	TRUE	0.5	600	1	1	22	1	1	1	300	Chlamydophila psittaci	FALSE	NA	1383.72
Elderly care home 3b	Elderly care home	Elderly	2022-01	2022W01	Thursday	2022-01-06	260	571.5	31.5	21.65	1	FALSE	TRUE	9	600	1	2	21.65	1	2	1	301	Chlamydophila psittaci	FALSE	NA	1024.43
Elderly care home 3b	Elderly care home	Elderly	2022-01	2022W02	Thursday	2022-01-13	228	527.5	27.95	22	1	FALSE	TRUE	5	600	1	3	22	1	3	1	302	Chlamydophila psittaci	FALSE	NA	1238.22
Elderly care home 3b	Elderly care home	Elderly	2022-01	2022W02	Monday	2022-01-10	175	554	30.45	20.1	1	FALSE	TRUE	0	600	NA	NA	20.1	1	2	1	303	Chlamydophila psittaci	FALSE	NA	1191.7
Sportsbar	Sportsbar	Sportsbar	2022-01	2022W03	Thursday	2022-01-20	185	1012	33.2	22.55	2	FALSE	FALSE	12.5	324	1	4	22.55	2	4	1	304	Chlamydophila psittaci	FALSE	NA	2117.15
Sportsbar	Sportsbar	Sportsbar	2022-02	2022W05	Thursday	2022-02-03	153	1008.5	44.7	20.95	3	FALSE	FALSE	26.5	324	2	5	20.95	3	5	2	305	Chlamydophila psittaci	FALSE	NA	1900.39
Sportsbar	Sportsbar	Sportsbar	2022-02	2022W06	Thursday	2022-02-10	145	1322.5	44.45	23	1	FALSE	FALSE	25	324	1.5	5	23	1	5	1.5	306	Chlamydophila psittaci	FALSE	NA	1195.66
Sportsbar	Sportsbar	Sportsbar	2022-02	2022W07	Friday	2022-02-18	156	1150	50.65	20.95	1	FALSE	FALSE	27	324	1	5	20.95	1	5	1	307	Chlamydophila psittaci	FALSE	NA	904.664
Sportsbar	Sportsbar	Sportsbar	2022-02	2022W08	Thursday	2022-02-24	154	855	43.5	21.1	1	FALSE	FALSE	24.5	324	1	5	21.1	1	5	1	308	Chlamydophila psittaci	FALSE	NA	808.655
Sportsbar	Sportsbar	Sportsbar	2022-03	2022W09	Thursday	2022-03-03	90	1249	31.1	21.85	1	FALSE	FALSE	21	324	1	5	21.85	1	5	1	309	Chlamydophila psittaci	FALSE	NA	830.43
Sportsbar	Sportsbar	Sportsbar	2022-03	2022W10	Thursday	2022-03-10	169	791.5	30.45	22.2	2	FALSE	FALSE	21	324	1	5	22.2	2	5	1	310	Chlamydophila psittaci	FALSE	NA	973.949
Sportsbar	Sportsbar	Sportsbar	2022-03	2022W11	Thursday	2022-03-17	122	971.5	37.75	22.8	1	FALSE	FALSE	25.5	324	1.5	5	22.8	1	5	1.5	311	Chlamydophila psittaci	FALSE	NA	1090.74
Sportsbar	Sportsbar	Sportsbar	2022-03	2022W12	Thursday	2022-03-24	120	936.5	35.95	22.85	1	FALSE	FALSE	23.5	324	1	4.5	22.85	1	4.5	1	312	Chlamydophila psittaci	FALSE	NA	1240.2
Sportsbar	Sportsbar	Sportsbar	2022-03	2022W13	Thursday	2022-03-31	129	638	37.8	21.55	1	FALSE	FALSE	16.5	324	1	5	21.55	1	5	1	313	Chlamydophila psittaci	FALSE	NA	1144.19
Child care group 3	Child care group	Child care group	2022-02	2022W06	Monday	2022-02-07	112	604.5	29.6667	20.1333	2.5	FALSE	FALSE	21	157.5	2.5	3	20.1333	2.5	3	2.5	314	Chlamydophila psittaci	FALSE	NA	1406.49
Child care group 3	Child care group	Child care group	2022-02	2022W06	Friday	2022-02-11	124	699.429	32.7857	21.0571	1	TRUE	FALSE	13.5	157.5	1.5	2	21.0571	1	2	1.5	315	Chlamydophila psittaci	FALSE	NA	1142.21
Child care group 3	Child care group	Child care group	2022-02	2022W07	Wednesday	2022-02-16	130	655.333	44.4667	22.2267	1	TRUE	FALSE	16.5	157.5	1.5	3	22.2267	1	3	1.5	316	Chlamydophila psittaci	FALSE	NA	939.306
Child care group 3	Child care group	Child care group	2022-02	2022W07	Monday	2022-02-14	140	668.188	38.1875	21.1313	1	FALSE	FALSE	16.5	157.5	2	3	21.1313	1	3	2	317	Chlamydophila psittaci	FALSE	NA	1050.16
Child care group 3	Child care group	Child care group	2022-02	2022W06	Wednesday	2022-02-09	125	719.154	38.4615	21.5462	1	TRUE	FALSE	19	157.5	2	2	21.5462	1	2	2	318	Chlamydophila psittaci	FALSE	NA	1254.06
Child care group 3	Child care group	Child care group	2022-02	2022W07	Friday	2022-02-18	130	586.357	43.1429	21.5857	1	TRUE	FALSE	17	157.5	1	3	21.5857	1	3	1	319	Chlamydophila psittaci	FALSE	NA	904.664
Child care group 3	Child care group	Child care group	2022-02	2022W08	Monday	2022-02-21	135	673.692	32.3077	20.4077	1	FALSE	FALSE	18.5	157.5	1.5	3	20.4077	1	3	1.5	320	Chlamydophila psittaci	FALSE	NA	824.491
Child care group 3	Child care group	Child care group	2022-02	2022W08	Wednesday	2022-02-23	128	840.308	36	21.2769	1	TRUE	FALSE	18	157.5	2	3	21.2769	1	3	2	321	Chlamydophila psittaci	FALSE	NA	792.818
Child care group 3	Child care group	Child care group	2022-03	2022W09	Wednesday	2022-03-02	126	756.917	27.5	21.1917	1	TRUE	FALSE	15.5	157.5	2	3	21.1917	1	3	2	322	Chlamydophila psittaci	FALSE	NA	817.563
Child care group 3	Child care group	Child care group	2022-02	2022W08	Friday	2022-02-25	125	660.5	30.7143	21.2714	1	TRUE	FALSE	15	157.5	1	2	21.2714	1	2	1	323	Chlamydophila psittaci	FALSE	NA	775.992
Child care group 3	Child care group	Child care group	2022-02	2022W09	Monday	2022-02-28	130	645.846	23.3846	21.5231	1	FALSE	FALSE	20	157.5	1	3	21.5231	1	3	1	324	Chlamydophila psittaci	FALSE	NA	815.583
Child care group 3	Child care group	Child care group	2022-03	2022W09	Friday	2022-03-04	148	708.188	23.9375	21.3375	1	TRUE	FALSE	16	157.5	3	3	21.3375	1	3	3	325	Chlamydophila psittaci	FALSE	NA	866.062
Child care group 3	Child care group	Child care group	2022-03	2022W10	Wednesday	2022-03-09	134	635.091	21.2727	21.6	1	TRUE	FALSE	19	157.5	1	3.5	21.6	1	3.5	1	326	Chlamydophila psittaci	FALSE	NA	982.857
Child care group 3	Child care group	Child care group	2022-03	2022W10	Monday	2022-03-07	126	657.214	20.7143	21.6643	1	FALSE	FALSE	17	157.5	1.5	3	21.6643	1	3	1.5	327	Chlamydophila psittaci	FALSE	NA	888.827
Child care group 3	Child care group	Child care group	2022-03	2022W11	Monday	2022-03-14	130	662.143	36.2143	21.8071	1	FALSE	FALSE	18.5	157.5	2	3	21.8071	1	3	2	328	Chlamydophila psittaci	FALSE	NA	988.796
Child care group 3	Child care group	Child care group	2022-03	2022W10	Friday	2022-03-11	135	529.5	22.8571	21.3429	4.5	TRUE	FALSE	20	157.5	1	3	21.3429	4.5	3	1	329	Chlamydophila psittaci	FALSE	NA	969.99
Child care group 3	Child care group	Child care group	2022-03	2022W11	Friday	2022-03-18	111	750.5	30.5714	21.5857	3	TRUE	FALSE	17.5	157.5	1	3	21.5857	3	3	1	330	Chlamydophila psittaci	FALSE	NA	1134.29
Child care group 3	Child care group	Child care group	2022-03	2022W12	Monday	2022-03-21	130	738.214	31.7143	21.6357	1	FALSE	FALSE	19.5	157.5	1	3	21.6357	1	3	1	331	Chlamydophila psittaci	FALSE	NA	1206.55
Child care group 3	Child care group	Child care group	2022-03	2022W11	Wednesday	2022-03-16	135	630.5	35.375	21.2625	1	TRUE	FALSE	18.5	157.5	1.5	3	21.2625	1	3	1.5	332	Chlamydophila psittaci	FALSE	NA	1037.3
Child care group 3	Child care group	Child care group	2022-03	2022W12	Wednesday	2022-03-23	124	754.357	29.7143	21.0071	3	TRUE	FALSE	21.5	157.5	1.5	3	21.0071	3	3	1.5	333	Chlamydophila psittaci	FALSE	NA	1234.26
Child care group 3	Child care group	Child care group	2022-03	2022W12	Friday	2022-03-25	110	713.308	30.3846	22.6	1	TRUE	FALSE	21.5	157.5	1	3	22.6	1	3	1	334	Chlamydophila psittaci	FALSE	NA	1282.76
Child care group 3	Child care group	Child care group	2022-03	2022W13	Monday	2022-03-28	125	763.643	33.1429	22.3929	1	FALSE	FALSE	15	157.5	1	3	22.3929	1	3	1	335	Chlamydophila psittaci	FALSE	NA	1276.82
Child care group 3	Child care group	Child care group	2022-03	2022W13	Wednesday	2022-03-30	150	717.294	32.7647	21.7706	1	TRUE	FALSE	21.5	157.5	1	3	21.7706	1	3	1	336	Chlamydophila psittaci	FALSE	NA	1197.64
Child care group 3	Child care group	Child care group	2022-04	2022W13	Friday	2022-04-01	105	611.917	29.6667	19.6167	1	TRUE	FALSE	17	157.5	1	3	19.6167	1	3	1	337	Chlamydophila psittaci	FALSE	NA	1066
University cafeteria	University cafeteria	University	2021-10	2021W42	Tuesday	2021-10-19	116	579.5	71.55	NA	NA	FALSE	TRUE	157.5	7614	2	NA	21.225	3	4	2	1	Coxiella burnetti	FALSE	NA	151.437
University cafeteria	University cafeteria	University	2021-10	2021W42	Wednesday	2021-10-20	120	555	71.75	NA	NA	FALSE	TRUE	157.5	7614	2	NA	21.3438	3	4	2	2	Coxiella burnetti	FALSE	NA	149.458
University cafeteria	University cafeteria	University	2021-10	2021W42	Friday	2021-10-22	118	552.5	41.1	NA	NA	FALSE	TRUE	221	7614	2	NA	21.6098	3	4	2	3	Coxiella burnetti	FALSE	NA	161.335
University cafeteria	University cafeteria	University	2021-10	2021W43	Monday	2021-10-25	120	533	50.6	21.15	NA	FALSE	TRUE	215	7614	2	NA	21.15	3	4	2	4	Coxiella burnetti	FALSE	NA	214.783
University cafeteria	University cafeteria	University	2021-10	2021W43	Tuesday	2021-10-26	119	548.5	57.3	21.3	NA	FALSE	TRUE	243	7614	2	NA	21.3	3	4	2	5	Coxiella burnetti	FALSE	NA	247.446
University cafeteria	University cafeteria	University	2021-10	2021W43	Wednesday	2021-10-27	126	526	56.9	21.7	NA	FALSE	TRUE	112.5	7614	2	NA	21.7	3	4	2	6	Coxiella burnetti	FALSE	NA	281.099
University cafeteria	University cafeteria	University	2021-10	2021W43	Thursday	2021-10-28	118	497.5	45.2	23.05	NA	FALSE	TRUE	175	7614	2	NA	23.05	3	4	2	7	Coxiella burnetti	FALSE	NA	326.629
University cafeteria	University cafeteria	University	2021-10	2021W43	Friday	2021-10-29	121	458.5	50.15	21.5	NA	FALSE	TRUE	175	7614	2	NA	21.5	3	4	2	8	Coxiella burnetti	FALSE	NA	345.435
University cafeteria	University cafeteria	University	2021-10	2021W42	Thursday	2021-10-21	131	508.5	51.25	NA	NA	FALSE	TRUE	173.5	7614	2	NA	21.5888	3	4	2	9	Coxiella burnetti	FALSE	NA	149.458
University bar 1	University bar	University	2021-10	2021W42	Monday	2021-10-18	124	884	66.5	NA	NA	FALSE	FALSE	75	200	1	NA	21.025	2.33333	3.5	1	10	Coxiella burnetti	FALSE	NA	156.386
University bar 1	University bar	University	2021-10	2021W42	Wednesday	2021-10-20	147	1176.5	76.05	23.3	3	FALSE	FALSE	88.5	200	1	4	23.3	3	4	1	11	Coxiella burnetti	FALSE	NA	149.458
University bar 1	University bar	University	2021-10	2021W42	Tuesday	2021-10-19	118	1085.5	71.25	NA	1	FALSE	FALSE	100	200	1	2.5	21.025	1	2.5	1	12	Coxiella burnetti	FALSE	NA	151.437
University bar 1	University bar	University	2021-10	2021W42	Thursday	2021-10-21	128	852.2	69.95	NA	3	FALSE	FALSE	73.5	200	1	4	20.16	3	4	1	13	Coxiella burnetti	FALSE	NA	149.458
University bar 1	University bar	University	2021-10	2021W43	Wednesday	2021-10-27	139	747	70.9	16.7	NA	FALSE	FALSE	27	200	1.5	NA	16.7	3	4	1.5	14	Coxiella burnetti	FALSE	NA	281.099
University bar 1	University bar	University	2021-10	2021W43	Monday	2021-10-25	110	708	68.35	18.75	NA	FALSE	FALSE	80	200	1	NA	18.75	2.46667	3.6	1	15	Coxiella burnetti	FALSE	NA	214.783
University bar 1	University bar	University	2021-10	2021W41	Thursday	2021-10-14	122	1523	68	NA	NA	FALSE	FALSE	71	200	1	NA	21.3775	2.33333	3.5	1	16	Coxiella burnetti	FALSE	NA	141.539
University bar 2	University bar	University	2021-10	2021W42	Monday	2021-10-18	126	3123	92.25	NA	NA	FALSE	FALSE	25	315	1	NA	19.1	1	3.75	1	17	Coxiella burnetti	FALSE	NA	156.386
University bar 2	University bar	University	2021-10	2021W42	Wednesday	2021-10-20	144	1417	82.45	20.3	1	FALSE	FALSE	6	315	1	5	20.3	1	5	1	18	Coxiella burnetti	FALSE	NA	149.458
University bar 2	University bar	University	2021-10	2021W42	Tuesday	2021-10-19	120	2013	83.85	NA	1	FALSE	FALSE	8.5	315	1	2.5	19.1	1	2.5	1	19	Coxiella burnetti	FALSE	NA	151.437
University bar 2	University bar	University	2021-10	2021W43	Monday	2021-10-25	126	1236.5	71.8	17.9	NA	FALSE	FALSE	9	315	1	NA	17.9	1	3.75	1	20	Coxiella burnetti	FALSE	NA	214.783
University bar 2	University bar	University	2021-10	2021W43	Thursday	2021-10-28	113	4223.5	82.7	19.1	NA	FALSE	FALSE	92	315	1	NA	19.1	1	3.75	1	21	Coxiella burnetti	FALSE	NA	326.629
University bar 2	University bar	University	2021-11	2021W45	Tuesday	2021-11-09	122	2552	91.6	15	1	FALSE	FALSE	42.5	315	1	5	15	1	5	1	22	Coxiella burnetti	FALSE	NA	481.036
University bar 2	University bar	University	2021-11	2021W45	Wednesday	2021-11-10	126	1431.5	58	18.7	1	FALSE	FALSE	22	315	1	4.5	18.7	1	4.5	1	23	Coxiella burnetti	FALSE	NA	510.729
University bar 3	University bar	University	2021-10	2021W42	Monday	2021-10-18	128	1076	84.25	NA	NA	FALSE	TRUE	51	198	1	NA	18.25	3	4.33333	1	24	Coxiella burnetti	FALSE	NA	156.386
University bar 3	University bar	University	2021-10	2021W42	Wednesday	2021-10-20	143	1429.5	79.5	19.3	3	FALSE	TRUE	43.5	198	1	5	19.3	3	5	1	25	Coxiella burnetti	FALSE	NA	149.458
University bar 3	University bar	University	2021-10	2021W42	Tuesday	2021-10-19	112	1863.5	82.55	NA	NA	FALSE	TRUE	37	198	1	4	18.25	3	4	1	26	Coxiella burnetti	FALSE	NA	151.437
University bar 3	University bar	University	2021-10	2021W42	Thursday	2021-10-21	125	831.5	70	NA	NA	FALSE	TRUE	20	198	1	4	18.6167	3	4	1	27	Coxiella burnetti	FALSE	NA	149.458
University bar 3	University bar	University	2021-10	2021W43	Wednesday	2021-10-27	131	2931	88.95	20.3	NA	FALSE	TRUE	150	198	1	NA	20.3	3	4.5	1	28	Coxiella burnetti	FALSE	NA	281.099
University bar 3	University bar	University	2021-10	2021W43	Monday	2021-10-25	112	907	71.1	17.2	NA	FALSE	TRUE	10	198	1	NA	17.2	3	4.36667	1	29	Coxiella burnetti	FALSE	NA	214.783
University bar 3	University bar	University	2021-10	2021W43	Thursday	2021-10-28	113	666	62.55	18.4	NA	FALSE	TRUE	31.5	198	1	NA	18.4	3	4.46667	1	30	Coxiella burnetti	FALSE	NA	326.629
University bar 3	University bar	University	2021-11	2021W44	Thursday	2021-11-04	121	1029	73.45	15.4	3	FALSE	TRUE	9.5	198	1	5	15.4	3	5	1	31	Coxiella burnetti	FALSE	NA	333.558
University bar 3	University bar	University	2021-11	2021W45	Tuesday	2021-11-09	122	689.5	54.6	15.5	3	FALSE	TRUE	12.5	198	1	3	15.5	3	3	1	32	Coxiella burnetti	FALSE	NA	481.036
University bar 3	University bar	University	2021-11	2021W45	Wednesday	2021-11-10	119	1626	61.45	15.25	3	FALSE	TRUE	19	198	1	4.5	15.25	3	4.5	1	33	Coxiella burnetti	FALSE	NA	510.729
University auditorium 2	University auditorium	University	2021-11	2021W44	Thursday	2021-11-04	124	732.5	52.5714	19.7143	4	FALSE	FALSE	5.5	324	5	3	19.7143	4	3	5	34	Coxiella burnetti	FALSE	NA	333.558
University auditorium 2	University auditorium	University	2021-11	2021W44	Thursday	2021-11-04	122	971.231	49.6923	19	4	FALSE	FALSE	10	324	5	2	19	4	2	5	35	Coxiella burnetti	FALSE	NA	333.558
University auditorium 2	University auditorium	University	2021-11	2021W44	Thursday	2021-11-04	123	957.071	46.7143	18.7857	NA	FALSE	FALSE	17	324	6	2.5	18.7857	3.2	2.5	6	36	Coxiella burnetti	FALSE	NA	333.558
University auditorium 2	University auditorium	University	2021-11	2021W45	Tuesday	2021-11-09	120	717.1	40.2	20.7	4.5	FALSE	FALSE	15	324	5.5	2	20.7	4.5	2	5.5	37	Coxiella burnetti	FALSE	NA	481.036
University auditorium 2	University auditorium	University	2021-11	2021W45	Tuesday	2021-11-09	115	987.636	46.0909	20.9091	2.5	FALSE	FALSE	21	324	6	3	20.9091	2.5	3	6	38	Coxiella burnetti	FALSE	NA	481.036
University auditorium 2	University auditorium	University	2021-11	2021W45	Tuesday	2021-11-09	130	1481.87	50.9333	20.5333	1	FALSE	FALSE	15.5	324	6	1.5	20.5333	1	1.5	6	39	Coxiella burnetti	FALSE	NA	481.036
University auditorium 2	University auditorium	University	2021-11	2021W46	Tuesday	2021-11-16	120	1423.77	47.3846	21.6154	4	FALSE	FALSE	16.5	324	5	3	21.6154	4	3	5	40	Coxiella burnetti	FALSE	NA	561.208
University auditorium 2	University auditorium	University	2021-11	2021W46	Thursday	2021-11-18	105	555.077	45.3846	19.6923	5	FALSE	FALSE	14.5	324	6	4	19.6923	5	4	6	41	Coxiella burnetti	FALSE	NA	624.555
University auditorium 2	University auditorium	University	2021-11	2021W46	Thursday	2021-11-18	110	978.538	45.4615	20.6154	4	FALSE	FALSE	13	324	5.5	2	20.6154	4	2	5.5	42	Coxiella burnetti	FALSE	NA	624.555
University auditorium 2	University auditorium	University	2021-11	2021W46	Thursday	2021-11-18	120	833.143	43.2857	19.8571	4	FALSE	FALSE	13	324	5	2.5	19.8571	4	2.5	5	43	Coxiella burnetti	FALSE	NA	624.555
University auditorium 2	University auditorium	University	2021-11	2021W47	Tuesday	2021-11-23	111	895.25	44	18	1	FALSE	FALSE	0	324	NA	NA	18	1	2.58333	5.58333	44	Coxiella burnetti	FALSE	NA	847.256
University auditorium 2	University auditorium	University	2021-11	2021W47	Thursday	2021-11-25	112	610.667	43.8333	19	5	FALSE	FALSE	5.5	324	6	2	19	5	2	6	45	Coxiella burnetti	FALSE	NA	911.592
University auditorium 2	University auditorium	University	2021-11	2021W47	Thursday	2021-11-25	116	708.091	39.7273	20.0909	4.5	FALSE	FALSE	4	324	6	2	20.0909	4.5	2	6	46	Coxiella burnetti	FALSE	NA	911.592
University auditorium 3	University auditorium	University	2021-11	2021W45	Monday	2021-11-08	114	938	61.5385	16	3	FALSE	FALSE	36	324	5	2	16	3	2	5	47	Coxiella burnetti	FALSE	NA	386.016
University auditorium 3	University auditorium	University	2021-11	2021W45	Monday	2021-11-08	127	1040.93	64.3333	14.5333	3	FALSE	FALSE	36	324	5	3.5	14.5333	3	3.5	5	48	Coxiella burnetti	FALSE	NA	386.016
University auditorium 3	University auditorium	University	2021-11	2021W47	Monday	2021-11-22	128	706.8	48.6	13.6	6	FALSE	FALSE	12	324	6	1.5	13.6	6	1.5	6	49	Coxiella burnetti	FALSE	NA	808.655
University auditorium 3	University auditorium	University	2021-12	2021W49	Monday	2021-12-06	143	989.467	54.5333	14.2	3.5	FALSE	FALSE	16.5	324	6	4	14.2	3.5	4	6	50	Coxiella burnetti	FALSE	NA	1008.59
University auditorium 3	University auditorium	University	2021-12	2021W50	Monday	2021-12-13	138	1281.12	66.3125	16.25	3	FALSE	FALSE	0	324	NA	NA	16.25	3	3.5	6	51	Coxiella burnetti	FALSE	NA	623.565
University auditorium 3	University auditorium	University	2021-12	2021W50	Monday	2021-12-13	178	957.5	61.2	17	2	FALSE	FALSE	5	324	6	3	17	2	3	6	52	Coxiella burnetti	FALSE	NA	623.565
Child care group 1	Child care group	Child care group	2021-11	2021W46	Wednesday	2021-11-17	125	1003.8	40.2	22.4	1	FALSE	FALSE	15	150	2	4	22.4	1	4	2	53	Coxiella burnetti	FALSE	NA	603.769
Child care group 1	Child care group	Child care group	2021-11	2021W46	Friday	2021-11-19	130	761.5	42.9375	22.3125	1	FALSE	FALSE	9.5	150	2	3	22.3125	1	3	2	54	Coxiella burnetti	FALSE	NA	729.472
Child care group 1	Child care group	Child care group	2021-11	2021W47	Monday	2021-11-22	119	937.643	39.1429	20.3571	1	FALSE	FALSE	7	150	2	3	20.3571	1	3	2	55	Coxiella burnetti	FALSE	NA	808.655
Child care group 1	Child care group	Child care group	2021-11	2021W47	Wednesday	2021-11-24	135	995.312	40.25	21.8125	1	FALSE	FALSE	14	150	3	4.5	21.8125	1	4.5	3	56	Coxiella burnetti	FALSE	NA	868.042
Child care group 1	Child care group	Child care group	2021-11	2021W48	Monday	2021-11-29	119	1052.36	33.1429	22.7143	1	FALSE	FALSE	21	150	1.5	3.5	22.7143	1	3.5	1.5	57	Coxiella burnetti	FALSE	NA	938.317
Child care group 1	Child care group	Child care group	2021-11	2021W47	Friday	2021-11-26	146	837.412	34.0588	21	1	FALSE	FALSE	9.5	150	2	3.5	21	1	3.5	2	58	Coxiella burnetti	FALSE	NA	901.695
Child care group 1	Child care group	Child care group	2021-12	2021W48	Wednesday	2021-12-01	147	794	40.0625	22.8125	1	FALSE	FALSE	11	150	NA	3	22.8125	1	3	1.875	59	Coxiella burnetti	FALSE	NA	987.806
Child care group 1	Child care group	Child care group	2021-12	2021W48	Friday	2021-12-03	131	892.467	31.7333	22.2667	1	FALSE	FALSE	14	150	NA	3	22.2667	1	3	1.59375	60	Coxiella burnetti	FALSE	NA	989.785
Child care group 1	Child care group	Child care group	2021-12	2021W49	Monday	2021-12-06	150	972.471	35.2353	20.6471	1	FALSE	FALSE	20	150	NA	3	20.6471	1	3	1.49219	61	Coxiella burnetti	FALSE	NA	1008.59
Child care group 1	Child care group	Child care group	2021-12	2021W49	Wednesday	2021-12-08	180	682.05	31.9	21.65	2.5	FALSE	FALSE	7	150	1	3.5	21.65	2.5	3.5	1	62	Coxiella burnetti	FALSE	NA	883.878
Child care group 1	Child care group	Child care group	2021-12	2021W50	Monday	2021-12-13	150	907.056	41.5556	22	1	FALSE	FALSE	14	150	NA	3.5	22	1	3.5	1.24609	63	Coxiella burnetti	FALSE	NA	623.565
Child care group 1	Child care group	Child care group	2021-12	2021W49	Friday	2021-12-10	125	860.733	31.2667	22	1	FALSE	FALSE	17	150	NA	3	22	1	3	1.33301	64	Coxiella burnetti	FALSE	NA	758.176
Child care group 1	Child care group	Child care group	2021-12	2021W50	Wednesday	2021-12-15	128	881.867	41.6	22.6667	1	FALSE	FALSE	12.5	150	NA	3	22.6667	1	3	1.39478	65	Coxiella burnetti	FALSE	NA	500.831
Child care group 1	Child care group	Child care group	2021-12	2021W51	Wednesday	2021-12-22	130	908.25	25.3125	23.0625	1	FALSE	FALSE	8.5	150	2	2.5	23.0625	1	2.5	2	66	Coxiella burnetti	FALSE	NA	355.333
Child care group 1	Child care group	Child care group	2022-01	2022W03	Friday	2022-01-21	114	530.857	28.2857	21	3	FALSE	FALSE	6	150	1	2	21	3	2	1	67	Coxiella burnetti	FALSE	NA	2309.17
Child care group 1	Child care group	Child care group	2022-01	2022W03	Wednesday	2022-01-19	142	575	30.7143	21	1	FALSE	FALSE	5.5	150	2	3	21	1	3	2	68	Coxiella burnetti	FALSE	NA	1817.25
Child care group 1	Child care group	Child care group	2022-01	2022W04	Monday	2022-01-24	113	600.333	29.1667	20.4167	1	FALSE	FALSE	10	150	2	5	20.4167	1	5	2	69	Coxiella burnetti	FALSE	NA	2780.31
Child care group 1	Child care group	Child care group	2022-01	2022W04	Wednesday	2022-01-26	113	697.846	29.3077	21	1	FALSE	FALSE	14.5	150	2	4.5	21	1	4.5	2	70	Coxiella burnetti	FALSE	NA	2934.71
Child care group 1	Child care group	Child care group	2022-01	2022W03	Monday	2022-01-17	123	815.417	35.8333	20.6667	1	FALSE	FALSE	20.5	150	NA	3	20.6667	1	3	1.6	71	Coxiella burnetti	FALSE	NA	1383.72
Child care group 1	Child care group	Child care group	2022-01	2022W04	Friday	2022-01-28	122	832.286	33.7857	21	1	FALSE	FALSE	13.5	150	2	3	21	1	3	2	72	Coxiella burnetti	FALSE	NA	2827.82
Child care group 1	Child care group	Child care group	2022-01	2022W05	Monday	2022-01-31	117	833.667	34.9167	20.3333	1	FALSE	FALSE	14.5	150	3	2	20.3333	1	2	3	73	Coxiella burnetti	FALSE	NA	2571.46
Child care group 1	Child care group	Child care group	2022-02	2022W05	Friday	2022-02-04	116	685.846	38	21.6154	1	FALSE	FALSE	12.5	150	3	3	21.6154	1	3	3	74	Coxiella burnetti	FALSE	NA	1706.39
Child care group 1	Child care group	Child care group	2022-02	2022W06	Monday	2022-02-07	111	999.444	36.3333	20.6667	1	FALSE	FALSE	14.5	150	3	3	20.6667	1	3	3	75	Coxiella burnetti	FALSE	NA	1406.49
Child care group 1	Child care group	Child care group	2022-02	2022W06	Friday	2022-02-11	120	879.182	34.7273	20.8273	1	FALSE	FALSE	14.5	150	2	3	20.8273	1	3	2	76	Coxiella burnetti	FALSE	NA	1142.21
Child care group 1	Child care group	Child care group	2022-02	2022W07	Wednesday	2022-02-16	130	898.385	42.9231	21.5538	1	FALSE	FALSE	19.5	150	2	3	21.5538	1	3	2	77	Coxiella burnetti	FALSE	NA	939.306
Child care group 1	Child care group	Child care group	2022-02	2022W07	Monday	2022-02-14	135	1102.93	40.8	20.74	1	FALSE	FALSE	17.5	150	2	3	20.74	1	3	2	78	Coxiella burnetti	FALSE	NA	1050.16
Child care group 1	Child care group	Child care group	2022-02	2022W06	Wednesday	2022-02-09	128	980.357	41.5714	20.9214	1	TRUE	FALSE	16.5	150	2	3	20.9214	1	3	2	79	Coxiella burnetti	FALSE	NA	1254.06
Child care group 1	Child care group	Child care group	2022-02	2022W07	Friday	2022-02-18	122	862.769	39.8462	21.8077	1	FALSE	FALSE	16	150	1.5	3	21.8077	1	3	1.5	80	Coxiella burnetti	FALSE	NA	904.664
Child care group 1	Child care group	Child care group	2022-02	2022W08	Monday	2022-02-21	132	840.231	32.6923	20.4769	1	FALSE	FALSE	19.5	150	2	3.5	20.4769	1	3.5	2	81	Coxiella burnetti	FALSE	NA	824.491
Child care group 1	Child care group	Child care group	2022-02	2022W08	Wednesday	2022-02-23	125	705.143	34.1429	21.2643	1	FALSE	FALSE	16	150	2	3	21.2643	1	3	2	82	Coxiella burnetti	FALSE	NA	792.818
Child care group 1	Child care group	Child care group	2022-03	2022W09	Wednesday	2022-03-02	126	889.571	28.7143	21.0929	1	FALSE	FALSE	16.5	150	1.5	3	21.0929	1	3	1.5	83	Coxiella burnetti	FALSE	NA	817.563
Child care group 1	Child care group	Child care group	2022-02	2022W08	Friday	2022-02-25	125	914.143	31.6429	21.0143	1	FALSE	FALSE	16.5	150	1.5	3	21.0143	1	3	1.5	84	Coxiella burnetti	FALSE	NA	775.992
Child care group 1	Child care group	Child care group	2022-02	2022W09	Monday	2022-02-28	130	760.714	25.3571	21.3214	1	FALSE	FALSE	15	150	1.5	3	21.3214	1	3	1.5	85	Coxiella burnetti	FALSE	NA	815.583
Child care group 1	Child care group	Child care group	2022-03	2022W09	Friday	2022-03-04	135	828.133	25.1333	21.2333	1	FALSE	FALSE	17	150	3	3	21.2333	1	3	3	86	Coxiella burnetti	FALSE	NA	866.062
Child care group 1	Child care group	Child care group	2022-03	2022W10	Wednesday	2022-03-09	132	746.643	23.1429	21.9929	4	FALSE	FALSE	18	150	1.5	3	21.9929	4	3	1.5	87	Coxiella burnetti	FALSE	NA	982.857
Child care group 1	Child care group	Child care group	2022-03	2022W10	Monday	2022-03-07	122	1039.07	24.7143	21.75	4	FALSE	FALSE	23	150	2	3.5	21.75	4	3.5	2	88	Coxiella burnetti	FALSE	NA	888.827
Child care group 1	Child care group	Child care group	2022-03	2022W11	Monday	2022-03-14	131	911.538	38.0769	21.2077	1	FALSE	FALSE	21	150	1	3	21.2077	1	3	1	89	Coxiella burnetti	FALSE	NA	988.796
Child care group 1	Child care group	Child care group	2022-03	2022W10	Friday	2022-03-11	135	705.938	24.4375	21.8687	2.5	FALSE	FALSE	23	150	1	3	21.8687	2.5	3	1	90	Coxiella burnetti	FALSE	NA	969.99
Child care group 1	Child care group	Child care group	2022-03	2022W11	Friday	2022-03-18	115	924.308	31.5385	20.8846	3	FALSE	FALSE	18.5	150	1	3	20.8846	3	3	1	91	Coxiella burnetti	FALSE	NA	1134.29
Child care group 1	Child care group	Child care group	2022-03	2022W12	Monday	2022-03-21	135	945.385	32.7692	21.2846	1	FALSE	FALSE	21.5	150	1	3	21.2846	1	3	1	92	Coxiella burnetti	FALSE	NA	1206.55
Child care group 1	Child care group	Child care group	2022-03	2022W11	Wednesday	2022-03-16	117	834.923	34.1538	21.8231	1	FALSE	FALSE	20.5	150	1	3	21.8231	1	3	1	93	Coxiella burnetti	FALSE	NA	1037.3
Child care group 1	Child care group	Child care group	2022-03	2022W12	Wednesday	2022-03-23	110	748.615	29.8462	21.5769	3	FALSE	FALSE	18	150	1	3	21.5769	3	3	1	94	Coxiella burnetti	FALSE	NA	1234.26
Child care group 1	Child care group	Child care group	2022-03	2022W12	Friday	2022-03-25	105	659.833	32.0833	21.3167	1	FALSE	FALSE	18	150	1	3	21.3167	1	3	1	95	Coxiella burnetti	FALSE	NA	1282.76
Child care group 1	Child care group	Child care group	2022-03	2022W13	Monday	2022-03-28	120	968.571	37.1429	21.1143	1	FALSE	FALSE	15.5	150	1	3	21.1143	1	3	1	96	Coxiella burnetti	FALSE	NA	1276.82
Child care group 1	Child care group	Child care group	2022-03	2022W13	Wednesday	2022-03-30	145	913.714	36.5	21.0786	1	FALSE	FALSE	17	150	1	3	21.0786	1	3	1	97	Coxiella burnetti	FALSE	NA	1197.64
Child care group 1	Child care group	Child care group	2022-04	2022W14	Monday	2022-04-04	108	845.273	28.8182	20.3273	1	FALSE	FALSE	15.5	150	1.5	3	20.3273	1	3	1.5	98	Coxiella burnetti	FALSE	NA	929.409
Child care group 1	Child care group	Child care group	2022-04	2022W14	Wednesday	2022-04-06	120	701.571	37.7143	20.9857	3	FALSE	FALSE	16	150	1.5	3	20.9857	3	3	1.5	99	Coxiella burnetti	FALSE	NA	879.919
Child care group 1	Child care group	Child care group	2022-04	2022W13	Friday	2022-04-01	100	726.545	29.6364	21.1455	1	FALSE	FALSE	15	150	1	3	21.1455	1	3	1	100	Coxiella burnetti	FALSE	NA	1066
Child care group 1	Child care group	Child care group	2022-04	2022W14	Friday	2022-04-08	110	884.077	35.3077	20.8154	1	FALSE	FALSE	16	150	1	3	20.8154	1	3	1	101	Coxiella burnetti	FALSE	NA	869.032
Child care group 1	Child care group	Child care group	2022-04	2022W16	Wednesday	2022-04-20	122	823.231	31.3846	21.7231	3	FALSE	FALSE	22.5	150	1	3	21.7231	3	3	1	102	Coxiella burnetti	FALSE	NA	496.872
Child care group 1	Child care group	Child care group	2022-04	2022W17	Monday	2022-04-25	123	926.333	38.75	21.35	5	FALSE	FALSE	21.5	150	1	3	21.35	5	3	1	103	Coxiella burnetti	FALSE	NA	452.332
Child care group 1	Child care group	Child care group	2022-04	2022W16	Friday	2022-04-22	147	719.5	37.6875	21.55	4.5	FALSE	FALSE	20	150	1	3	21.55	4.5	3	1	104	Coxiella burnetti	FALSE	NA	460.25
Child care group 1	Child care group	Child care group	2022-04	2022W17	Wednesday	2022-04-27	132	747.571	34.8571	21.2429	5	FALSE	FALSE	18	150	1	3	21.2429	5	3	1	105	Coxiella burnetti	FALSE	NA	438.475
Child care group 1	Child care group	Child care group	2022-01	2022W01	Friday	2022-01-07	120	724.786	32.0714	21.7857	1	FALSE	FALSE	16	150	NA	3	21.7857	1	3	1.33333	106	Coxiella burnetti	FALSE	NA	1067.98
Child care group 1	Child care group	Child care group	2022-01	2022W01	Wednesday	2022-01-05	117	688.846	32.7692	21.4615	1	FALSE	FALSE	11	150	1	5	21.4615	1	5	1	107	Coxiella burnetti	FALSE	NA	940.296
Child care group 1	Child care group	Child care group	2022-01	2022W02	Wednesday	2022-01-12	124	979.154	31.3846	21	1	FALSE	FALSE	14.5	150	1	5	21	1	5	1	108	Coxiella burnetti	FALSE	NA	1248.12
Child care group 1	Child care group	Child care group	2022-01	2022W02	Monday	2022-01-10	135	832.133	30.8	20.7333	1	FALSE	FALSE	15.5	150	2	3	20.7333	1	3	2	109	Coxiella burnetti	FALSE	NA	1191.7
Child care group 1	Child care group	Child care group	2022-01	2022W02	Friday	2022-01-14	153	872.471	30.5882	21.5294	1	FALSE	FALSE	14	150	NA	3	21.5294	1	3	1.48889	110	Coxiella burnetti	FALSE	NA	1290.68
Primary school cafeteria	Primary school cafeteria	Primary	2021-11	2021W47	Monday	2021-11-22	29	632.8	41.8	16	4.5	FALSE	FALSE	83.5	930	2	5	16	4.5	5	2	111	Coxiella burnetti	FALSE	NA	808.655
Primary school cafeteria	Primary school cafeteria	Primary	2021-11	2021W48	Monday	2021-11-29	43	788.667	42.5	15.5	6	FALSE	FALSE	11.5	930	3	3	15.5	6	3	3	112	Coxiella burnetti	FALSE	NA	938.317
Primary school cafeteria	Primary school cafeteria	Primary	2021-12	2021W48	Thursday	2021-12-02	50	708.857	46.1429	15.2857	6	FALSE	FALSE	15	930	2	4	15.2857	6	4	2	113	Coxiella burnetti	FALSE	NA	972.959
Primary school cafeteria	Primary school cafeteria	Primary	2021-12	2021W48	Friday	2021-12-03	106	549.364	41.8182	15	6	FALSE	FALSE	0	930	NA	NA	15	6	2.75	3.33333	114	Coxiella burnetti	FALSE	NA	989.785
Primary school cafeteria	Primary school cafeteria	Primary	2021-12	2021W49	Monday	2021-12-06	110	682.333	41.8889	15.6667	6	FALSE	FALSE	0	930	NA	NA	15.6667	6	2.75	3.33333	115	Coxiella burnetti	FALSE	NA	1008.59
Primary school cafeteria	Primary school cafeteria	Primary	2021-12	2021W49	Tuesday	2021-12-07	122	574.9	41.7	16	6	FALSE	FALSE	0	930	NA	1	16	6	1	3.41667	116	Coxiella burnetti	FALSE	NA	940.296
Primary school cafeteria	Primary school cafeteria	Primary	2021-12	2021W50	Monday	2021-12-13	102	598.5	53.5	17.6	6	FALSE	FALSE	0	930	NA	NA	17.6	6	2.25	3.91667	117	Coxiella burnetti	FALSE	NA	623.565
Primary school cafeteria	Primary school cafeteria	Primary	2021-12	2021W49	Friday	2021-12-10	103	626.545	41.3636	16.1818	6	FALSE	FALSE	0	930	NA	NA	16.1818	6	2.35	3.8	118	Coxiella burnetti	FALSE	NA	758.176
Primary school cafeteria	Primary school cafeteria	Primary	2021-12	2021W49	Thursday	2021-12-09	113	589	42.5385	16.3077	6	FALSE	FALSE	10	930	5	3	16.3077	6	3	5	119	Coxiella burnetti	FALSE	NA	814.593
Primary school cafeteria	Primary school cafeteria	Primary	2021-12	2021W50	Friday	2021-12-17	119	696.385	48	16.9231	6	FALSE	FALSE	0	930	NA	NA	16.9231	6	2.3	3.85833	120	Coxiella burnetti	FALSE	NA	402.843
Primary school cafeteria	Primary school cafeteria	Primary	2021-12	2021W50	Thursday	2021-12-16	123	850.167	50.4167	20.5833	6	FALSE	FALSE	0	930	NA	NA	20.5833	6	2.475	4.14375	121	Coxiella burnetti	FALSE	NA	453.322
Primary school cafeteria	Primary school cafeteria	Primary	2021-12	2021W50	Tuesday	2021-12-14	120	573.643	51.1429	17.3571	6	FALSE	FALSE	0	930	NA	NA	17.3571	6	2.22917	4.02257	122	Coxiella burnetti	FALSE	NA	553.29
Primary school cafeteria	Primary school cafeteria	Primary	2022-01	2022W03	Friday	2022-01-21	40	474.75	42.25	16	6	FALSE	FALSE	11.5	930	2	3	16	6	3	2	123	Coxiella burnetti	FALSE	NA	2309.17
Primary school cafeteria	Primary school cafeteria	Primary	2022-01	2022W03	Thursday	2022-01-20	45	529.5	44.1667	15.1667	4.5	FALSE	FALSE	17.5	930	4	2	15.1667	4.5	2	4	124	Coxiella burnetti	FALSE	NA	2117.15
Primary school cafeteria	Primary school cafeteria	Primary	2022-01	2022W04	Friday	2022-01-28	125	467.083	47.75	14.9167	6	FALSE	FALSE	0	930	NA	NA	14.9167	6	3	2	125	Coxiella burnetti	FALSE	NA	2827.82
Primary school cafeteria	Primary school cafeteria	Primary	2022-01	2022W04	Monday	2022-01-24	53	390	37	15	6	FALSE	FALSE	6	930	2	3	15	6	3	2	126	Coxiella burnetti	FALSE	NA	2780.31
Primary school cafeteria	Primary school cafeteria	Primary	2022-01	2022W04	Tuesday	2022-01-25	114	457.364	40	15	5.5	FALSE	FALSE	0	930	NA	NA	15	5.5	2.8	2.6	127	Coxiella burnetti	FALSE	NA	2912.94
Primary school cafeteria	Primary school cafeteria	Primary	2022-01	2022W03	Tuesday	2022-01-18	45	604.167	50	16.1667	6	FALSE	FALSE	7.5	930	3	3	16.1667	6	3	3	128	Coxiella burnetti	FALSE	NA	1554.95
Primary school cafeteria	Primary school cafeteria	Primary	2022-01	2022W03	Monday	2022-01-17	45	560.333	49.8333	16	6	FALSE	FALSE	15	930	2	4	16	6	4	2	129	Coxiella burnetti	FALSE	NA	1383.72
Primary school cafeteria	Primary school cafeteria	Primary	2022-01	2022W04	Thursday	2022-01-27	125	415.786	49.3571	15	5.5	FALSE	FALSE	0	930	NA	NA	15	5.5	2.76	2.52	130	Coxiella burnetti	FALSE	NA	2848.6
Primary school cafeteria	Primary school cafeteria	Primary	2022-02	2022W05	Tuesday	2022-02-01	107	437.583	50.0833	15	6	FALSE	FALSE	0	930	NA	NA	15	6	2.85333	2.37333	131	Coxiella burnetti	FALSE	NA	2311.15
Primary school cafeteria	Primary school cafeteria	Primary	2022-01	2022W02	Thursday	2022-01-13	38	502.833	42	15	6	FALSE	FALSE	12.5	930	3	4	15	6	4	3	132	Coxiella burnetti	FALSE	NA	1238.22
Primary school cafeteria	Primary school cafeteria	Primary	2022-01	2022W02	Tuesday	2022-01-11	159	639.643	43.4286	14.5714	6	FALSE	FALSE	0	930	NA	NA	14.5714	6	3.4	2.4	133	Coxiella burnetti	FALSE	NA	1249.11
Primary school cafeteria	Primary school cafeteria	Primary	2022-01	2022W02	Monday	2022-01-10	40	631.2	46.6	12	6	FALSE	FALSE	14	930	2	3	12	6	3	2	134	Coxiella burnetti	FALSE	NA	1191.7
Primary school cafeteria	Primary school cafeteria	Primary	2022-01	2022W02	Friday	2022-01-14	35	513.2	43.8	16	6	FALSE	FALSE	17.5	930	2	3	16	6	3	2	135	Coxiella burnetti	FALSE	NA	1290.68
Kindergarten cafeteria	Kindergarten cafeteria	Kindergarten	2021-11	2021W47	Monday	2021-11-22	64	936.2	46.8	18.6	3	FALSE	FALSE	22.5	372	1	5	18.6	3	5	1	136	Coxiella burnetti	FALSE	NA	808.655
Kindergarten cafeteria	Kindergarten cafeteria	Kindergarten	2021-11	2021W48	Monday	2021-11-29	90	684.091	39.8182	16.8182	3	FALSE	FALSE	22.5	372	2	5	16.8182	3	5	2	137	Coxiella burnetti	FALSE	NA	938.317
Kindergarten cafeteria	Kindergarten cafeteria	Kindergarten	2021-12	2021W48	Thursday	2021-12-02	120	667.083	41.1667	17.8333	6	FALSE	FALSE	0	372	NA	NA	17.8333	6	5	2	138	Coxiella burnetti	FALSE	NA	972.959
Kindergarten cafeteria	Kindergarten cafeteria	Kindergarten	2021-12	2021W48	Friday	2021-12-03	107	630.455	38.1818	17.5455	6	FALSE	FALSE	0	372	NA	NA	17.5455	6	5	2	139	Coxiella burnetti	FALSE	NA	989.785
Kindergarten cafeteria	Kindergarten cafeteria	Kindergarten	2021-12	2021W49	Tuesday	2021-12-07	122	661.583	37.25	19.5833	6	FALSE	FALSE	0	372	NA	NA	19.5833	6	5	1.66667	140	Coxiella burnetti	FALSE	NA	940.296
Kindergarten cafeteria	Kindergarten cafeteria	Kindergarten	2021-12	2021W50	Monday	2021-12-13	109	758.125	49.625	19.5	6	FALSE	FALSE	0	372	NA	NA	19.5	6	5	1.33333	141	Coxiella burnetti	FALSE	NA	623.565
Kindergarten cafeteria	Kindergarten cafeteria	Kindergarten	2021-12	2021W49	Friday	2021-12-10	100	677.364	37.8182	19.2727	6	FALSE	FALSE	0	372	NA	NA	19.2727	6	5	1.5	142	Coxiella burnetti	FALSE	NA	758.176
Kindergarten cafeteria	Kindergarten cafeteria	Kindergarten	2021-12	2021W49	Thursday	2021-12-09	112	646.5	36.75	19.5	6	FALSE	FALSE	0	372	NA	NA	19.5	6	5	1.58333	143	Coxiella burnetti	FALSE	NA	814.593
Kindergarten cafeteria	Kindergarten cafeteria	Kindergarten	2021-12	2021W50	Thursday	2021-12-16	127	663	54.1429	18.1429	6	FALSE	FALSE	0	372	NA	NA	18.1429	6	5	1.35417	144	Coxiella burnetti	FALSE	NA	453.322
Kindergarten cafeteria	Kindergarten cafeteria	Kindergarten	2021-12	2021W50	Friday	2021-12-17	119	766.909	46.5455	18.4545	6	FALSE	FALSE	0	372	NA	NA	18.4545	6	5	1.29688	145	Coxiella burnetti	FALSE	NA	402.843
Kindergarten cafeteria	Kindergarten cafeteria	Kindergarten	2021-12	2021W50	Tuesday	2021-12-14	127	717.455	45.0909	20.2727	6	FALSE	FALSE	1	372	1	5	20.2727	6	5	1	146	Coxiella burnetti	FALSE	NA	553.29
Kindergarten cafeteria	Kindergarten cafeteria	Kindergarten	2022-01	2022W03	Friday	2022-01-21	90	721.091	41.1818	17.4545	5.5	FALSE	FALSE	0.5	372	6	1	17.4545	5.5	1	6	147	Coxiella burnetti	FALSE	NA	2309.17
Kindergarten cafeteria	Kindergarten cafeteria	Kindergarten	2022-01	2022W03	Thursday	2022-01-20	115	617	39.6667	18.3333	5.5	FALSE	FALSE	0	372	NA	NA	18.3333	5.5	2.33333	3.5	148	Coxiella burnetti	FALSE	NA	2117.15
Kindergarten cafeteria	Kindergarten cafeteria	Kindergarten	2022-01	2022W04	Friday	2022-01-28	125	670.2	44.4	18.6667	5	FALSE	FALSE	0	372	NA	NA	18.6667	5	2.6	4	149	Coxiella burnetti	FALSE	NA	2827.82
Kindergarten cafeteria	Kindergarten cafeteria	Kindergarten	2022-01	2022W04	Monday	2022-01-24	120	697.25	36.875	18.75	5.5	FALSE	FALSE	0	372	NA	NA	18.75	5.5	2.5619	3.92857	150	Coxiella burnetti	FALSE	NA	2780.31
Kindergarten cafeteria	Kindergarten cafeteria	Kindergarten	2022-01	2022W04	Tuesday	2022-01-25	110	778.5	38.7	18.4	5	FALSE	FALSE	0.5	372	1	1	18.4	5	1	1	151	Coxiella burnetti	FALSE	NA	2912.94
Kindergarten cafeteria	Kindergarten cafeteria	Kindergarten	2022-01	2022W03	Tuesday	2022-01-18	105	775.6	46.6	19.1	6	FALSE	FALSE	1	372	6	5	19.1	6	5	6	152	Coxiella burnetti	FALSE	NA	1554.95
Kindergarten cafeteria	Kindergarten cafeteria	Kindergarten	2022-01	2022W03	Monday	2022-01-17	110	667.125	47.75	16.75	5.5	FALSE	FALSE	0	372	1	1	16.75	5.5	1	1	153	Coxiella burnetti	FALSE	NA	1383.72
Kindergarten cafeteria	Kindergarten cafeteria	Kindergarten	2022-01	2022W04	Thursday	2022-01-27	125	566.083	44	18	5.5	FALSE	FALSE	1	372	6	5	18	5.5	5	6	154	Coxiella burnetti	FALSE	NA	2848.6
Kindergarten cafeteria	Kindergarten cafeteria	Kindergarten	2022-02	2022W05	Thursday	2022-02-03	115	703.333	45.0833	18.9167	6	FALSE	FALSE	1	372	1	5	18.9167	6	5	1	155	Coxiella burnetti	FALSE	NA	1900.39
Kindergarten cafeteria	Kindergarten cafeteria	Kindergarten	2022-02	2022W05	Friday	2022-02-04	115	649	47	19	5	FALSE	FALSE	0	372	NA	NA	19	5	2.86667	3.66667	156	Coxiella burnetti	FALSE	NA	1706.39
Kindergarten cafeteria	Kindergarten cafeteria	Kindergarten	2022-02	2022W05	Tuesday	2022-02-01	105	793.125	48.5	17	6	FALSE	FALSE	0.5	372	6	1	17	6	1	6	157	Coxiella burnetti	FALSE	NA	2311.15
Kindergarten cafeteria	Kindergarten cafeteria	Kindergarten	2021-12	2021W49	Monday	2021-12-06	110	684.75	40.5	18.1667	6	FALSE	FALSE	0	372	NA	NA	18.1667	6	5	1.72619	158	Coxiella burnetti	FALSE	NA	1008.59
Kindergarten cafeteria	Kindergarten cafeteria	Kindergarten	2022-01	2022W02	Thursday	2022-01-13	115	833.6	39.5	18.1	5.5	FALSE	FALSE	0	372	NA	NA	18.1	5.5	2.06667	2.5	159	Coxiella burnetti	FALSE	NA	1238.22
Kindergarten cafeteria	Kindergarten cafeteria	Kindergarten	2022-01	2022W02	Monday	2022-01-10	105	385	37	12	5.5	FALSE	FALSE	0.5	372	1	1	12	5.5	1	1	160	Coxiella burnetti	FALSE	NA	1191.7
Kindergarten cafeteria	Kindergarten cafeteria	Kindergarten	2022-01	2022W02	Friday	2022-01-14	110	753.643	41.4286	18.2143	6	FALSE	FALSE	1	372	1	1	18.2143	6	1	1	161	Coxiella burnetti	FALSE	NA	1290.68
Secondary school cafeteria	Secondary school cafeteria	Secondary	2021-11	2021W47	Tuesday	2021-11-23	175	565.562	37.5625	17.1875	5	FALSE	FALSE	2	912	1	4	17.1875	5	4	1	162	Coxiella burnetti	FALSE	NA	847.256
Secondary school cafeteria	Secondary school cafeteria	Secondary	2022-01	2022W03	Friday	2022-01-21	90	490.8	39.4	17	5	FALSE	FALSE	0	912	NA	NA	17	5	2.25	6	163	Coxiella burnetti	FALSE	NA	2309.17
Secondary school cafeteria	Secondary school cafeteria	Secondary	2022-01	2022W03	Thursday	2022-01-20	105	623.083	38.5	18.9167	2	FALSE	FALSE	5	912	6	5	18.9167	2	5	6	164	Coxiella burnetti	FALSE	NA	2117.15
Secondary school cafeteria	Secondary school cafeteria	Secondary	2022-01	2022W04	Monday	2022-01-24	120	595.714	43.6429	13.9286	5	FALSE	FALSE	0.5	912	6	1	13.9286	5	1	6	165	Coxiella burnetti	FALSE	NA	2780.31
Secondary school cafeteria	Secondary school cafeteria	Secondary	2022-01	2022W03	Tuesday	2022-01-18	95	516	52	15.4545	6	FALSE	FALSE	0	912	NA	NA	15.4545	6	2.25	6	166	Coxiella burnetti	FALSE	NA	1554.95
Secondary school cafeteria	Secondary school cafeteria	Secondary	2022-01	2022W03	Monday	2022-01-17	100	521.818	53.9091	14	5.5	FALSE	FALSE	10.5	912	6	2	14	5.5	2	6	167	Coxiella burnetti	FALSE	NA	1383.72
Secondary school cafeteria	Secondary school cafeteria	Secondary	2022-02	2022W06	Tuesday	2022-02-08	110	455.643	64.5714	12.4929	5	FALSE	FALSE	0	912	NA	NA	12.4929	5	4	6	168	Coxiella burnetti	FALSE	NA	1314.44
Secondary school cafeteria	Secondary school cafeteria	Secondary	2022-02	2022W06	Thursday	2022-02-10	113	615.583	66.75	12.975	5	FALSE	FALSE	0	912	NA	NA	12.975	5	4	6	169	Coxiella burnetti	FALSE	NA	1195.66
Secondary school cafeteria	Secondary school cafeteria	Secondary	2022-02	2022W06	Monday	2022-02-07	133	555.8	49.5	13.11	3	FALSE	FALSE	0	912	NA	NA	13.11	3	4	6	170	Coxiella burnetti	FALSE	NA	1406.49
Secondary school cafeteria	Secondary school cafeteria	Secondary	2022-02	2022W07	Thursday	2022-02-17	110	558.455	44.8182	17.5455	5	FALSE	FALSE	0	912	NA	NA	17.5455	5	4.33333	6	171	Coxiella burnetti	FALSE	NA	902.684
Secondary school cafeteria	Secondary school cafeteria	Secondary	2022-02	2022W07	Tuesday	2022-02-15	140	486.5	44.8571	15.2929	5.5	FALSE	FALSE	10	912	6	4	15.2929	5.5	4	6	172	Coxiella burnetti	FALSE	NA	1008.59
Secondary school cafeteria	Secondary school cafeteria	Secondary	2022-02	2022W07	Monday	2022-02-14	130	598.267	62.3333	11.9533	5	FALSE	FALSE	0	912	NA	NA	11.9533	5	4.06667	6	173	Coxiella burnetti	FALSE	NA	1050.16
Secondary school cafeteria	Secondary school cafeteria	Secondary	2022-02	2022W07	Friday	2022-02-18	115	498.583	53.4167	18.275	5	FALSE	FALSE	0	912	NA	NA	18.275	5	4.35	6	174	Coxiella burnetti	FALSE	NA	904.664
Secondary school cafeteria	Secondary school cafeteria	Secondary	2022-02	2022W08	Monday	2022-02-21	125	558.455	41	17.9636	5	FALSE	FALSE	0	912	NA	NA	17.9636	5	4.35	6	175	Coxiella burnetti	FALSE	NA	824.491
Secondary school cafeteria	Secondary school cafeteria	Secondary	2022-02	2022W08	Tuesday	2022-02-22	125	543.071	44.2143	18.6286	4	FALSE	FALSE	5	912	6	5	18.6286	4	5	6	176	Coxiella burnetti	FALSE	NA	784.9
Secondary school cafeteria	Secondary school cafeteria	Secondary	2022-03	2022W10	Monday	2022-03-07	120	545.429	25.9286	15.9857	5.5	FALSE	FALSE	0	912	NA	NA	15.9857	5.5	5	1	177	Coxiella burnetti	FALSE	NA	888.827
Secondary school cafeteria	Secondary school cafeteria	Secondary	2022-03	2022W10	Thursday	2022-03-10	110	584.357	29.7143	19.9571	6	FALSE	FALSE	14	912	1	5	19.9571	6	5	1	178	Coxiella burnetti	FALSE	NA	973.949
Secondary school cafeteria	Secondary school cafeteria	Secondary	2022-03	2022W10	Tuesday	2022-03-08	162	521.438	22.75	18.6938	5	FALSE	FALSE	0	912	NA	NA	18.6938	5	5	1	179	Coxiella burnetti	FALSE	NA	967.02
Secondary school cafeteria	Secondary school cafeteria	Secondary	2022-03	2022W12	Monday	2022-03-21	135	612.615	37.3846	18.9308	5.5	FALSE	FALSE	8.5	912	1	1	18.9308	5.5	1	1	180	Coxiella burnetti	FALSE	NA	1206.55
Secondary school cafeteria	Secondary school cafeteria	Secondary	2022-03	2022W12	Thursday	2022-03-24	145	739.118	32.7647	19.6882	5.5	FALSE	FALSE	42	912	1	3	19.6882	5.5	3	1	181	Coxiella burnetti	FALSE	NA	1240.2
Secondary school cafeteria	Secondary school cafeteria	Secondary	2022-03	2022W12	Tuesday	2022-03-22	155	696.938	37.25	19.8188	5.5	FALSE	FALSE	15	912	1	3	19.8188	5.5	3	1	182	Coxiella burnetti	FALSE	NA	1185.76
Secondary school cafeteria	Secondary school cafeteria	Secondary	2022-03	2022W13	Monday	2022-03-28	130	592.333	38.0667	20.12	5.5	FALSE	FALSE	5	912	1	5	20.12	5.5	5	1	183	Coxiella burnetti	FALSE	NA	1276.82
Secondary school cafeteria	Secondary school cafeteria	Secondary	2022-01	2022W02	Friday	2022-01-14	112	407.444	43.8889	15.5556	5.5	FALSE	FALSE	0.5	912	6	1	15.5556	5.5	1	6	184	Coxiella burnetti	FALSE	NA	1290.68
University auditorium 1	University auditorium	University	2021-12	2021W48	Wednesday	2021-12-01	109	586.769	49	18.9231	6	FALSE	FALSE	40	324	6	2.5	18.9231	6	2.5	6	185	Coxiella burnetti	FALSE	NA	987.806
University auditorium 1	University auditorium	University	2021-12	2021W48	Wednesday	2021-12-01	146	687.941	53	19.7059	4.5	FALSE	FALSE	27.5	324	6	5	19.7059	4.5	5	6	186	Coxiella burnetti	FALSE	NA	987.806
University auditorium 1	University auditorium	University	2021-12	2021W49	Wednesday	2021-12-08	121	577.143	35.1429	19.0714	4.5	FALSE	FALSE	12.5	324	6	3	19.0714	4.5	3	6	187	Coxiella burnetti	FALSE	NA	883.878
Elderly care home 2	Elderly care home	Elderly	2021-12	2021W49	Monday	2021-12-06	260	593	30.1818	21.6364	1	FALSE	TRUE	2	627.75	4	4	21.6364	1	4	4	188	Coxiella burnetti	FALSE	NA	1008.59
Elderly care home 2	Elderly care home	Elderly	2021-12	2021W49	Wednesday	2021-12-08	273	532.56	26.24	23.96	1	FALSE	TRUE	1	627.75	6	5	23.96	1	5	6	189	Coxiella burnetti	FALSE	NA	883.878
Elderly care home 2	Elderly care home	Elderly	2021-12	2021W49	Tuesday	2021-12-07	280	706.2	28.2	23.6	1	FALSE	TRUE	0.5	627.75	1	1	23.6	1	1	1	190	Coxiella burnetti	FALSE	NA	940.296
Elderly care home 2	Elderly care home	Elderly	2021-12	2021W50	Monday	2021-12-13	193	595	34.9444	24.3889	1	FALSE	TRUE	0	627.75	NA	NA	24.3889	1	3.28571	3.42857	191	Coxiella burnetti	FALSE	NA	623.565
Elderly care home 2	Elderly care home	Elderly	2021-12	2021W49	Thursday	2021-12-09	135	611.533	26.2667	24.4	1	FALSE	TRUE	3.5	627.75	3	4	24.4	1	4	3	192	Coxiella burnetti	FALSE	NA	814.593
Elderly care home 2	Elderly care home	Elderly	2021-12	2021W50	Wednesday	2021-12-15	144	636.357	37.1429	24.5714	1	FALSE	TRUE	2	627.75	3	3	24.5714	1	3	3	193	Coxiella burnetti	FALSE	NA	500.831
Elderly care home 2	Elderly care home	Elderly	2021-12	2021W50	Friday	2021-12-17	147	702.214	34.9286	22.6429	1	FALSE	TRUE	1.5	627.75	1	3	22.6429	1	3	1	194	Coxiella burnetti	FALSE	NA	402.843
Elderly care home 2	Elderly care home	Elderly	2021-12	2021W50	Tuesday	2021-12-14	262	553.208	34.4583	23.4583	1	FALSE	TRUE	2	627.75	6	3	23.4583	1	3	6	195	Coxiella burnetti	TRUE	33.8	553.29
Elderly care home 2	Elderly care home	Elderly	2021-12	2021W51	Tuesday	2021-12-21	233	713.619	24.2381	23.7143	1	FALSE	TRUE	1	627.75	6	3	23.7143	1	3	6	196	Coxiella burnetti	FALSE	NA	359.292
Elderly care home 2	Elderly care home	Elderly	2021-12	2021W51	Monday	2021-12-20	197	596.222	28.3333	22.7778	1	FALSE	TRUE	0	627.75	NA	NA	22.7778	1	2.7551	3.41837	197	Coxiella burnetti	FALSE	NA	357.313
Elderly care home 2	Elderly care home	Elderly	2021-12	2021W51	Thursday	2021-12-23	170	575.444	24.5	23.5	1	FALSE	TRUE	0	627.75	NA	NA	23.5	1	2.55102	2.98367	198	Coxiella burnetti	FALSE	NA	351.374
Elderly care home 2	Elderly care home	Elderly	2021-12	2021W51	Wednesday	2021-12-22	224	721.478	22.5652	22.6522	1	FALSE	TRUE	1	627.75	1	1	22.6522	1	1	1	199	Coxiella burnetti	FALSE	NA	355.333
Elderly care home 2	Elderly care home	Elderly	2021-12	2021W51	Friday	2021-12-24	132	524.923	38.2308	22.3077	1	FALSE	TRUE	16	627.75	3.5	3	22.3077	1	3	3.5	200	Coxiella burnetti	FALSE	NA	378.098
Elderly care home 2	Elderly care home	Elderly	2022-01	2022W03	Friday	2022-01-21	140	644.111	28.4444	23.5556	3	FALSE	TRUE	1	627.75	6	5	23.5556	3	5	6	201	Coxiella burnetti	FALSE	NA	2309.17
Elderly care home 2	Elderly care home	Elderly	2022-01	2022W03	Wednesday	2022-01-19	145	627.615	30.8462	21.8462	1	FALSE	TRUE	0	627.75	NA	NA	21.8462	1	2.75	4	202	Coxiella burnetti	FALSE	NA	1817.25
Elderly care home 2	Elderly care home	Elderly	2022-01	2022W03	Thursday	2022-01-20	185	626.588	30.5294	22.5294	3	FALSE	TRUE	0	627.75	NA	NA	22.5294	3	3.15	4	203	Coxiella burnetti	FALSE	NA	2117.15
Elderly care home 2	Elderly care home	Elderly	2022-01	2022W04	Friday	2022-01-28	165	641.875	33.375	21.5	4.5	FALSE	TRUE	1	627.75	6	3	21.5	4.5	3	6	204	Coxiella burnetti	FALSE	NA	2827.82
Elderly care home 2	Elderly care home	Elderly	2022-01	2022W04	Monday	2022-01-24	177	606.833	25.6667	24.1667	3	FALSE	TRUE	0	627.75	NA	NA	24.1667	3	2.84286	4.64286	205	Coxiella burnetti	FALSE	NA	2780.31
Elderly care home 2	Elderly care home	Elderly	2022-01	2022W04	Tuesday	2022-01-25	170	609.778	25.7222	23.7222	3	FALSE	TRUE	3	627.75	3	2	23.7222	3	2	3	206	Coxiella burnetti	FALSE	NA	2912.94
Elderly care home 2	Elderly care home	Elderly	2022-01	2022W03	Tuesday	2022-01-18	150	707.647	36.5294	22.5882	1	FALSE	TRUE	0	627.75	NA	NA	22.5882	1	2.82041	4.09184	207	Coxiella burnetti	FALSE	NA	1554.95
Elderly care home 2	Elderly care home	Elderly	2022-01	2022W04	Thursday	2022-01-27	158	564.5	32.7692	22.3846	3.5	FALSE	TRUE	1.5	627.75	6	3	22.3846	3.5	3	6	208	Coxiella burnetti	FALSE	NA	2848.6
Elderly care home 2	Elderly care home	Elderly	2022-02	2022W05	Thursday	2022-02-03	155	553.867	34.0667	22.2	4.5	FALSE	TRUE	1	627.75	3.5	1	22.2	4.5	1	3.5	209	Coxiella burnetti	FALSE	NA	1900.39
Elderly care home 2	Elderly care home	Elderly	2022-02	2022W05	Friday	2022-02-04	175	626.389	37	22.1667	4.5	FALSE	TRUE	1.5	627.75	4.5	2	22.1667	4.5	2	4.5	210	Coxiella burnetti	FALSE	NA	1706.39
Elderly care home 2	Elderly care home	Elderly	2022-01	2022W05	Monday	2022-01-31	135	547.467	30.4667	21.3333	4.5	FALSE	TRUE	3	627.75	3.5	1	21.3333	4.5	1	3.5	211	Coxiella burnetti	FALSE	NA	2571.46
Elderly care home 2	Elderly care home	Elderly	2022-02	2022W05	Tuesday	2022-02-01	188	664.75	36.35	21.65	3.5	FALSE	TRUE	10.5	627.75	4	2	21.65	3.5	2	4	212	Coxiella burnetti	FALSE	NA	2311.15
Elderly care home 2	Elderly care home	Elderly	2022-01	2022W01	Wednesday	2022-01-05	160	657.071	31.7857	22.4286	1	FALSE	TRUE	1	627.75	6	5	22.4286	1	5	6	213	Coxiella burnetti	FALSE	NA	940.296
Elderly care home 2	Elderly care home	Elderly	2022-01	2022W01	Thursday	2022-01-06	163	644.067	31.9333	22.2	1	FALSE	TRUE	2.5	627.75	3.5	2	22.2	1	2	3.5	214	Coxiella burnetti	FALSE	NA	1024.43
Elderly care home 2	Elderly care home	Elderly	2022-01	2022W01	Friday	2022-01-07	165	597.125	32.8125	22.25	1	FALSE	TRUE	0.5	627.75	6	1	22.25	1	1	6	215	Coxiella burnetti	FALSE	NA	1067.98
Elderly care home 2	Elderly care home	Elderly	2022-01	2022W02	Thursday	2022-01-13	138	704.333	27.25	23.6667	1	FALSE	TRUE	0	627.75	NA	NA	23.6667	1	2.34005	3.69898	216	Coxiella burnetti	FALSE	NA	1238.22
Elderly care home 2	Elderly care home	Elderly	2022-01	2022W01	Monday	2022-01-03	175	570.5	40.625	22.125	1	FALSE	TRUE	1.5	627.75	4	2	22.125	1	2	4	217	Coxiella burnetti	FALSE	NA	700.768
Elderly care home 2	Elderly care home	Elderly	2022-01	2022W01	Tuesday	2022-01-04	155	602.824	40.5294	21.7059	1	FALSE	TRUE	1.5	627.75	1	3	21.7059	1	3	1	218	Coxiella burnetti	FALSE	NA	836.369
Elderly care home 2	Elderly care home	Elderly	2022-01	2022W02	Tuesday	2022-01-11	143	725.6	26.9333	23.4667	1	FALSE	TRUE	0	627.75	NA	NA	23.4667	1	2.57338	3.58787	219	Coxiella burnetti	FALSE	NA	1249.11
Elderly care home 2	Elderly care home	Elderly	2022-01	2022W02	Wednesday	2022-01-12	138	723.667	29.1667	23.4167	1	FALSE	TRUE	0.5	627.75	6	1	23.4167	1	1	6	220	Coxiella burnetti	FALSE	NA	1248.12
Elderly care home 2	Elderly care home	Elderly	2022-01	2022W02	Monday	2022-01-10	110	690.556	27.4444	23.6667	3	FALSE	TRUE	3	627.75	1	3	23.6667	3	3	1	221	Coxiella burnetti	FALSE	NA	1191.7
Elderly care home 2	Elderly care home	Elderly	2022-01	2022W02	Friday	2022-01-14	150	809.733	30.9333	21.9333	1	FALSE	TRUE	1	627.75	1	3	21.9333	1	3	1	222	Coxiella burnetti	FALSE	NA	1290.68
Primary school classroom	Primary school classroom	Primary	2021-12	2021W49	Wednesday	2021-12-08	196	534.857	33.0952	20.8571	5	FALSE	FALSE	9.5	224	4.5	3.5	20.8571	5	3.5	4.5	223	Coxiella burnetti	FALSE	NA	883.878
Primary school classroom	Primary school classroom	Primary	2021-12	2021W50	Wednesday	2021-12-15	231	715.542	44.5417	21.8333	3	FALSE	FALSE	11	224	3	5	21.8333	3	5	3	224	Coxiella burnetti	FALSE	NA	500.831
Primary school classroom	Primary school classroom	Primary	2022-01	2022W03	Wednesday	2022-01-19	225	486.435	38.6957	16.5652	4.5	FALSE	FALSE	7.5	224	6	4.5	16.5652	4.5	4.5	6	225	Coxiella burnetti	FALSE	NA	1817.25
Primary school classroom	Primary school classroom	Primary	2022-02	2022W05	Wednesday	2022-02-02	190	533.857	47.7619	17.9048	3.5	FALSE	FALSE	8.5	224	6	3	17.9048	3.5	3	6	226	Coxiella burnetti	FALSE	NA	2095.38
Kindergarten classroom	Kindergarten classroom	Kindergarten	2021-12	2021W49	Wednesday	2021-12-08	178	434.067	41.6	14.9333	2.5	FALSE	FALSE	15	210	2	5	14.9333	2.5	5	2	227	Coxiella burnetti	FALSE	NA	883.878
Kindergarten classroom	Kindergarten classroom	Kindergarten	2021-12	2021W50	Wednesday	2021-12-15	218	504.273	55.1818	17.0909	2	FALSE	FALSE	7.5	210	5	5	17.0909	2	5	5	228	Coxiella burnetti	FALSE	NA	500.831
Kindergarten classroom	Kindergarten classroom	Kindergarten	2022-01	2022W03	Wednesday	2022-01-19	185	478	42.7895	16.5789	3.5	FALSE	FALSE	6	210	1.5	4	16.5789	3.5	4	1.5	229	Coxiella burnetti	FALSE	NA	1817.25
Kindergarten classroom	Kindergarten classroom	Kindergarten	2022-02	2022W05	Wednesday	2022-02-02	200	444.105	46.7895	18.4737	3.5	FALSE	FALSE	8.5	210	6	3	18.4737	3.5	3	6	230	Coxiella burnetti	FALSE	NA	2095.38
Elderly care home 1	Elderly care home	Elderly	2021-12	2021W49	Friday	2021-12-10	128	632.286	38.5714	18.5	1	FALSE	TRUE	16.5	273	2	3	18.5	1	3	2	231	Coxiella burnetti	FALSE	NA	758.176
Elderly care home 1	Elderly care home	Elderly	2021-12	2021W49	Thursday	2021-12-09	130	741.667	37	19.2667	1	FALSE	TRUE	4	273	1	5	19.2667	1	5	1	232	Coxiella burnetti	FALSE	NA	814.593
Elderly care home 1	Elderly care home	Elderly	2021-12	2021W50	Wednesday	2021-12-15	121	741.571	48.8571	20.3571	1	FALSE	TRUE	1	273	1	5	20.3571	1	5	1	233	Coxiella burnetti	FALSE	NA	500.831
Elderly care home 1	Elderly care home	Elderly	2021-12	2021W50	Tuesday	2021-12-14	139	721.385	44.3077	20.4615	1.5	FALSE	TRUE	3	273	3	4	20.4615	1.5	4	3	234	Coxiella burnetti	FALSE	NA	553.29
Elderly care home 1	Elderly care home	Elderly	2021-12	2021W51	Tuesday	2021-12-21	122	749.533	29.8667	20.2	2	FALSE	TRUE	7	273	6	4	20.2	2	4	6	235	Coxiella burnetti	FALSE	NA	359.292
Elderly care home 1	Elderly care home	Elderly	2021-12	2021W51	Wednesday	2021-12-22	223	633.591	24.2727	20.2727	2	FALSE	TRUE	0.5	273	6	3	20.2727	2	3	6	236	Coxiella burnetti	FALSE	NA	355.333
Elderly care home 1	Elderly care home	Elderly	2021-12	2021W51	Thursday	2021-12-23	176	646	28.7222	20.3889	1	FALSE	TRUE	7.5	273	1	4	20.3889	1	4	1	237	Coxiella burnetti	FALSE	NA	351.374
Elderly care home 1	Elderly care home	Elderly	2022-01	2022W03	Wednesday	2022-01-19	123	700.571	33.5	20.1429	1	FALSE	TRUE	0	273	NA	NA	20.1429	1	2.875	2.75	238	Coxiella burnetti	FALSE	NA	1817.25
Elderly care home 1	Elderly care home	Elderly	2022-01	2022W03	Thursday	2022-01-20	125	595.462	36.7692	17.9231	2	FALSE	TRUE	2	273	1	3	17.9231	2	3	1	239	Coxiella burnetti	FALSE	NA	2117.15
Elderly care home 1	Elderly care home	Elderly	2022-01	2022W04	Tuesday	2022-01-25	110	793.417	33	20.3333	1	FALSE	TRUE	8	273	4	2.5	20.3333	1	2.5	4	240	Coxiella burnetti	FALSE	NA	2912.94
Elderly care home 1	Elderly care home	Elderly	2022-01	2022W03	Tuesday	2022-01-18	97	797.6	42.1	20.2	1	FALSE	TRUE	2.5	273	1	3	20.2	1	3	1	241	Coxiella burnetti	FALSE	NA	1554.95
Elderly care home 1	Elderly care home	Elderly	2022-01	2022W04	Thursday	2022-01-27	140	709.125	37.3125	20.4375	3	FALSE	TRUE	2.5	273	1	4	20.4375	3	4	1	242	Coxiella burnetti	FALSE	NA	2848.6
Elderly care home 1	Elderly care home	Elderly	2022-02	2022W05	Tuesday	2022-02-01	145	626.062	37.125	21.25	2	FALSE	TRUE	1.5	273	1	5	21.25	2	5	1	243	Coxiella burnetti	FALSE	NA	2311.15
Elderly care home 1	Elderly care home	Elderly	2022-01	2022W01	Wednesday	2022-01-05	162	597.833	32.2778	21.2778	1	FALSE	TRUE	1.5	273	1	5	21.2778	1	5	1	244	Coxiella burnetti	FALSE	NA	940.296
Elderly care home 1	Elderly care home	Elderly	2022-01	2022W01	Thursday	2022-01-06	155	640.941	36.7647	19.4118	1	FALSE	TRUE	0	273	6	1	19.4118	1	1	6	245	Coxiella burnetti	FALSE	NA	1024.43
Elderly care home 1	Elderly care home	Elderly	2022-01	2022W02	Thursday	2022-01-13	123	743.8	34.2	19.1333	2	FALSE	TRUE	1.5	273	5	3	19.1333	2	3	5	246	Coxiella burnetti	FALSE	NA	1238.22
Elderly care home 1	Elderly care home	Elderly	2022-01	2022W01	Tuesday	2022-01-04	127	574.083	42.3333	20.8333	1	FALSE	TRUE	0	273	NA	NA	20.8333	1	3.33333	4.33333	247	Coxiella burnetti	FALSE	NA	836.369
Elderly care home 1	Elderly care home	Elderly	2022-01	2022W02	Tuesday	2022-01-11	145	710.118	30.8235	19.7059	1	FALSE	TRUE	6	273	6	4	19.7059	1	4	6	248	Coxiella burnetti	FALSE	NA	1249.11
Elderly care home 1	Elderly care home	Elderly	2022-01	2022W02	Wednesday	2022-01-12	112	721.538	36.9231	19.2308	1	FALSE	TRUE	0	273	NA	NA	19.2308	1	3.14583	3.625	249	Coxiella burnetti	FALSE	NA	1248.12
University auditorium 4	University auditorium	University	2021-12	2021W50	Tuesday	2021-12-14	190	568.571	40.619	21.3333	2.5	FALSE	FALSE	17.5	731.25	3.5	3	21.3333	2.5	3	3.5	250	Coxiella burnetti	FALSE	NA	553.29
Child care group 2	Child care group	Child care group	2022-01	2022W03	Friday	2022-01-21	130	596.375	32.375	21.0625	1	FALSE	FALSE	10	157.5	2	2	21.0625	1	2	2	251	Coxiella burnetti	FALSE	NA	2309.17
Child care group 2	Child care group	Child care group	2022-01	2022W03	Friday	2022-01-21	141	622.824	33.5294	21	1	TRUE	FALSE	6.5	157.5	2	2	21	1	2	2	252	Coxiella burnetti	FALSE	NA	2309.17
Child care group 2	Child care group	Child care group	2022-01	2022W03	Wednesday	2022-01-19	161	623.188	31.375	20.0625	1	FALSE	FALSE	12	157.5	2	4.5	20.0625	1	4.5	2	253	Coxiella burnetti	FALSE	NA	1817.25
Child care group 2	Child care group	Child care group	2022-01	2022W03	Wednesday	2022-01-19	118	853.923	34.2308	20.8462	1	TRUE	FALSE	12.5	157.5	2	3.5	20.8462	1	3.5	2	254	Coxiella burnetti	FALSE	NA	1817.25
Child care group 2	Child care group	Child care group	2022-01	2022W04	Monday	2022-01-24	130	851.429	36.2143	19.2143	1	FALSE	FALSE	18	157.5	2	5	19.2143	1	5	2	255	Coxiella burnetti	FALSE	NA	2780.31
Child care group 2	Child care group	Child care group	2022-01	2022W04	Monday	2022-01-24	133	810.571	33.1429	21	1	TRUE	FALSE	14.5	157.5	2	4	21	1	4	2	256	Coxiella burnetti	FALSE	NA	2780.31
Child care group 2	Child care group	Child care group	2022-01	2022W04	Wednesday	2022-01-26	130	888.929	33.2143	22.1429	1	FALSE	FALSE	18	157.5	2	4	22.1429	1	4	2	257	Coxiella burnetti	FALSE	NA	2934.71
Child care group 2	Child care group	Child care group	2022-01	2022W04	Wednesday	2022-01-26	133	838.062	33.375	22	1	TRUE	FALSE	14	157.5	2	2.5	22	1	2.5	2	258	Coxiella burnetti	FALSE	NA	2934.71
Child care group 2	Child care group	Child care group	2022-01	2022W03	Monday	2022-01-17	117	994	38.8571	20.5714	1	FALSE	FALSE	29	157.5	NA	2	20.5714	1	2	2	259	Coxiella burnetti	FALSE	NA	1383.72
Child care group 2	Child care group	Child care group	2022-01	2022W03	Monday	2022-01-17	137	1050.06	40	20	1	FALSE	FALSE	29	157.5	NA	3	20	1	3	2	260	Coxiella burnetti	FALSE	NA	1383.72
Child care group 2	Child care group	Child care group	2022-01	2022W04	Friday	2022-01-28	148	976.533	40.4	21	1	TRUE	FALSE	18	157.5	2.5	3	21	1	3	2.5	261	Coxiella burnetti	FALSE	NA	2827.82
Child care group 2	Child care group	Child care group	2022-01	2022W04	Friday	2022-01-28	135	902.867	38.1333	20.4667	1	FALSE	FALSE	18	157.5	2.5	3	20.4667	1	3	2.5	262	Coxiella burnetti	FALSE	NA	2827.82
Child care group 2	Child care group	Child care group	2022-01	2022W05	Monday	2022-01-31	128	935.429	37.8571	19.8571	1	FALSE	FALSE	18.5	157.5	3	3	19.8571	1	3	3	263	Coxiella burnetti	FALSE	NA	2571.46
Child care group 2	Child care group	Child care group	2022-01	2022W05	Monday	2022-01-31	113	1003.54	38.75	20.4167	1	TRUE	FALSE	18.5	157.5	2.5	2	20.4167	1	2	2.5	264	Coxiella burnetti	FALSE	NA	2571.46
Child care group 2	Child care group	Child care group	2022-02	2022W05	Friday	2022-02-04	130	732.733	42.7333	20.0667	1	FALSE	FALSE	17.5	157.5	3	3.5	20.0667	1	3.5	3	265	Coxiella burnetti	FALSE	NA	1706.39
Child care group 2	Child care group	Child care group	2022-02	2022W06	Monday	2022-02-07	107	1022	40	19.2	1	FALSE	FALSE	21	157.5	2.5	3	19.2	1	3	2.5	266	Coxiella burnetti	FALSE	NA	1406.49
Child care group 2	Child care group	Child care group	2022-02	2022W06	Friday	2022-02-11	120	1107.67	37.25	22.0917	1	TRUE	FALSE	24.5	157.5	1.5	3	22.0917	1	3	1.5	267	Coxiella burnetti	FALSE	NA	1142.21
Child care group 2	Child care group	Child care group	2022-02	2022W07	Wednesday	2022-02-16	129	1107.07	47.4286	21.4429	1	TRUE	FALSE	25	157.5	2.5	3.5	21.4429	1	3.5	2.5	268	Coxiella burnetti	FALSE	NA	939.306
Child care group 2	Child care group	Child care group	2022-02	2022W07	Monday	2022-02-14	130	1000.57	42.0714	20.0429	1	FALSE	FALSE	22.5	157.5	1.5	3	20.0429	1	3	1.5	269	Coxiella burnetti	FALSE	NA	1050.16
Child care group 2	Child care group	Child care group	2022-02	2022W06	Wednesday	2022-02-09	125	1052.64	43.5	21.2357	1	TRUE	FALSE	21.5	157.5	2	3	21.2357	1	3	2	270	Coxiella burnetti	FALSE	NA	1254.06
Child care group 2	Child care group	Child care group	2022-02	2022W07	Friday	2022-02-18	125	820	43.7143	21.4357	1	TRUE	FALSE	22	157.5	2.5	3.5	21.4357	1	3.5	2.5	271	Coxiella burnetti	FALSE	NA	904.664
Child care group 2	Child care group	Child care group	2022-02	2022W08	Monday	2022-02-21	157	867.529	38.0588	18.0529	1	FALSE	FALSE	21.5	157.5	1.5	3	18.0529	1	3	1.5	272	Coxiella burnetti	FALSE	NA	824.491
Child care group 2	Child care group	Child care group	2022-02	2022W08	Wednesday	2022-02-23	126	856.643	38.7857	20.3	1	TRUE	FALSE	20.5	157.5	2	3	20.3	1	3	2	273	Coxiella burnetti	FALSE	NA	792.818
Child care group 2	Child care group	Child care group	2022-03	2022W09	Wednesday	2022-03-02	124	761.833	28.5833	21.65	1	TRUE	FALSE	20.5	157.5	2	3	21.65	1	3	2	274	Coxiella burnetti	FALSE	NA	817.563
Child care group 2	Child care group	Child care group	2022-02	2022W08	Friday	2022-02-25	125	1171.73	37.2667	20.8933	1	TRUE	FALSE	21	157.5	1.5	3	20.8933	1	3	1.5	275	Coxiella burnetti	FALSE	NA	775.992
Child care group 2	Child care group	Child care group	2022-02	2022W09	Monday	2022-02-28	130	913.733	31.1333	19.54	1	FALSE	FALSE	18	157.5	1.5	3	19.54	1	3	1.5	276	Coxiella burnetti	FALSE	NA	815.583
Child care group 2	Child care group	Child care group	2022-03	2022W09	Friday	2022-03-04	159	1003.38	28.5	21.5938	1	TRUE	FALSE	19	157.5	2.5	3	21.5938	1	3	2.5	277	Coxiella burnetti	FALSE	NA	866.062
Child care group 2	Child care group	Child care group	2022-03	2022W10	Wednesday	2022-03-09	136	854.067	24.3333	20.92	1	TRUE	FALSE	22	157.5	1	3	20.92	1	3	1	278	Coxiella burnetti	FALSE	NA	982.857
Child care group 2	Child care group	Child care group	2022-03	2022W10	Monday	2022-03-07	118	1030.64	26.0714	21.8143	1	FALSE	FALSE	21	157.5	2	3	21.8143	1	3	2	279	Coxiella burnetti	FALSE	NA	888.827
Child care group 2	Child care group	Child care group	2022-03	2022W11	Monday	2022-03-14	128	1036.79	40.7143	20.7	1	FALSE	FALSE	19	157.5	1	3	20.7	1	3	1	280	Coxiella burnetti	FALSE	NA	988.796
Child care group 2	Child care group	Child care group	2022-03	2022W10	Friday	2022-03-11	135	641	27	19.7643	2.5	TRUE	FALSE	19	157.5	1	3	19.7643	2.5	3	1	281	Coxiella burnetti	FALSE	NA	969.99
Child care group 2	Child care group	Child care group	2022-03	2022W11	Friday	2022-03-18	126	866.417	31.5	22.15	3	TRUE	FALSE	19	157.5	1	3	22.15	3	3	1	282	Coxiella burnetti	FALSE	NA	1134.29
Child care group 2	Child care group	Child care group	2022-03	2022W12	Monday	2022-03-21	129	914.5	32.7143	21.65	1	FALSE	FALSE	16.5	157.5	1	3	21.65	1	3	1	283	Coxiella burnetti	FALSE	NA	1206.55
Child care group 2	Child care group	Child care group	2022-03	2022W11	Wednesday	2022-03-16	135	1009.08	38.3846	21.0769	1	TRUE	FALSE	16.5	157.5	1	3	21.0769	1	3	1	284	Coxiella burnetti	FALSE	NA	1037.3
Child care group 2	Child care group	Child care group	2022-03	2022W12	Wednesday	2022-03-23	134	915.467	31.4667	22.44	3	TRUE	FALSE	18.5	157.5	2.5	3	22.44	3	3	2.5	285	Coxiella burnetti	FALSE	NA	1234.26
Child care group 2	Child care group	Child care group	2022-03	2022W12	Friday	2022-03-25	110	783.154	31	22.9538	1	TRUE	FALSE	14	157.5	1	3	22.9538	1	3	1	286	Coxiella burnetti	FALSE	NA	1282.76
Child care group 2	Child care group	Child care group	2022-03	2022W13	Monday	2022-03-28	130	736.4	33.7333	21.9	1	FALSE	FALSE	12.5	157.5	2	3	21.9	1	3	2	287	Coxiella burnetti	FALSE	NA	1276.82
Child care group 2	Child care group	Child care group	2022-03	2022W13	Wednesday	2022-03-30	150	636.938	31.8125	22.4875	1	TRUE	FALSE	13.5	157.5	1.5	3	22.4875	1	3	1.5	288	Coxiella burnetti	FALSE	NA	1197.64
Child care group 2	Child care group	Child care group	2022-04	2022W13	Friday	2022-04-01	100	781.333	30.5833	21.175	1	TRUE	FALSE	16	157.5	1.5	3	21.175	1	3	1.5	289	Coxiella burnetti	FALSE	NA	1066
Elderly care home 3a	Elderly care home	Elderly	2022-01	2022W03	Thursday	2022-01-20	186	519.5	35.7	21	1	FALSE	TRUE	3	600	1	3	21	1	3	1	290	Coxiella burnetti	FALSE	NA	2117.15
Elderly care home 3a	Elderly care home	Elderly	2022-01	2022W04	Monday	2022-01-24	150	523.5	30.4	21.3	1	FALSE	TRUE	3.5	600	1.5	1	21.3	1	1	1.5	291	Coxiella burnetti	FALSE	NA	2780.31
Elderly care home 3a	Elderly care home	Elderly	2022-01	2022W03	Monday	2022-01-17	200	532.5	41.4	21.5	1	FALSE	TRUE	6.5	600	1.5	2	21.5	1	2	1.5	292	Coxiella burnetti	FALSE	NA	1383.72
Elderly care home 3a	Elderly care home	Elderly	2022-01	2022W04	Thursday	2022-01-27	145	512.5	38.3	21.5	1	FALSE	TRUE	1	600	1	1	21.5	1	1	1	293	Coxiella burnetti	FALSE	NA	2848.6
Elderly care home 3a	Elderly care home	Elderly	2022-01	2022W05	Monday	2022-01-31	155	514.5	31	22	1	FALSE	TRUE	3	600	1.5	2	22	1	2	1.5	294	Coxiella burnetti	FALSE	NA	2571.46
Elderly care home 3a	Elderly care home	Elderly	2022-01	2022W01	Thursday	2022-01-06	260	568	36.75	20.65	1	FALSE	TRUE	11	600	2	3	20.65	1	3	2	295	Coxiella burnetti	FALSE	NA	1024.43
Elderly care home 3a	Elderly care home	Elderly	2022-01	2022W02	Thursday	2022-01-13	223	568	33.8	20.5	1	FALSE	TRUE	2.5	600	1	2	20.5	1	2	1	296	Coxiella burnetti	FALSE	NA	1238.22
Elderly care home 3a	Elderly care home	Elderly	2022-01	2022W02	Monday	2022-01-10	190	647	35.8	19.1	1	FALSE	TRUE	6.5	600	2	2	19.1	1	2	2	297	Coxiella burnetti	FALSE	NA	1191.7
Elderly care home 3b	Elderly care home	Elderly	2022-01	2022W03	Thursday	2022-01-20	185	504.5	28.55	21.5	1	FALSE	TRUE	6	600	2	3	21.5	1	3	2	298	Coxiella burnetti	FALSE	NA	2117.15
Elderly care home 3b	Elderly care home	Elderly	2022-01	2022W04	Monday	2022-01-24	150	490	25.85	22.45	1	FALSE	TRUE	6	600	1	3	22.45	1	3	1	299	Coxiella burnetti	FALSE	NA	2780.31
Elderly care home 3b	Elderly care home	Elderly	2022-01	2022W03	Monday	2022-01-17	200	504	33.8	22	1	FALSE	TRUE	0.5	600	1	1	22	1	1	1	300	Coxiella burnetti	FALSE	NA	1383.72
Elderly care home 3b	Elderly care home	Elderly	2022-01	2022W01	Thursday	2022-01-06	260	571.5	31.5	21.65	1	FALSE	TRUE	9	600	1	2	21.65	1	2	1	301	Coxiella burnetti	FALSE	NA	1024.43
Elderly care home 3b	Elderly care home	Elderly	2022-01	2022W02	Thursday	2022-01-13	228	527.5	27.95	22	1	FALSE	TRUE	5	600	1	3	22	1	3	1	302	Coxiella burnetti	FALSE	NA	1238.22
Elderly care home 3b	Elderly care home	Elderly	2022-01	2022W02	Monday	2022-01-10	175	554	30.45	20.1	1	FALSE	TRUE	0	600	NA	NA	20.1	1	2	1	303	Coxiella burnetti	FALSE	NA	1191.7
Sportsbar	Sportsbar	Sportsbar	2022-01	2022W03	Thursday	2022-01-20	185	1012	33.2	22.55	2	FALSE	FALSE	12.5	324	1	4	22.55	2	4	1	304	Coxiella burnetti	FALSE	NA	2117.15
Sportsbar	Sportsbar	Sportsbar	2022-02	2022W05	Thursday	2022-02-03	153	1008.5	44.7	20.95	3	FALSE	FALSE	26.5	324	2	5	20.95	3	5	2	305	Coxiella burnetti	FALSE	NA	1900.39
Sportsbar	Sportsbar	Sportsbar	2022-02	2022W06	Thursday	2022-02-10	145	1322.5	44.45	23	1	FALSE	FALSE	25	324	1.5	5	23	1	5	1.5	306	Coxiella burnetti	FALSE	NA	1195.66
Sportsbar	Sportsbar	Sportsbar	2022-02	2022W07	Friday	2022-02-18	156	1150	50.65	20.95	1	FALSE	FALSE	27	324	1	5	20.95	1	5	1	307	Coxiella burnetti	FALSE	NA	904.664
Sportsbar	Sportsbar	Sportsbar	2022-02	2022W08	Thursday	2022-02-24	154	855	43.5	21.1	1	FALSE	FALSE	24.5	324	1	5	21.1	1	5	1	308	Coxiella burnetti	FALSE	NA	808.655
Sportsbar	Sportsbar	Sportsbar	2022-03	2022W09	Thursday	2022-03-03	90	1249	31.1	21.85	1	FALSE	FALSE	21	324	1	5	21.85	1	5	1	309	Coxiella burnetti	FALSE	NA	830.43
Sportsbar	Sportsbar	Sportsbar	2022-03	2022W10	Thursday	2022-03-10	169	791.5	30.45	22.2	2	FALSE	FALSE	21	324	1	5	22.2	2	5	1	310	Coxiella burnetti	FALSE	NA	973.949
Sportsbar	Sportsbar	Sportsbar	2022-03	2022W11	Thursday	2022-03-17	122	971.5	37.75	22.8	1	FALSE	FALSE	25.5	324	1.5	5	22.8	1	5	1.5	311	Coxiella burnetti	FALSE	NA	1090.74
Sportsbar	Sportsbar	Sportsbar	2022-03	2022W12	Thursday	2022-03-24	120	936.5	35.95	22.85	1	FALSE	FALSE	23.5	324	1	4.5	22.85	1	4.5	1	312	Coxiella burnetti	FALSE	NA	1240.2
Sportsbar	Sportsbar	Sportsbar	2022-03	2022W13	Thursday	2022-03-31	129	638	37.8	21.55	1	FALSE	FALSE	16.5	324	1	5	21.55	1	5	1	313	Coxiella burnetti	FALSE	NA	1144.19
Child care group 3	Child care group	Child care group	2022-02	2022W06	Monday	2022-02-07	112	604.5	29.6667	20.1333	2.5	FALSE	FALSE	21	157.5	2.5	3	20.1333	2.5	3	2.5	314	Coxiella burnetti	FALSE	NA	1406.49
Child care group 3	Child care group	Child care group	2022-02	2022W06	Friday	2022-02-11	124	699.429	32.7857	21.0571	1	TRUE	FALSE	13.5	157.5	1.5	2	21.0571	1	2	1.5	315	Coxiella burnetti	FALSE	NA	1142.21
Child care group 3	Child care group	Child care group	2022-02	2022W07	Wednesday	2022-02-16	130	655.333	44.4667	22.2267	1	TRUE	FALSE	16.5	157.5	1.5	3	22.2267	1	3	1.5	316	Coxiella burnetti	FALSE	NA	939.306
Child care group 3	Child care group	Child care group	2022-02	2022W07	Monday	2022-02-14	140	668.188	38.1875	21.1313	1	FALSE	FALSE	16.5	157.5	2	3	21.1313	1	3	2	317	Coxiella burnetti	FALSE	NA	1050.16
Child care group 3	Child care group	Child care group	2022-02	2022W06	Wednesday	2022-02-09	125	719.154	38.4615	21.5462	1	TRUE	FALSE	19	157.5	2	2	21.5462	1	2	2	318	Coxiella burnetti	FALSE	NA	1254.06
Child care group 3	Child care group	Child care group	2022-02	2022W07	Friday	2022-02-18	130	586.357	43.1429	21.5857	1	TRUE	FALSE	17	157.5	1	3	21.5857	1	3	1	319	Coxiella burnetti	FALSE	NA	904.664
Child care group 3	Child care group	Child care group	2022-02	2022W08	Monday	2022-02-21	135	673.692	32.3077	20.4077	1	FALSE	FALSE	18.5	157.5	1.5	3	20.4077	1	3	1.5	320	Coxiella burnetti	FALSE	NA	824.491
Child care group 3	Child care group	Child care group	2022-02	2022W08	Wednesday	2022-02-23	128	840.308	36	21.2769	1	TRUE	FALSE	18	157.5	2	3	21.2769	1	3	2	321	Coxiella burnetti	FALSE	NA	792.818
Child care group 3	Child care group	Child care group	2022-03	2022W09	Wednesday	2022-03-02	126	756.917	27.5	21.1917	1	TRUE	FALSE	15.5	157.5	2	3	21.1917	1	3	2	322	Coxiella burnetti	FALSE	NA	817.563
Child care group 3	Child care group	Child care group	2022-02	2022W08	Friday	2022-02-25	125	660.5	30.7143	21.2714	1	TRUE	FALSE	15	157.5	1	2	21.2714	1	2	1	323	Coxiella burnetti	FALSE	NA	775.992
Child care group 3	Child care group	Child care group	2022-02	2022W09	Monday	2022-02-28	130	645.846	23.3846	21.5231	1	FALSE	FALSE	20	157.5	1	3	21.5231	1	3	1	324	Coxiella burnetti	FALSE	NA	815.583
Child care group 3	Child care group	Child care group	2022-03	2022W09	Friday	2022-03-04	148	708.188	23.9375	21.3375	1	TRUE	FALSE	16	157.5	3	3	21.3375	1	3	3	325	Coxiella burnetti	FALSE	NA	866.062
Child care group 3	Child care group	Child care group	2022-03	2022W10	Wednesday	2022-03-09	134	635.091	21.2727	21.6	1	TRUE	FALSE	19	157.5	1	3.5	21.6	1	3.5	1	326	Coxiella burnetti	FALSE	NA	982.857
Child care group 3	Child care group	Child care group	2022-03	2022W10	Monday	2022-03-07	126	657.214	20.7143	21.6643	1	FALSE	FALSE	17	157.5	1.5	3	21.6643	1	3	1.5	327	Coxiella burnetti	FALSE	NA	888.827
Child care group 3	Child care group	Child care group	2022-03	2022W11	Monday	2022-03-14	130	662.143	36.2143	21.8071	1	FALSE	FALSE	18.5	157.5	2	3	21.8071	1	3	2	328	Coxiella burnetti	FALSE	NA	988.796
Child care group 3	Child care group	Child care group	2022-03	2022W10	Friday	2022-03-11	135	529.5	22.8571	21.3429	4.5	TRUE	FALSE	20	157.5	1	3	21.3429	4.5	3	1	329	Coxiella burnetti	FALSE	NA	969.99
Child care group 3	Child care group	Child care group	2022-03	2022W11	Friday	2022-03-18	111	750.5	30.5714	21.5857	3	TRUE	FALSE	17.5	157.5	1	3	21.5857	3	3	1	330	Coxiella burnetti	FALSE	NA	1134.29
Child care group 3	Child care group	Child care group	2022-03	2022W12	Monday	2022-03-21	130	738.214	31.7143	21.6357	1	FALSE	FALSE	19.5	157.5	1	3	21.6357	1	3	1	331	Coxiella burnetti	FALSE	NA	1206.55
Child care group 3	Child care group	Child care group	2022-03	2022W11	Wednesday	2022-03-16	135	630.5	35.375	21.2625	1	TRUE	FALSE	18.5	157.5	1.5	3	21.2625	1	3	1.5	332	Coxiella burnetti	FALSE	NA	1037.3
Child care group 3	Child care group	Child care group	2022-03	2022W12	Wednesday	2022-03-23	124	754.357	29.7143	21.0071	3	TRUE	FALSE	21.5	157.5	1.5	3	21.0071	3	3	1.5	333	Coxiella burnetti	FALSE	NA	1234.26
Child care group 3	Child care group	Child care group	2022-03	2022W12	Friday	2022-03-25	110	713.308	30.3846	22.6	1	TRUE	FALSE	21.5	157.5	1	3	22.6	1	3	1	334	Coxiella burnetti	FALSE	NA	1282.76
Child care group 3	Child care group	Child care group	2022-03	2022W13	Monday	2022-03-28	125	763.643	33.1429	22.3929	1	FALSE	FALSE	15	157.5	1	3	22.3929	1	3	1	335	Coxiella burnetti	FALSE	NA	1276.82
Child care group 3	Child care group	Child care group	2022-03	2022W13	Wednesday	2022-03-30	150	717.294	32.7647	21.7706	1	TRUE	FALSE	21.5	157.5	1	3	21.7706	1	3	1	336	Coxiella burnetti	FALSE	NA	1197.64
Child care group 3	Child care group	Child care group	2022-04	2022W13	Friday	2022-04-01	105	611.917	29.6667	19.6167	1	TRUE	FALSE	17	157.5	1	3	19.6167	1	3	1	337	Coxiella burnetti	FALSE	NA	1066
University cafeteria	University cafeteria	University	2021-10	2021W42	Tuesday	2021-10-19	116	579.5	71.55	NA	NA	FALSE	TRUE	157.5	7614	2	NA	21.225	3	4	2	1	Cytomegalovirus	FALSE	NA	151.437
University cafeteria	University cafeteria	University	2021-10	2021W42	Wednesday	2021-10-20	120	555	71.75	NA	NA	FALSE	TRUE	157.5	7614	2	NA	21.3438	3	4	2	2	Cytomegalovirus	FALSE	NA	149.458
University cafeteria	University cafeteria	University	2021-10	2021W42	Friday	2021-10-22	118	552.5	41.1	NA	NA	FALSE	TRUE	221	7614	2	NA	21.6098	3	4	2	3	Cytomegalovirus	FALSE	NA	161.335
University cafeteria	University cafeteria	University	2021-10	2021W43	Monday	2021-10-25	120	533	50.6	21.15	NA	FALSE	TRUE	215	7614	2	NA	21.15	3	4	2	4	Cytomegalovirus	FALSE	NA	214.783
University cafeteria	University cafeteria	University	2021-10	2021W43	Tuesday	2021-10-26	119	548.5	57.3	21.3	NA	FALSE	TRUE	243	7614	2	NA	21.3	3	4	2	5	Cytomegalovirus	FALSE	NA	247.446
University cafeteria	University cafeteria	University	2021-10	2021W43	Wednesday	2021-10-27	126	526	56.9	21.7	NA	FALSE	TRUE	112.5	7614	2	NA	21.7	3	4	2	6	Cytomegalovirus	FALSE	NA	281.099
University cafeteria	University cafeteria	University	2021-10	2021W43	Thursday	2021-10-28	118	497.5	45.2	23.05	NA	FALSE	TRUE	175	7614	2	NA	23.05	3	4	2	7	Cytomegalovirus	FALSE	NA	326.629
University cafeteria	University cafeteria	University	2021-10	2021W43	Friday	2021-10-29	121	458.5	50.15	21.5	NA	FALSE	TRUE	175	7614	2	NA	21.5	3	4	2	8	Cytomegalovirus	FALSE	NA	345.435
University cafeteria	University cafeteria	University	2021-10	2021W42	Thursday	2021-10-21	131	508.5	51.25	NA	NA	FALSE	TRUE	173.5	7614	2	NA	21.5888	3	4	2	9	Cytomegalovirus	FALSE	NA	149.458
University bar 1	University bar	University	2021-10	2021W42	Monday	2021-10-18	124	884	66.5	NA	NA	FALSE	FALSE	75	200	1	NA	21.025	2.33333	3.5	1	10	Cytomegalovirus	FALSE	NA	156.386
University bar 1	University bar	University	2021-10	2021W42	Wednesday	2021-10-20	147	1176.5	76.05	23.3	3	FALSE	FALSE	88.5	200	1	4	23.3	3	4	1	11	Cytomegalovirus	FALSE	NA	149.458
University bar 1	University bar	University	2021-10	2021W42	Tuesday	2021-10-19	118	1085.5	71.25	NA	1	FALSE	FALSE	100	200	1	2.5	21.025	1	2.5	1	12	Cytomegalovirus	FALSE	NA	151.437
University bar 1	University bar	University	2021-10	2021W42	Thursday	2021-10-21	128	852.2	69.95	NA	3	FALSE	FALSE	73.5	200	1	4	20.16	3	4	1	13	Cytomegalovirus	FALSE	NA	149.458
University bar 1	University bar	University	2021-10	2021W43	Wednesday	2021-10-27	139	747	70.9	16.7	NA	FALSE	FALSE	27	200	1.5	NA	16.7	3	4	1.5	14	Cytomegalovirus	FALSE	NA	281.099
University bar 1	University bar	University	2021-10	2021W43	Monday	2021-10-25	110	708	68.35	18.75	NA	FALSE	FALSE	80	200	1	NA	18.75	2.46667	3.6	1	15	Cytomegalovirus	FALSE	NA	214.783
University bar 1	University bar	University	2021-10	2021W41	Thursday	2021-10-14	122	1523	68	NA	NA	FALSE	FALSE	71	200	1	NA	21.3775	2.33333	3.5	1	16	Cytomegalovirus	FALSE	NA	141.539
University bar 2	University bar	University	2021-10	2021W42	Monday	2021-10-18	126	3123	92.25	NA	NA	FALSE	FALSE	25	315	1	NA	19.1	1	3.75	1	17	Cytomegalovirus	FALSE	NA	156.386
University bar 2	University bar	University	2021-10	2021W42	Wednesday	2021-10-20	144	1417	82.45	20.3	1	FALSE	FALSE	6	315	1	5	20.3	1	5	1	18	Cytomegalovirus	FALSE	NA	149.458
University bar 2	University bar	University	2021-10	2021W42	Tuesday	2021-10-19	120	2013	83.85	NA	1	FALSE	FALSE	8.5	315	1	2.5	19.1	1	2.5	1	19	Cytomegalovirus	FALSE	NA	151.437
University bar 2	University bar	University	2021-10	2021W43	Monday	2021-10-25	126	1236.5	71.8	17.9	NA	FALSE	FALSE	9	315	1	NA	17.9	1	3.75	1	20	Cytomegalovirus	FALSE	NA	214.783
University bar 2	University bar	University	2021-10	2021W43	Thursday	2021-10-28	113	4223.5	82.7	19.1	NA	FALSE	FALSE	92	315	1	NA	19.1	1	3.75	1	21	Cytomegalovirus	FALSE	NA	326.629
University bar 2	University bar	University	2021-11	2021W45	Tuesday	2021-11-09	122	2552	91.6	15	1	FALSE	FALSE	42.5	315	1	5	15	1	5	1	22	Cytomegalovirus	FALSE	NA	481.036
University bar 2	University bar	University	2021-11	2021W45	Wednesday	2021-11-10	126	1431.5	58	18.7	1	FALSE	FALSE	22	315	1	4.5	18.7	1	4.5	1	23	Cytomegalovirus	FALSE	NA	510.729
University bar 3	University bar	University	2021-10	2021W42	Monday	2021-10-18	128	1076	84.25	NA	NA	FALSE	TRUE	51	198	1	NA	18.25	3	4.33333	1	24	Cytomegalovirus	FALSE	NA	156.386
University bar 3	University bar	University	2021-10	2021W42	Wednesday	2021-10-20	143	1429.5	79.5	19.3	3	FALSE	TRUE	43.5	198	1	5	19.3	3	5	1	25	Cytomegalovirus	FALSE	NA	149.458
University bar 3	University bar	University	2021-10	2021W42	Tuesday	2021-10-19	112	1863.5	82.55	NA	NA	FALSE	TRUE	37	198	1	4	18.25	3	4	1	26	Cytomegalovirus	FALSE	NA	151.437
University bar 3	University bar	University	2021-10	2021W42	Thursday	2021-10-21	125	831.5	70	NA	NA	FALSE	TRUE	20	198	1	4	18.6167	3	4	1	27	Cytomegalovirus	FALSE	NA	149.458
University bar 3	University bar	University	2021-10	2021W43	Wednesday	2021-10-27	131	2931	88.95	20.3	NA	FALSE	TRUE	150	198	1	NA	20.3	3	4.5	1	28	Cytomegalovirus	FALSE	NA	281.099
University bar 3	University bar	University	2021-10	2021W43	Monday	2021-10-25	112	907	71.1	17.2	NA	FALSE	TRUE	10	198	1	NA	17.2	3	4.36667	1	29	Cytomegalovirus	FALSE	NA	214.783
University bar 3	University bar	University	2021-10	2021W43	Thursday	2021-10-28	113	666	62.55	18.4	NA	FALSE	TRUE	31.5	198	1	NA	18.4	3	4.46667	1	30	Cytomegalovirus	FALSE	NA	326.629
University bar 3	University bar	University	2021-11	2021W44	Thursday	2021-11-04	121	1029	73.45	15.4	3	FALSE	TRUE	9.5	198	1	5	15.4	3	5	1	31	Cytomegalovirus	FALSE	NA	333.558
University bar 3	University bar	University	2021-11	2021W45	Tuesday	2021-11-09	122	689.5	54.6	15.5	3	FALSE	TRUE	12.5	198	1	3	15.5	3	3	1	32	Cytomegalovirus	FALSE	NA	481.036
University bar 3	University bar	University	2021-11	2021W45	Wednesday	2021-11-10	119	1626	61.45	15.25	3	FALSE	TRUE	19	198	1	4.5	15.25	3	4.5	1	33	Cytomegalovirus	FALSE	NA	510.729
University auditorium 2	University auditorium	University	2021-11	2021W44	Thursday	2021-11-04	124	732.5	52.5714	19.7143	4	FALSE	FALSE	5.5	324	5	3	19.7143	4	3	5	34	Cytomegalovirus	FALSE	NA	333.558
University auditorium 2	University auditorium	University	2021-11	2021W44	Thursday	2021-11-04	122	971.231	49.6923	19	4	FALSE	FALSE	10	324	5	2	19	4	2	5	35	Cytomegalovirus	FALSE	NA	333.558
University auditorium 2	University auditorium	University	2021-11	2021W44	Thursday	2021-11-04	123	957.071	46.7143	18.7857	NA	FALSE	FALSE	17	324	6	2.5	18.7857	3.2	2.5	6	36	Cytomegalovirus	FALSE	NA	333.558
University auditorium 2	University auditorium	University	2021-11	2021W45	Tuesday	2021-11-09	120	717.1	40.2	20.7	4.5	FALSE	FALSE	15	324	5.5	2	20.7	4.5	2	5.5	37	Cytomegalovirus	FALSE	NA	481.036
University auditorium 2	University auditorium	University	2021-11	2021W45	Tuesday	2021-11-09	115	987.636	46.0909	20.9091	2.5	FALSE	FALSE	21	324	6	3	20.9091	2.5	3	6	38	Cytomegalovirus	FALSE	NA	481.036
University auditorium 2	University auditorium	University	2021-11	2021W45	Tuesday	2021-11-09	130	1481.87	50.9333	20.5333	1	FALSE	FALSE	15.5	324	6	1.5	20.5333	1	1.5	6	39	Cytomegalovirus	FALSE	NA	481.036
University auditorium 2	University auditorium	University	2021-11	2021W46	Tuesday	2021-11-16	120	1423.77	47.3846	21.6154	4	FALSE	FALSE	16.5	324	5	3	21.6154	4	3	5	40	Cytomegalovirus	FALSE	NA	561.208
University auditorium 2	University auditorium	University	2021-11	2021W46	Thursday	2021-11-18	105	555.077	45.3846	19.6923	5	FALSE	FALSE	14.5	324	6	4	19.6923	5	4	6	41	Cytomegalovirus	FALSE	NA	624.555
University auditorium 2	University auditorium	University	2021-11	2021W46	Thursday	2021-11-18	110	978.538	45.4615	20.6154	4	FALSE	FALSE	13	324	5.5	2	20.6154	4	2	5.5	42	Cytomegalovirus	FALSE	NA	624.555
University auditorium 2	University auditorium	University	2021-11	2021W46	Thursday	2021-11-18	120	833.143	43.2857	19.8571	4	FALSE	FALSE	13	324	5	2.5	19.8571	4	2.5	5	43	Cytomegalovirus	FALSE	NA	624.555
University auditorium 2	University auditorium	University	2021-11	2021W47	Tuesday	2021-11-23	111	895.25	44	18	1	FALSE	FALSE	0	324	NA	NA	18	1	2.58333	5.58333	44	Cytomegalovirus	FALSE	NA	847.256
University auditorium 2	University auditorium	University	2021-11	2021W47	Thursday	2021-11-25	112	610.667	43.8333	19	5	FALSE	FALSE	5.5	324	6	2	19	5	2	6	45	Cytomegalovirus	FALSE	NA	911.592
University auditorium 2	University auditorium	University	2021-11	2021W47	Thursday	2021-11-25	116	708.091	39.7273	20.0909	4.5	FALSE	FALSE	4	324	6	2	20.0909	4.5	2	6	46	Cytomegalovirus	FALSE	NA	911.592
University auditorium 3	University auditorium	University	2021-11	2021W45	Monday	2021-11-08	114	938	61.5385	16	3	FALSE	FALSE	36	324	5	2	16	3	2	5	47	Cytomegalovirus	TRUE	36.4	386.016
University auditorium 3	University auditorium	University	2021-11	2021W45	Monday	2021-11-08	127	1040.93	64.3333	14.5333	3	FALSE	FALSE	36	324	5	3.5	14.5333	3	3.5	5	48	Cytomegalovirus	FALSE	NA	386.016
University auditorium 3	University auditorium	University	2021-11	2021W47	Monday	2021-11-22	128	706.8	48.6	13.6	6	FALSE	FALSE	12	324	6	1.5	13.6	6	1.5	6	49	Cytomegalovirus	FALSE	NA	808.655
University auditorium 3	University auditorium	University	2021-12	2021W49	Monday	2021-12-06	143	989.467	54.5333	14.2	3.5	FALSE	FALSE	16.5	324	6	4	14.2	3.5	4	6	50	Cytomegalovirus	FALSE	NA	1008.59
University auditorium 3	University auditorium	University	2021-12	2021W50	Monday	2021-12-13	138	1281.12	66.3125	16.25	3	FALSE	FALSE	0	324	NA	NA	16.25	3	3.5	6	51	Cytomegalovirus	FALSE	NA	623.565
University auditorium 3	University auditorium	University	2021-12	2021W50	Monday	2021-12-13	178	957.5	61.2	17	2	FALSE	FALSE	5	324	6	3	17	2	3	6	52	Cytomegalovirus	FALSE	NA	623.565
Child care group 1	Child care group	Child care group	2021-11	2021W46	Wednesday	2021-11-17	125	1003.8	40.2	22.4	1	FALSE	FALSE	15	150	2	4	22.4	1	4	2	53	Cytomegalovirus	TRUE	30.8	603.769
Child care group 1	Child care group	Child care group	2021-11	2021W46	Friday	2021-11-19	130	761.5	42.9375	22.3125	1	FALSE	FALSE	9.5	150	2	3	22.3125	1	3	2	54	Cytomegalovirus	TRUE	32.4	729.472
Child care group 1	Child care group	Child care group	2021-11	2021W47	Monday	2021-11-22	119	937.643	39.1429	20.3571	1	FALSE	FALSE	7	150	2	3	20.3571	1	3	2	55	Cytomegalovirus	TRUE	30.6	808.655
Child care group 1	Child care group	Child care group	2021-11	2021W47	Wednesday	2021-11-24	135	995.312	40.25	21.8125	1	FALSE	FALSE	14	150	3	4.5	21.8125	1	4.5	3	56	Cytomegalovirus	TRUE	29.8	868.042
Child care group 1	Child care group	Child care group	2021-11	2021W48	Monday	2021-11-29	119	1052.36	33.1429	22.7143	1	FALSE	FALSE	21	150	1.5	3.5	22.7143	1	3.5	1.5	57	Cytomegalovirus	TRUE	31	938.317
Child care group 1	Child care group	Child care group	2021-11	2021W47	Friday	2021-11-26	146	837.412	34.0588	21	1	FALSE	FALSE	9.5	150	2	3.5	21	1	3.5	2	58	Cytomegalovirus	TRUE	30.6	901.695
Child care group 1	Child care group	Child care group	2021-12	2021W48	Wednesday	2021-12-01	147	794	40.0625	22.8125	1	FALSE	FALSE	11	150	NA	3	22.8125	1	3	1.875	59	Cytomegalovirus	TRUE	33.1	987.806
Child care group 1	Child care group	Child care group	2021-12	2021W48	Friday	2021-12-03	131	892.467	31.7333	22.2667	1	FALSE	FALSE	14	150	NA	3	22.2667	1	3	1.59375	60	Cytomegalovirus	TRUE	31.7	989.785
Child care group 1	Child care group	Child care group	2021-12	2021W49	Monday	2021-12-06	150	972.471	35.2353	20.6471	1	FALSE	FALSE	20	150	NA	3	20.6471	1	3	1.49219	61	Cytomegalovirus	TRUE	32	1008.59
Child care group 1	Child care group	Child care group	2021-12	2021W49	Wednesday	2021-12-08	180	682.05	31.9	21.65	2.5	FALSE	FALSE	7	150	1	3.5	21.65	2.5	3.5	1	62	Cytomegalovirus	TRUE	29.7	883.878
Child care group 1	Child care group	Child care group	2021-12	2021W50	Monday	2021-12-13	150	907.056	41.5556	22	1	FALSE	FALSE	14	150	NA	3.5	22	1	3.5	1.24609	63	Cytomegalovirus	TRUE	30.5	623.565
Child care group 1	Child care group	Child care group	2021-12	2021W49	Friday	2021-12-10	125	860.733	31.2667	22	1	FALSE	FALSE	17	150	NA	3	22	1	3	1.33301	64	Cytomegalovirus	TRUE	33.4	758.176
Child care group 1	Child care group	Child care group	2021-12	2021W50	Wednesday	2021-12-15	128	881.867	41.6	22.6667	1	FALSE	FALSE	12.5	150	NA	3	22.6667	1	3	1.39478	65	Cytomegalovirus	TRUE	33.5	500.831
Child care group 1	Child care group	Child care group	2021-12	2021W51	Wednesday	2021-12-22	130	908.25	25.3125	23.0625	1	FALSE	FALSE	8.5	150	2	2.5	23.0625	1	2.5	2	66	Cytomegalovirus	TRUE	33.7	355.333
Child care group 1	Child care group	Child care group	2022-01	2022W03	Friday	2022-01-21	114	530.857	28.2857	21	3	FALSE	FALSE	6	150	1	2	21	3	2	1	67	Cytomegalovirus	TRUE	34.9	2309.17
Child care group 1	Child care group	Child care group	2022-01	2022W03	Wednesday	2022-01-19	142	575	30.7143	21	1	FALSE	FALSE	5.5	150	2	3	21	1	3	2	68	Cytomegalovirus	TRUE	33.1	1817.25
Child care group 1	Child care group	Child care group	2022-01	2022W04	Monday	2022-01-24	113	600.333	29.1667	20.4167	1	FALSE	FALSE	10	150	2	5	20.4167	1	5	2	69	Cytomegalovirus	TRUE	31.1	2780.31
Child care group 1	Child care group	Child care group	2022-01	2022W04	Wednesday	2022-01-26	113	697.846	29.3077	21	1	FALSE	FALSE	14.5	150	2	4.5	21	1	4.5	2	70	Cytomegalovirus	TRUE	29.6	2934.71
Child care group 1	Child care group	Child care group	2022-01	2022W03	Monday	2022-01-17	123	815.417	35.8333	20.6667	1	FALSE	FALSE	20.5	150	NA	3	20.6667	1	3	1.6	71	Cytomegalovirus	TRUE	30.3	1383.72
Child care group 1	Child care group	Child care group	2022-01	2022W04	Friday	2022-01-28	122	832.286	33.7857	21	1	FALSE	FALSE	13.5	150	2	3	21	1	3	2	72	Cytomegalovirus	TRUE	31	2827.82
Child care group 1	Child care group	Child care group	2022-01	2022W05	Monday	2022-01-31	117	833.667	34.9167	20.3333	1	FALSE	FALSE	14.5	150	3	2	20.3333	1	2	3	73	Cytomegalovirus	TRUE	30.7	2571.46
Child care group 1	Child care group	Child care group	2022-02	2022W05	Friday	2022-02-04	116	685.846	38	21.6154	1	FALSE	FALSE	12.5	150	3	3	21.6154	1	3	3	74	Cytomegalovirus	TRUE	33.5	1706.39
Child care group 1	Child care group	Child care group	2022-02	2022W06	Monday	2022-02-07	111	999.444	36.3333	20.6667	1	FALSE	FALSE	14.5	150	3	3	20.6667	1	3	3	75	Cytomegalovirus	TRUE	29.6	1406.49
Child care group 1	Child care group	Child care group	2022-02	2022W06	Friday	2022-02-11	120	879.182	34.7273	20.8273	1	FALSE	FALSE	14.5	150	2	3	20.8273	1	3	2	76	Cytomegalovirus	TRUE	33.3	1142.21
Child care group 1	Child care group	Child care group	2022-02	2022W07	Wednesday	2022-02-16	130	898.385	42.9231	21.5538	1	FALSE	FALSE	19.5	150	2	3	21.5538	1	3	2	77	Cytomegalovirus	TRUE	28.7	939.306
Child care group 1	Child care group	Child care group	2022-02	2022W07	Monday	2022-02-14	135	1102.93	40.8	20.74	1	FALSE	FALSE	17.5	150	2	3	20.74	1	3	2	78	Cytomegalovirus	TRUE	32.5	1050.16
Child care group 1	Child care group	Child care group	2022-02	2022W06	Wednesday	2022-02-09	128	980.357	41.5714	20.9214	1	TRUE	FALSE	16.5	150	2	3	20.9214	1	3	2	79	Cytomegalovirus	TRUE	29.7	1254.06
Child care group 1	Child care group	Child care group	2022-02	2022W07	Friday	2022-02-18	122	862.769	39.8462	21.8077	1	FALSE	FALSE	16	150	1.5	3	21.8077	1	3	1.5	80	Cytomegalovirus	TRUE	29.4	904.664
Child care group 1	Child care group	Child care group	2022-02	2022W08	Monday	2022-02-21	132	840.231	32.6923	20.4769	1	FALSE	FALSE	19.5	150	2	3.5	20.4769	1	3.5	2	81	Cytomegalovirus	TRUE	28.9	824.491
Child care group 1	Child care group	Child care group	2022-02	2022W08	Wednesday	2022-02-23	125	705.143	34.1429	21.2643	1	FALSE	FALSE	16	150	2	3	21.2643	1	3	2	82	Cytomegalovirus	TRUE	31.8	792.818
Child care group 1	Child care group	Child care group	2022-03	2022W09	Wednesday	2022-03-02	126	889.571	28.7143	21.0929	1	FALSE	FALSE	16.5	150	1.5	3	21.0929	1	3	1.5	83	Cytomegalovirus	TRUE	28.7	817.563
Child care group 1	Child care group	Child care group	2022-02	2022W08	Friday	2022-02-25	125	914.143	31.6429	21.0143	1	FALSE	FALSE	16.5	150	1.5	3	21.0143	1	3	1.5	84	Cytomegalovirus	TRUE	29.2	775.992
Child care group 1	Child care group	Child care group	2022-02	2022W09	Monday	2022-02-28	130	760.714	25.3571	21.3214	1	FALSE	FALSE	15	150	1.5	3	21.3214	1	3	1.5	85	Cytomegalovirus	TRUE	30.6	815.583
Child care group 1	Child care group	Child care group	2022-03	2022W09	Friday	2022-03-04	135	828.133	25.1333	21.2333	1	FALSE	FALSE	17	150	3	3	21.2333	1	3	3	86	Cytomegalovirus	TRUE	29.8	866.062
Child care group 1	Child care group	Child care group	2022-03	2022W10	Wednesday	2022-03-09	132	746.643	23.1429	21.9929	4	FALSE	FALSE	18	150	1.5	3	21.9929	4	3	1.5	87	Cytomegalovirus	TRUE	33.2	982.857
Child care group 1	Child care group	Child care group	2022-03	2022W10	Monday	2022-03-07	122	1039.07	24.7143	21.75	4	FALSE	FALSE	23	150	2	3.5	21.75	4	3.5	2	88	Cytomegalovirus	TRUE	30.5	888.827
Child care group 1	Child care group	Child care group	2022-03	2022W11	Monday	2022-03-14	131	911.538	38.0769	21.2077	1	FALSE	FALSE	21	150	1	3	21.2077	1	3	1	89	Cytomegalovirus	TRUE	35	988.796
Child care group 1	Child care group	Child care group	2022-03	2022W10	Friday	2022-03-11	135	705.938	24.4375	21.8687	2.5	FALSE	FALSE	23	150	1	3	21.8687	2.5	3	1	90	Cytomegalovirus	TRUE	30.7	969.99
Child care group 1	Child care group	Child care group	2022-03	2022W11	Friday	2022-03-18	115	924.308	31.5385	20.8846	3	FALSE	FALSE	18.5	150	1	3	20.8846	3	3	1	91	Cytomegalovirus	TRUE	31.9	1134.29
Child care group 1	Child care group	Child care group	2022-03	2022W12	Monday	2022-03-21	135	945.385	32.7692	21.2846	1	FALSE	FALSE	21.5	150	1	3	21.2846	1	3	1	92	Cytomegalovirus	TRUE	31.1	1206.55
Child care group 1	Child care group	Child care group	2022-03	2022W11	Wednesday	2022-03-16	117	834.923	34.1538	21.8231	1	FALSE	FALSE	20.5	150	1	3	21.8231	1	3	1	93	Cytomegalovirus	TRUE	30.2	1037.3
Child care group 1	Child care group	Child care group	2022-03	2022W12	Wednesday	2022-03-23	110	748.615	29.8462	21.5769	3	FALSE	FALSE	18	150	1	3	21.5769	3	3	1	94	Cytomegalovirus	TRUE	30.4	1234.26
Child care group 1	Child care group	Child care group	2022-03	2022W12	Friday	2022-03-25	105	659.833	32.0833	21.3167	1	FALSE	FALSE	18	150	1	3	21.3167	1	3	1	95	Cytomegalovirus	TRUE	29.6	1282.76
Child care group 1	Child care group	Child care group	2022-03	2022W13	Monday	2022-03-28	120	968.571	37.1429	21.1143	1	FALSE	FALSE	15.5	150	1	3	21.1143	1	3	1	96	Cytomegalovirus	TRUE	28.9	1276.82
Child care group 1	Child care group	Child care group	2022-03	2022W13	Wednesday	2022-03-30	145	913.714	36.5	21.0786	1	FALSE	FALSE	17	150	1	3	21.0786	1	3	1	97	Cytomegalovirus	TRUE	28.8	1197.64
Child care group 1	Child care group	Child care group	2022-04	2022W14	Monday	2022-04-04	108	845.273	28.8182	20.3273	1	FALSE	FALSE	15.5	150	1.5	3	20.3273	1	3	1.5	98	Cytomegalovirus	TRUE	30.6	929.409
Child care group 1	Child care group	Child care group	2022-04	2022W14	Wednesday	2022-04-06	120	701.571	37.7143	20.9857	3	FALSE	FALSE	16	150	1.5	3	20.9857	3	3	1.5	99	Cytomegalovirus	TRUE	29.1	879.919
Child care group 1	Child care group	Child care group	2022-04	2022W13	Friday	2022-04-01	100	726.545	29.6364	21.1455	1	FALSE	FALSE	15	150	1	3	21.1455	1	3	1	100	Cytomegalovirus	TRUE	30	1066
Child care group 1	Child care group	Child care group	2022-04	2022W14	Friday	2022-04-08	110	884.077	35.3077	20.8154	1	FALSE	FALSE	16	150	1	3	20.8154	1	3	1	101	Cytomegalovirus	TRUE	27.5	869.032
Child care group 1	Child care group	Child care group	2022-04	2022W16	Wednesday	2022-04-20	122	823.231	31.3846	21.7231	3	FALSE	FALSE	22.5	150	1	3	21.7231	3	3	1	102	Cytomegalovirus	TRUE	27.9	496.872
Child care group 1	Child care group	Child care group	2022-04	2022W17	Monday	2022-04-25	123	926.333	38.75	21.35	5	FALSE	FALSE	21.5	150	1	3	21.35	5	3	1	103	Cytomegalovirus	TRUE	30	452.332
Child care group 1	Child care group	Child care group	2022-04	2022W16	Friday	2022-04-22	147	719.5	37.6875	21.55	4.5	FALSE	FALSE	20	150	1	3	21.55	4.5	3	1	104	Cytomegalovirus	TRUE	29.1	460.25
Child care group 1	Child care group	Child care group	2022-04	2022W17	Wednesday	2022-04-27	132	747.571	34.8571	21.2429	5	FALSE	FALSE	18	150	1	3	21.2429	5	3	1	105	Cytomegalovirus	TRUE	29.4	438.475
Child care group 1	Child care group	Child care group	2022-01	2022W01	Friday	2022-01-07	120	724.786	32.0714	21.7857	1	FALSE	FALSE	16	150	NA	3	21.7857	1	3	1.33333	106	Cytomegalovirus	TRUE	31.4	1067.98
Child care group 1	Child care group	Child care group	2022-01	2022W01	Wednesday	2022-01-05	117	688.846	32.7692	21.4615	1	FALSE	FALSE	11	150	1	5	21.4615	1	5	1	107	Cytomegalovirus	TRUE	31.9	940.296
Child care group 1	Child care group	Child care group	2022-01	2022W02	Wednesday	2022-01-12	124	979.154	31.3846	21	1	FALSE	FALSE	14.5	150	1	5	21	1	5	1	108	Cytomegalovirus	TRUE	30.7	1248.12
Child care group 1	Child care group	Child care group	2022-01	2022W02	Monday	2022-01-10	135	832.133	30.8	20.7333	1	FALSE	FALSE	15.5	150	2	3	20.7333	1	3	2	109	Cytomegalovirus	TRUE	31.1	1191.7
Child care group 1	Child care group	Child care group	2022-01	2022W02	Friday	2022-01-14	153	872.471	30.5882	21.5294	1	FALSE	FALSE	14	150	NA	3	21.5294	1	3	1.48889	110	Cytomegalovirus	TRUE	31.3	1290.68
Primary school cafeteria	Primary school cafeteria	Primary	2021-11	2021W47	Monday	2021-11-22	29	632.8	41.8	16	4.5	FALSE	FALSE	83.5	930	2	5	16	4.5	5	2	111	Cytomegalovirus	FALSE	NA	808.655
Primary school cafeteria	Primary school cafeteria	Primary	2021-11	2021W48	Monday	2021-11-29	43	788.667	42.5	15.5	6	FALSE	FALSE	11.5	930	3	3	15.5	6	3	3	112	Cytomegalovirus	FALSE	NA	938.317
Primary school cafeteria	Primary school cafeteria	Primary	2021-12	2021W48	Thursday	2021-12-02	50	708.857	46.1429	15.2857	6	FALSE	FALSE	15	930	2	4	15.2857	6	4	2	113	Cytomegalovirus	FALSE	NA	972.959
Primary school cafeteria	Primary school cafeteria	Primary	2021-12	2021W48	Friday	2021-12-03	106	549.364	41.8182	15	6	FALSE	FALSE	0	930	NA	NA	15	6	2.75	3.33333	114	Cytomegalovirus	FALSE	NA	989.785
Primary school cafeteria	Primary school cafeteria	Primary	2021-12	2021W49	Monday	2021-12-06	110	682.333	41.8889	15.6667	6	FALSE	FALSE	0	930	NA	NA	15.6667	6	2.75	3.33333	115	Cytomegalovirus	FALSE	NA	1008.59
Primary school cafeteria	Primary school cafeteria	Primary	2021-12	2021W49	Tuesday	2021-12-07	122	574.9	41.7	16	6	FALSE	FALSE	0	930	NA	1	16	6	1	3.41667	116	Cytomegalovirus	FALSE	NA	940.296
Primary school cafeteria	Primary school cafeteria	Primary	2021-12	2021W50	Monday	2021-12-13	102	598.5	53.5	17.6	6	FALSE	FALSE	0	930	NA	NA	17.6	6	2.25	3.91667	117	Cytomegalovirus	FALSE	NA	623.565
Primary school cafeteria	Primary school cafeteria	Primary	2021-12	2021W49	Friday	2021-12-10	103	626.545	41.3636	16.1818	6	FALSE	FALSE	0	930	NA	NA	16.1818	6	2.35	3.8	118	Cytomegalovirus	FALSE	NA	758.176
Primary school cafeteria	Primary school cafeteria	Primary	2021-12	2021W49	Thursday	2021-12-09	113	589	42.5385	16.3077	6	FALSE	FALSE	10	930	5	3	16.3077	6	3	5	119	Cytomegalovirus	FALSE	NA	814.593
Primary school cafeteria	Primary school cafeteria	Primary	2021-12	2021W50	Friday	2021-12-17	119	696.385	48	16.9231	6	FALSE	FALSE	0	930	NA	NA	16.9231	6	2.3	3.85833	120	Cytomegalovirus	FALSE	NA	402.843
Primary school cafeteria	Primary school cafeteria	Primary	2021-12	2021W50	Thursday	2021-12-16	123	850.167	50.4167	20.5833	6	FALSE	FALSE	0	930	NA	NA	20.5833	6	2.475	4.14375	121	Cytomegalovirus	FALSE	NA	453.322
Primary school cafeteria	Primary school cafeteria	Primary	2021-12	2021W50	Tuesday	2021-12-14	120	573.643	51.1429	17.3571	6	FALSE	FALSE	0	930	NA	NA	17.3571	6	2.22917	4.02257	122	Cytomegalovirus	FALSE	NA	553.29
Primary school cafeteria	Primary school cafeteria	Primary	2022-01	2022W03	Friday	2022-01-21	40	474.75	42.25	16	6	FALSE	FALSE	11.5	930	2	3	16	6	3	2	123	Cytomegalovirus	FALSE	NA	2309.17
Primary school cafeteria	Primary school cafeteria	Primary	2022-01	2022W03	Thursday	2022-01-20	45	529.5	44.1667	15.1667	4.5	FALSE	FALSE	17.5	930	4	2	15.1667	4.5	2	4	124	Cytomegalovirus	FALSE	NA	2117.15
Primary school cafeteria	Primary school cafeteria	Primary	2022-01	2022W04	Friday	2022-01-28	125	467.083	47.75	14.9167	6	FALSE	FALSE	0	930	NA	NA	14.9167	6	3	2	125	Cytomegalovirus	FALSE	NA	2827.82
Primary school cafeteria	Primary school cafeteria	Primary	2022-01	2022W04	Monday	2022-01-24	53	390	37	15	6	FALSE	FALSE	6	930	2	3	15	6	3	2	126	Cytomegalovirus	FALSE	NA	2780.31
Primary school cafeteria	Primary school cafeteria	Primary	2022-01	2022W04	Tuesday	2022-01-25	114	457.364	40	15	5.5	FALSE	FALSE	0	930	NA	NA	15	5.5	2.8	2.6	127	Cytomegalovirus	FALSE	NA	2912.94
Primary school cafeteria	Primary school cafeteria	Primary	2022-01	2022W03	Tuesday	2022-01-18	45	604.167	50	16.1667	6	FALSE	FALSE	7.5	930	3	3	16.1667	6	3	3	128	Cytomegalovirus	FALSE	NA	1554.95
Primary school cafeteria	Primary school cafeteria	Primary	2022-01	2022W03	Monday	2022-01-17	45	560.333	49.8333	16	6	FALSE	FALSE	15	930	2	4	16	6	4	2	129	Cytomegalovirus	FALSE	NA	1383.72
Primary school cafeteria	Primary school cafeteria	Primary	2022-01	2022W04	Thursday	2022-01-27	125	415.786	49.3571	15	5.5	FALSE	FALSE	0	930	NA	NA	15	5.5	2.76	2.52	130	Cytomegalovirus	FALSE	NA	2848.6
Primary school cafeteria	Primary school cafeteria	Primary	2022-02	2022W05	Tuesday	2022-02-01	107	437.583	50.0833	15	6	FALSE	FALSE	0	930	NA	NA	15	6	2.85333	2.37333	131	Cytomegalovirus	FALSE	NA	2311.15
Primary school cafeteria	Primary school cafeteria	Primary	2022-01	2022W02	Thursday	2022-01-13	38	502.833	42	15	6	FALSE	FALSE	12.5	930	3	4	15	6	4	3	132	Cytomegalovirus	FALSE	NA	1238.22
Primary school cafeteria	Primary school cafeteria	Primary	2022-01	2022W02	Tuesday	2022-01-11	159	639.643	43.4286	14.5714	6	FALSE	FALSE	0	930	NA	NA	14.5714	6	3.4	2.4	133	Cytomegalovirus	TRUE	35.1	1249.11
Primary school cafeteria	Primary school cafeteria	Primary	2022-01	2022W02	Monday	2022-01-10	40	631.2	46.6	12	6	FALSE	FALSE	14	930	2	3	12	6	3	2	134	Cytomegalovirus	FALSE	NA	1191.7
Primary school cafeteria	Primary school cafeteria	Primary	2022-01	2022W02	Friday	2022-01-14	35	513.2	43.8	16	6	FALSE	FALSE	17.5	930	2	3	16	6	3	2	135	Cytomegalovirus	FALSE	NA	1290.68
Kindergarten cafeteria	Kindergarten cafeteria	Kindergarten	2021-11	2021W47	Monday	2021-11-22	64	936.2	46.8	18.6	3	FALSE	FALSE	22.5	372	1	5	18.6	3	5	1	136	Cytomegalovirus	FALSE	NA	808.655
Kindergarten cafeteria	Kindergarten cafeteria	Kindergarten	2021-11	2021W48	Monday	2021-11-29	90	684.091	39.8182	16.8182	3	FALSE	FALSE	22.5	372	2	5	16.8182	3	5	2	137	Cytomegalovirus	FALSE	NA	938.317
Kindergarten cafeteria	Kindergarten cafeteria	Kindergarten	2021-12	2021W48	Thursday	2021-12-02	120	667.083	41.1667	17.8333	6	FALSE	FALSE	0	372	NA	NA	17.8333	6	5	2	138	Cytomegalovirus	FALSE	NA	972.959
Kindergarten cafeteria	Kindergarten cafeteria	Kindergarten	2021-12	2021W48	Friday	2021-12-03	107	630.455	38.1818	17.5455	6	FALSE	FALSE	0	372	NA	NA	17.5455	6	5	2	139	Cytomegalovirus	FALSE	NA	989.785
Kindergarten cafeteria	Kindergarten cafeteria	Kindergarten	2021-12	2021W49	Tuesday	2021-12-07	122	661.583	37.25	19.5833	6	FALSE	FALSE	0	372	NA	NA	19.5833	6	5	1.66667	140	Cytomegalovirus	FALSE	NA	940.296
Kindergarten cafeteria	Kindergarten cafeteria	Kindergarten	2021-12	2021W50	Monday	2021-12-13	109	758.125	49.625	19.5	6	FALSE	FALSE	0	372	NA	NA	19.5	6	5	1.33333	141	Cytomegalovirus	FALSE	NA	623.565
Kindergarten cafeteria	Kindergarten cafeteria	Kindergarten	2021-12	2021W49	Friday	2021-12-10	100	677.364	37.8182	19.2727	6	FALSE	FALSE	0	372	NA	NA	19.2727	6	5	1.5	142	Cytomegalovirus	FALSE	NA	758.176
Kindergarten cafeteria	Kindergarten cafeteria	Kindergarten	2021-12	2021W49	Thursday	2021-12-09	112	646.5	36.75	19.5	6	FALSE	FALSE	0	372	NA	NA	19.5	6	5	1.58333	143	Cytomegalovirus	FALSE	NA	814.593
Kindergarten cafeteria	Kindergarten cafeteria	Kindergarten	2021-12	2021W50	Thursday	2021-12-16	127	663	54.1429	18.1429	6	FALSE	FALSE	0	372	NA	NA	18.1429	6	5	1.35417	144	Cytomegalovirus	FALSE	NA	453.322
Kindergarten cafeteria	Kindergarten cafeteria	Kindergarten	2021-12	2021W50	Friday	2021-12-17	119	766.909	46.5455	18.4545	6	FALSE	FALSE	0	372	NA	NA	18.4545	6	5	1.29688	145	Cytomegalovirus	FALSE	NA	402.843
Kindergarten cafeteria	Kindergarten cafeteria	Kindergarten	2021-12	2021W50	Tuesday	2021-12-14	127	717.455	45.0909	20.2727	6	FALSE	FALSE	1	372	1	5	20.2727	6	5	1	146	Cytomegalovirus	FALSE	NA	553.29
Kindergarten cafeteria	Kindergarten cafeteria	Kindergarten	2022-01	2022W03	Friday	2022-01-21	90	721.091	41.1818	17.4545	5.5	FALSE	FALSE	0.5	372	6	1	17.4545	5.5	1	6	147	Cytomegalovirus	FALSE	NA	2309.17
Kindergarten cafeteria	Kindergarten cafeteria	Kindergarten	2022-01	2022W03	Thursday	2022-01-20	115	617	39.6667	18.3333	5.5	FALSE	FALSE	0	372	NA	NA	18.3333	5.5	2.33333	3.5	148	Cytomegalovirus	FALSE	NA	2117.15
Kindergarten cafeteria	Kindergarten cafeteria	Kindergarten	2022-01	2022W04	Friday	2022-01-28	125	670.2	44.4	18.6667	5	FALSE	FALSE	0	372	NA	NA	18.6667	5	2.6	4	149	Cytomegalovirus	FALSE	NA	2827.82
Kindergarten cafeteria	Kindergarten cafeteria	Kindergarten	2022-01	2022W04	Monday	2022-01-24	120	697.25	36.875	18.75	5.5	FALSE	FALSE	0	372	NA	NA	18.75	5.5	2.5619	3.92857	150	Cytomegalovirus	FALSE	NA	2780.31
Kindergarten cafeteria	Kindergarten cafeteria	Kindergarten	2022-01	2022W04	Tuesday	2022-01-25	110	778.5	38.7	18.4	5	FALSE	FALSE	0.5	372	1	1	18.4	5	1	1	151	Cytomegalovirus	TRUE	35.8	2912.94
Kindergarten cafeteria	Kindergarten cafeteria	Kindergarten	2022-01	2022W03	Tuesday	2022-01-18	105	775.6	46.6	19.1	6	FALSE	FALSE	1	372	6	5	19.1	6	5	6	152	Cytomegalovirus	FALSE	NA	1554.95
Kindergarten cafeteria	Kindergarten cafeteria	Kindergarten	2022-01	2022W03	Monday	2022-01-17	110	667.125	47.75	16.75	5.5	FALSE	FALSE	0	372	1	1	16.75	5.5	1	1	153	Cytomegalovirus	FALSE	NA	1383.72
Kindergarten cafeteria	Kindergarten cafeteria	Kindergarten	2022-01	2022W04	Thursday	2022-01-27	125	566.083	44	18	5.5	FALSE	FALSE	1	372	6	5	18	5.5	5	6	154	Cytomegalovirus	FALSE	NA	2848.6
Kindergarten cafeteria	Kindergarten cafeteria	Kindergarten	2022-02	2022W05	Thursday	2022-02-03	115	703.333	45.0833	18.9167	6	FALSE	FALSE	1	372	1	5	18.9167	6	5	1	155	Cytomegalovirus	FALSE	NA	1900.39
Kindergarten cafeteria	Kindergarten cafeteria	Kindergarten	2022-02	2022W05	Friday	2022-02-04	115	649	47	19	5	FALSE	FALSE	0	372	NA	NA	19	5	2.86667	3.66667	156	Cytomegalovirus	FALSE	NA	1706.39
Kindergarten cafeteria	Kindergarten cafeteria	Kindergarten	2022-02	2022W05	Tuesday	2022-02-01	105	793.125	48.5	17	6	FALSE	FALSE	0.5	372	6	1	17	6	1	6	157	Cytomegalovirus	FALSE	NA	2311.15
Kindergarten cafeteria	Kindergarten cafeteria	Kindergarten	2021-12	2021W49	Monday	2021-12-06	110	684.75	40.5	18.1667	6	FALSE	FALSE	0	372	NA	NA	18.1667	6	5	1.72619	158	Cytomegalovirus	TRUE	31.7	1008.59
Kindergarten cafeteria	Kindergarten cafeteria	Kindergarten	2022-01	2022W02	Thursday	2022-01-13	115	833.6	39.5	18.1	5.5	FALSE	FALSE	0	372	NA	NA	18.1	5.5	2.06667	2.5	159	Cytomegalovirus	FALSE	NA	1238.22
Kindergarten cafeteria	Kindergarten cafeteria	Kindergarten	2022-01	2022W02	Monday	2022-01-10	105	385	37	12	5.5	FALSE	FALSE	0.5	372	1	1	12	5.5	1	1	160	Cytomegalovirus	FALSE	NA	1191.7
Kindergarten cafeteria	Kindergarten cafeteria	Kindergarten	2022-01	2022W02	Friday	2022-01-14	110	753.643	41.4286	18.2143	6	FALSE	FALSE	1	372	1	1	18.2143	6	1	1	161	Cytomegalovirus	TRUE	35.8	1290.68
Secondary school cafeteria	Secondary school cafeteria	Secondary	2021-11	2021W47	Tuesday	2021-11-23	175	565.562	37.5625	17.1875	5	FALSE	FALSE	2	912	1	4	17.1875	5	4	1	162	Cytomegalovirus	FALSE	NA	847.256
Secondary school cafeteria	Secondary school cafeteria	Secondary	2022-01	2022W03	Friday	2022-01-21	90	490.8	39.4	17	5	FALSE	FALSE	0	912	NA	NA	17	5	2.25	6	163	Cytomegalovirus	FALSE	NA	2309.17
Secondary school cafeteria	Secondary school cafeteria	Secondary	2022-01	2022W03	Thursday	2022-01-20	105	623.083	38.5	18.9167	2	FALSE	FALSE	5	912	6	5	18.9167	2	5	6	164	Cytomegalovirus	FALSE	NA	2117.15
Secondary school cafeteria	Secondary school cafeteria	Secondary	2022-01	2022W04	Monday	2022-01-24	120	595.714	43.6429	13.9286	5	FALSE	FALSE	0.5	912	6	1	13.9286	5	1	6	165	Cytomegalovirus	TRUE	36.9	2780.31
Secondary school cafeteria	Secondary school cafeteria	Secondary	2022-01	2022W03	Tuesday	2022-01-18	95	516	52	15.4545	6	FALSE	FALSE	0	912	NA	NA	15.4545	6	2.25	6	166	Cytomegalovirus	FALSE	NA	1554.95
Secondary school cafeteria	Secondary school cafeteria	Secondary	2022-01	2022W03	Monday	2022-01-17	100	521.818	53.9091	14	5.5	FALSE	FALSE	10.5	912	6	2	14	5.5	2	6	167	Cytomegalovirus	FALSE	NA	1383.72
Secondary school cafeteria	Secondary school cafeteria	Secondary	2022-02	2022W06	Tuesday	2022-02-08	110	455.643	64.5714	12.4929	5	FALSE	FALSE	0	912	NA	NA	12.4929	5	4	6	168	Cytomegalovirus	FALSE	NA	1314.44
Secondary school cafeteria	Secondary school cafeteria	Secondary	2022-02	2022W06	Thursday	2022-02-10	113	615.583	66.75	12.975	5	FALSE	FALSE	0	912	NA	NA	12.975	5	4	6	169	Cytomegalovirus	FALSE	NA	1195.66
Secondary school cafeteria	Secondary school cafeteria	Secondary	2022-02	2022W06	Monday	2022-02-07	133	555.8	49.5	13.11	3	FALSE	FALSE	0	912	NA	NA	13.11	3	4	6	170	Cytomegalovirus	FALSE	NA	1406.49
Secondary school cafeteria	Secondary school cafeteria	Secondary	2022-02	2022W07	Thursday	2022-02-17	110	558.455	44.8182	17.5455	5	FALSE	FALSE	0	912	NA	NA	17.5455	5	4.33333	6	171	Cytomegalovirus	FALSE	NA	902.684
Secondary school cafeteria	Secondary school cafeteria	Secondary	2022-02	2022W07	Tuesday	2022-02-15	140	486.5	44.8571	15.2929	5.5	FALSE	FALSE	10	912	6	4	15.2929	5.5	4	6	172	Cytomegalovirus	FALSE	NA	1008.59
Secondary school cafeteria	Secondary school cafeteria	Secondary	2022-02	2022W07	Monday	2022-02-14	130	598.267	62.3333	11.9533	5	FALSE	FALSE	0	912	NA	NA	11.9533	5	4.06667	6	173	Cytomegalovirus	FALSE	NA	1050.16
Secondary school cafeteria	Secondary school cafeteria	Secondary	2022-02	2022W07	Friday	2022-02-18	115	498.583	53.4167	18.275	5	FALSE	FALSE	0	912	NA	NA	18.275	5	4.35	6	174	Cytomegalovirus	FALSE	NA	904.664
Secondary school cafeteria	Secondary school cafeteria	Secondary	2022-02	2022W08	Monday	2022-02-21	125	558.455	41	17.9636	5	FALSE	FALSE	0	912	NA	NA	17.9636	5	4.35	6	175	Cytomegalovirus	FALSE	NA	824.491
Secondary school cafeteria	Secondary school cafeteria	Secondary	2022-02	2022W08	Tuesday	2022-02-22	125	543.071	44.2143	18.6286	4	FALSE	FALSE	5	912	6	5	18.6286	4	5	6	176	Cytomegalovirus	FALSE	NA	784.9
Secondary school cafeteria	Secondary school cafeteria	Secondary	2022-03	2022W10	Monday	2022-03-07	120	545.429	25.9286	15.9857	5.5	FALSE	FALSE	0	912	NA	NA	15.9857	5.5	5	1	177	Cytomegalovirus	FALSE	NA	888.827
Secondary school cafeteria	Secondary school cafeteria	Secondary	2022-03	2022W10	Thursday	2022-03-10	110	584.357	29.7143	19.9571	6	FALSE	FALSE	14	912	1	5	19.9571	6	5	1	178	Cytomegalovirus	FALSE	NA	973.949
Secondary school cafeteria	Secondary school cafeteria	Secondary	2022-03	2022W10	Tuesday	2022-03-08	162	521.438	22.75	18.6938	5	FALSE	FALSE	0	912	NA	NA	18.6938	5	5	1	179	Cytomegalovirus	FALSE	NA	967.02
Secondary school cafeteria	Secondary school cafeteria	Secondary	2022-03	2022W12	Monday	2022-03-21	135	612.615	37.3846	18.9308	5.5	FALSE	FALSE	8.5	912	1	1	18.9308	5.5	1	1	180	Cytomegalovirus	FALSE	NA	1206.55
Secondary school cafeteria	Secondary school cafeteria	Secondary	2022-03	2022W12	Thursday	2022-03-24	145	739.118	32.7647	19.6882	5.5	FALSE	FALSE	42	912	1	3	19.6882	5.5	3	1	181	Cytomegalovirus	FALSE	NA	1240.2
Secondary school cafeteria	Secondary school cafeteria	Secondary	2022-03	2022W12	Tuesday	2022-03-22	155	696.938	37.25	19.8188	5.5	FALSE	FALSE	15	912	1	3	19.8188	5.5	3	1	182	Cytomegalovirus	FALSE	NA	1185.76
Secondary school cafeteria	Secondary school cafeteria	Secondary	2022-03	2022W13	Monday	2022-03-28	130	592.333	38.0667	20.12	5.5	FALSE	FALSE	5	912	1	5	20.12	5.5	5	1	183	Cytomegalovirus	FALSE	NA	1276.82
Secondary school cafeteria	Secondary school cafeteria	Secondary	2022-01	2022W02	Friday	2022-01-14	112	407.444	43.8889	15.5556	5.5	FALSE	FALSE	0.5	912	6	1	15.5556	5.5	1	6	184	Cytomegalovirus	FALSE	NA	1290.68
University auditorium 1	University auditorium	University	2021-12	2021W48	Wednesday	2021-12-01	109	586.769	49	18.9231	6	FALSE	FALSE	40	324	6	2.5	18.9231	6	2.5	6	185	Cytomegalovirus	FALSE	NA	987.806
University auditorium 1	University auditorium	University	2021-12	2021W48	Wednesday	2021-12-01	146	687.941	53	19.7059	4.5	FALSE	FALSE	27.5	324	6	5	19.7059	4.5	5	6	186	Cytomegalovirus	FALSE	NA	987.806
University auditorium 1	University auditorium	University	2021-12	2021W49	Wednesday	2021-12-08	121	577.143	35.1429	19.0714	4.5	FALSE	FALSE	12.5	324	6	3	19.0714	4.5	3	6	187	Cytomegalovirus	FALSE	NA	883.878
Elderly care home 2	Elderly care home	Elderly	2021-12	2021W49	Monday	2021-12-06	260	593	30.1818	21.6364	1	FALSE	TRUE	2	627.75	4	4	21.6364	1	4	4	188	Cytomegalovirus	FALSE	NA	1008.59
Elderly care home 2	Elderly care home	Elderly	2021-12	2021W49	Wednesday	2021-12-08	273	532.56	26.24	23.96	1	FALSE	TRUE	1	627.75	6	5	23.96	1	5	6	189	Cytomegalovirus	FALSE	NA	883.878
Elderly care home 2	Elderly care home	Elderly	2021-12	2021W49	Tuesday	2021-12-07	280	706.2	28.2	23.6	1	FALSE	TRUE	0.5	627.75	1	1	23.6	1	1	1	190	Cytomegalovirus	FALSE	NA	940.296
Elderly care home 2	Elderly care home	Elderly	2021-12	2021W50	Monday	2021-12-13	193	595	34.9444	24.3889	1	FALSE	TRUE	0	627.75	NA	NA	24.3889	1	3.28571	3.42857	191	Cytomegalovirus	FALSE	NA	623.565
Elderly care home 2	Elderly care home	Elderly	2021-12	2021W49	Thursday	2021-12-09	135	611.533	26.2667	24.4	1	FALSE	TRUE	3.5	627.75	3	4	24.4	1	4	3	192	Cytomegalovirus	FALSE	NA	814.593
Elderly care home 2	Elderly care home	Elderly	2021-12	2021W50	Wednesday	2021-12-15	144	636.357	37.1429	24.5714	1	FALSE	TRUE	2	627.75	3	3	24.5714	1	3	3	193	Cytomegalovirus	FALSE	NA	500.831
Elderly care home 2	Elderly care home	Elderly	2021-12	2021W50	Friday	2021-12-17	147	702.214	34.9286	22.6429	1	FALSE	TRUE	1.5	627.75	1	3	22.6429	1	3	1	194	Cytomegalovirus	FALSE	NA	402.843
Elderly care home 2	Elderly care home	Elderly	2021-12	2021W50	Tuesday	2021-12-14	262	553.208	34.4583	23.4583	1	FALSE	TRUE	2	627.75	6	3	23.4583	1	3	6	195	Cytomegalovirus	FALSE	NA	553.29
Elderly care home 2	Elderly care home	Elderly	2021-12	2021W51	Tuesday	2021-12-21	233	713.619	24.2381	23.7143	1	FALSE	TRUE	1	627.75	6	3	23.7143	1	3	6	196	Cytomegalovirus	FALSE	NA	359.292
Elderly care home 2	Elderly care home	Elderly	2021-12	2021W51	Monday	2021-12-20	197	596.222	28.3333	22.7778	1	FALSE	TRUE	0	627.75	NA	NA	22.7778	1	2.7551	3.41837	197	Cytomegalovirus	FALSE	NA	357.313
Elderly care home 2	Elderly care home	Elderly	2021-12	2021W51	Thursday	2021-12-23	170	575.444	24.5	23.5	1	FALSE	TRUE	0	627.75	NA	NA	23.5	1	2.55102	2.98367	198	Cytomegalovirus	FALSE	NA	351.374
Elderly care home 2	Elderly care home	Elderly	2021-12	2021W51	Wednesday	2021-12-22	224	721.478	22.5652	22.6522	1	FALSE	TRUE	1	627.75	1	1	22.6522	1	1	1	199	Cytomegalovirus	FALSE	NA	355.333
Elderly care home 2	Elderly care home	Elderly	2021-12	2021W51	Friday	2021-12-24	132	524.923	38.2308	22.3077	1	FALSE	TRUE	16	627.75	3.5	3	22.3077	1	3	3.5	200	Cytomegalovirus	FALSE	NA	378.098
Elderly care home 2	Elderly care home	Elderly	2022-01	2022W03	Friday	2022-01-21	140	644.111	28.4444	23.5556	3	FALSE	TRUE	1	627.75	6	5	23.5556	3	5	6	201	Cytomegalovirus	FALSE	NA	2309.17
Elderly care home 2	Elderly care home	Elderly	2022-01	2022W03	Wednesday	2022-01-19	145	627.615	30.8462	21.8462	1	FALSE	TRUE	0	627.75	NA	NA	21.8462	1	2.75	4	202	Cytomegalovirus	FALSE	NA	1817.25
Elderly care home 2	Elderly care home	Elderly	2022-01	2022W03	Thursday	2022-01-20	185	626.588	30.5294	22.5294	3	FALSE	TRUE	0	627.75	NA	NA	22.5294	3	3.15	4	203	Cytomegalovirus	FALSE	NA	2117.15
Elderly care home 2	Elderly care home	Elderly	2022-01	2022W04	Friday	2022-01-28	165	641.875	33.375	21.5	4.5	FALSE	TRUE	1	627.75	6	3	21.5	4.5	3	6	204	Cytomegalovirus	FALSE	NA	2827.82
Elderly care home 2	Elderly care home	Elderly	2022-01	2022W04	Monday	2022-01-24	177	606.833	25.6667	24.1667	3	FALSE	TRUE	0	627.75	NA	NA	24.1667	3	2.84286	4.64286	205	Cytomegalovirus	FALSE	NA	2780.31
Elderly care home 2	Elderly care home	Elderly	2022-01	2022W04	Tuesday	2022-01-25	170	609.778	25.7222	23.7222	3	FALSE	TRUE	3	627.75	3	2	23.7222	3	2	3	206	Cytomegalovirus	FALSE	NA	2912.94
Elderly care home 2	Elderly care home	Elderly	2022-01	2022W03	Tuesday	2022-01-18	150	707.647	36.5294	22.5882	1	FALSE	TRUE	0	627.75	NA	NA	22.5882	1	2.82041	4.09184	207	Cytomegalovirus	FALSE	NA	1554.95
Elderly care home 2	Elderly care home	Elderly	2022-01	2022W04	Thursday	2022-01-27	158	564.5	32.7692	22.3846	3.5	FALSE	TRUE	1.5	627.75	6	3	22.3846	3.5	3	6	208	Cytomegalovirus	FALSE	NA	2848.6
Elderly care home 2	Elderly care home	Elderly	2022-02	2022W05	Thursday	2022-02-03	155	553.867	34.0667	22.2	4.5	FALSE	TRUE	1	627.75	3.5	1	22.2	4.5	1	3.5	209	Cytomegalovirus	FALSE	NA	1900.39
Elderly care home 2	Elderly care home	Elderly	2022-02	2022W05	Friday	2022-02-04	175	626.389	37	22.1667	4.5	FALSE	TRUE	1.5	627.75	4.5	2	22.1667	4.5	2	4.5	210	Cytomegalovirus	FALSE	NA	1706.39
Elderly care home 2	Elderly care home	Elderly	2022-01	2022W05	Monday	2022-01-31	135	547.467	30.4667	21.3333	4.5	FALSE	TRUE	3	627.75	3.5	1	21.3333	4.5	1	3.5	211	Cytomegalovirus	FALSE	NA	2571.46
Elderly care home 2	Elderly care home	Elderly	2022-02	2022W05	Tuesday	2022-02-01	188	664.75	36.35	21.65	3.5	FALSE	TRUE	10.5	627.75	4	2	21.65	3.5	2	4	212	Cytomegalovirus	FALSE	NA	2311.15
Elderly care home 2	Elderly care home	Elderly	2022-01	2022W01	Wednesday	2022-01-05	160	657.071	31.7857	22.4286	1	FALSE	TRUE	1	627.75	6	5	22.4286	1	5	6	213	Cytomegalovirus	FALSE	NA	940.296
Elderly care home 2	Elderly care home	Elderly	2022-01	2022W01	Thursday	2022-01-06	163	644.067	31.9333	22.2	1	FALSE	TRUE	2.5	627.75	3.5	2	22.2	1	2	3.5	214	Cytomegalovirus	TRUE	36.1	1024.43
Elderly care home 2	Elderly care home	Elderly	2022-01	2022W01	Friday	2022-01-07	165	597.125	32.8125	22.25	1	FALSE	TRUE	0.5	627.75	6	1	22.25	1	1	6	215	Cytomegalovirus	FALSE	NA	1067.98
Elderly care home 2	Elderly care home	Elderly	2022-01	2022W02	Thursday	2022-01-13	138	704.333	27.25	23.6667	1	FALSE	TRUE	0	627.75	NA	NA	23.6667	1	2.34005	3.69898	216	Cytomegalovirus	TRUE	37	1238.22
Elderly care home 2	Elderly care home	Elderly	2022-01	2022W01	Monday	2022-01-03	175	570.5	40.625	22.125	1	FALSE	TRUE	1.5	627.75	4	2	22.125	1	2	4	217	Cytomegalovirus	FALSE	NA	700.768
Elderly care home 2	Elderly care home	Elderly	2022-01	2022W01	Tuesday	2022-01-04	155	602.824	40.5294	21.7059	1	FALSE	TRUE	1.5	627.75	1	3	21.7059	1	3	1	218	Cytomegalovirus	FALSE	NA	836.369
Elderly care home 2	Elderly care home	Elderly	2022-01	2022W02	Tuesday	2022-01-11	143	725.6	26.9333	23.4667	1	FALSE	TRUE	0	627.75	NA	NA	23.4667	1	2.57338	3.58787	219	Cytomegalovirus	FALSE	NA	1249.11
Elderly care home 2	Elderly care home	Elderly	2022-01	2022W02	Wednesday	2022-01-12	138	723.667	29.1667	23.4167	1	FALSE	TRUE	0.5	627.75	6	1	23.4167	1	1	6	220	Cytomegalovirus	FALSE	NA	1248.12
Elderly care home 2	Elderly care home	Elderly	2022-01	2022W02	Monday	2022-01-10	110	690.556	27.4444	23.6667	3	FALSE	TRUE	3	627.75	1	3	23.6667	3	3	1	221	Cytomegalovirus	FALSE	NA	1191.7
Elderly care home 2	Elderly care home	Elderly	2022-01	2022W02	Friday	2022-01-14	150	809.733	30.9333	21.9333	1	FALSE	TRUE	1	627.75	1	3	21.9333	1	3	1	222	Cytomegalovirus	FALSE	NA	1290.68
Primary school classroom	Primary school classroom	Primary	2021-12	2021W49	Wednesday	2021-12-08	196	534.857	33.0952	20.8571	5	FALSE	FALSE	9.5	224	4.5	3.5	20.8571	5	3.5	4.5	223	Cytomegalovirus	FALSE	NA	883.878
Primary school classroom	Primary school classroom	Primary	2021-12	2021W50	Wednesday	2021-12-15	231	715.542	44.5417	21.8333	3	FALSE	FALSE	11	224	3	5	21.8333	3	5	3	224	Cytomegalovirus	FALSE	NA	500.831
Primary school classroom	Primary school classroom	Primary	2022-01	2022W03	Wednesday	2022-01-19	225	486.435	38.6957	16.5652	4.5	FALSE	FALSE	7.5	224	6	4.5	16.5652	4.5	4.5	6	225	Cytomegalovirus	FALSE	NA	1817.25
Primary school classroom	Primary school classroom	Primary	2022-02	2022W05	Wednesday	2022-02-02	190	533.857	47.7619	17.9048	3.5	FALSE	FALSE	8.5	224	6	3	17.9048	3.5	3	6	226	Cytomegalovirus	FALSE	NA	2095.38
Kindergarten classroom	Kindergarten classroom	Kindergarten	2021-12	2021W49	Wednesday	2021-12-08	178	434.067	41.6	14.9333	2.5	FALSE	FALSE	15	210	2	5	14.9333	2.5	5	2	227	Cytomegalovirus	FALSE	NA	883.878
Kindergarten classroom	Kindergarten classroom	Kindergarten	2021-12	2021W50	Wednesday	2021-12-15	218	504.273	55.1818	17.0909	2	FALSE	FALSE	7.5	210	5	5	17.0909	2	5	5	228	Cytomegalovirus	FALSE	NA	500.831
Kindergarten classroom	Kindergarten classroom	Kindergarten	2022-01	2022W03	Wednesday	2022-01-19	185	478	42.7895	16.5789	3.5	FALSE	FALSE	6	210	1.5	4	16.5789	3.5	4	1.5	229	Cytomegalovirus	FALSE	NA	1817.25
Kindergarten classroom	Kindergarten classroom	Kindergarten	2022-02	2022W05	Wednesday	2022-02-02	200	444.105	46.7895	18.4737	3.5	FALSE	FALSE	8.5	210	6	3	18.4737	3.5	3	6	230	Cytomegalovirus	TRUE	34	2095.38
Elderly care home 1	Elderly care home	Elderly	2021-12	2021W49	Friday	2021-12-10	128	632.286	38.5714	18.5	1	FALSE	TRUE	16.5	273	2	3	18.5	1	3	2	231	Cytomegalovirus	FALSE	NA	758.176
Elderly care home 1	Elderly care home	Elderly	2021-12	2021W49	Thursday	2021-12-09	130	741.667	37	19.2667	1	FALSE	TRUE	4	273	1	5	19.2667	1	5	1	232	Cytomegalovirus	FALSE	NA	814.593
Elderly care home 1	Elderly care home	Elderly	2021-12	2021W50	Wednesday	2021-12-15	121	741.571	48.8571	20.3571	1	FALSE	TRUE	1	273	1	5	20.3571	1	5	1	233	Cytomegalovirus	FALSE	NA	500.831
Elderly care home 1	Elderly care home	Elderly	2021-12	2021W50	Tuesday	2021-12-14	139	721.385	44.3077	20.4615	1.5	FALSE	TRUE	3	273	3	4	20.4615	1.5	4	3	234	Cytomegalovirus	FALSE	NA	553.29
Elderly care home 1	Elderly care home	Elderly	2021-12	2021W51	Tuesday	2021-12-21	122	749.533	29.8667	20.2	2	FALSE	TRUE	7	273	6	4	20.2	2	4	6	235	Cytomegalovirus	FALSE	NA	359.292
Elderly care home 1	Elderly care home	Elderly	2021-12	2021W51	Wednesday	2021-12-22	223	633.591	24.2727	20.2727	2	FALSE	TRUE	0.5	273	6	3	20.2727	2	3	6	236	Cytomegalovirus	FALSE	NA	355.333
Elderly care home 1	Elderly care home	Elderly	2021-12	2021W51	Thursday	2021-12-23	176	646	28.7222	20.3889	1	FALSE	TRUE	7.5	273	1	4	20.3889	1	4	1	237	Cytomegalovirus	FALSE	NA	351.374
Elderly care home 1	Elderly care home	Elderly	2022-01	2022W03	Wednesday	2022-01-19	123	700.571	33.5	20.1429	1	FALSE	TRUE	0	273	NA	NA	20.1429	1	2.875	2.75	238	Cytomegalovirus	FALSE	NA	1817.25
Elderly care home 1	Elderly care home	Elderly	2022-01	2022W03	Thursday	2022-01-20	125	595.462	36.7692	17.9231	2	FALSE	TRUE	2	273	1	3	17.9231	2	3	1	239	Cytomegalovirus	TRUE	36.9	2117.15
Elderly care home 1	Elderly care home	Elderly	2022-01	2022W04	Tuesday	2022-01-25	110	793.417	33	20.3333	1	FALSE	TRUE	8	273	4	2.5	20.3333	1	2.5	4	240	Cytomegalovirus	FALSE	NA	2912.94
Elderly care home 1	Elderly care home	Elderly	2022-01	2022W03	Tuesday	2022-01-18	97	797.6	42.1	20.2	1	FALSE	TRUE	2.5	273	1	3	20.2	1	3	1	241	Cytomegalovirus	FALSE	NA	1554.95
Elderly care home 1	Elderly care home	Elderly	2022-01	2022W04	Thursday	2022-01-27	140	709.125	37.3125	20.4375	3	FALSE	TRUE	2.5	273	1	4	20.4375	3	4	1	242	Cytomegalovirus	FALSE	NA	2848.6
Elderly care home 1	Elderly care home	Elderly	2022-02	2022W05	Tuesday	2022-02-01	145	626.062	37.125	21.25	2	FALSE	TRUE	1.5	273	1	5	21.25	2	5	1	243	Cytomegalovirus	FALSE	NA	2311.15
Elderly care home 1	Elderly care home	Elderly	2022-01	2022W01	Wednesday	2022-01-05	162	597.833	32.2778	21.2778	1	FALSE	TRUE	1.5	273	1	5	21.2778	1	5	1	244	Cytomegalovirus	FALSE	NA	940.296
Elderly care home 1	Elderly care home	Elderly	2022-01	2022W01	Thursday	2022-01-06	155	640.941	36.7647	19.4118	1	FALSE	TRUE	0	273	6	1	19.4118	1	1	6	245	Cytomegalovirus	FALSE	NA	1024.43
Elderly care home 1	Elderly care home	Elderly	2022-01	2022W02	Thursday	2022-01-13	123	743.8	34.2	19.1333	2	FALSE	TRUE	1.5	273	5	3	19.1333	2	3	5	246	Cytomegalovirus	FALSE	NA	1238.22
Elderly care home 1	Elderly care home	Elderly	2022-01	2022W01	Tuesday	2022-01-04	127	574.083	42.3333	20.8333	1	FALSE	TRUE	0	273	NA	NA	20.8333	1	3.33333	4.33333	247	Cytomegalovirus	FALSE	NA	836.369
Elderly care home 1	Elderly care home	Elderly	2022-01	2022W02	Tuesday	2022-01-11	145	710.118	30.8235	19.7059	1	FALSE	TRUE	6	273	6	4	19.7059	1	4	6	248	Cytomegalovirus	FALSE	NA	1249.11
Elderly care home 1	Elderly care home	Elderly	2022-01	2022W02	Wednesday	2022-01-12	112	721.538	36.9231	19.2308	1	FALSE	TRUE	0	273	NA	NA	19.2308	1	3.14583	3.625	249	Cytomegalovirus	FALSE	NA	1248.12
University auditorium 4	University auditorium	University	2021-12	2021W50	Tuesday	2021-12-14	190	568.571	40.619	21.3333	2.5	FALSE	FALSE	17.5	731.25	3.5	3	21.3333	2.5	3	3.5	250	Cytomegalovirus	FALSE	NA	553.29
Child care group 2	Child care group	Child care group	2022-01	2022W03	Friday	2022-01-21	130	596.375	32.375	21.0625	1	FALSE	FALSE	10	157.5	2	2	21.0625	1	2	2	251	Cytomegalovirus	TRUE	33.7	2309.17
Child care group 2	Child care group	Child care group	2022-01	2022W03	Friday	2022-01-21	141	622.824	33.5294	21	1	TRUE	FALSE	6.5	157.5	2	2	21	1	2	2	252	Cytomegalovirus	TRUE	36	2309.17
Child care group 2	Child care group	Child care group	2022-01	2022W03	Wednesday	2022-01-19	161	623.188	31.375	20.0625	1	FALSE	FALSE	12	157.5	2	4.5	20.0625	1	4.5	2	253	Cytomegalovirus	TRUE	34.4	1817.25
Child care group 2	Child care group	Child care group	2022-01	2022W03	Wednesday	2022-01-19	118	853.923	34.2308	20.8462	1	TRUE	FALSE	12.5	157.5	2	3.5	20.8462	1	3.5	2	254	Cytomegalovirus	TRUE	33.5	1817.25
Child care group 2	Child care group	Child care group	2022-01	2022W04	Monday	2022-01-24	130	851.429	36.2143	19.2143	1	FALSE	FALSE	18	157.5	2	5	19.2143	1	5	2	255	Cytomegalovirus	TRUE	32.1	2780.31
Child care group 2	Child care group	Child care group	2022-01	2022W04	Monday	2022-01-24	133	810.571	33.1429	21	1	TRUE	FALSE	14.5	157.5	2	4	21	1	4	2	256	Cytomegalovirus	TRUE	32.9	2780.31
Child care group 2	Child care group	Child care group	2022-01	2022W04	Wednesday	2022-01-26	130	888.929	33.2143	22.1429	1	FALSE	FALSE	18	157.5	2	4	22.1429	1	4	2	257	Cytomegalovirus	TRUE	31.3	2934.71
Child care group 2	Child care group	Child care group	2022-01	2022W04	Wednesday	2022-01-26	133	838.062	33.375	22	1	TRUE	FALSE	14	157.5	2	2.5	22	1	2.5	2	258	Cytomegalovirus	TRUE	32	2934.71
Child care group 2	Child care group	Child care group	2022-01	2022W03	Monday	2022-01-17	117	994	38.8571	20.5714	1	FALSE	FALSE	29	157.5	NA	2	20.5714	1	2	2	259	Cytomegalovirus	FALSE	NA	1383.72
Child care group 2	Child care group	Child care group	2022-01	2022W03	Monday	2022-01-17	137	1050.06	40	20	1	FALSE	FALSE	29	157.5	NA	3	20	1	3	2	260	Cytomegalovirus	TRUE	33.4	1383.72
Child care group 2	Child care group	Child care group	2022-01	2022W04	Friday	2022-01-28	148	976.533	40.4	21	1	TRUE	FALSE	18	157.5	2.5	3	21	1	3	2.5	261	Cytomegalovirus	TRUE	31.7	2827.82
Child care group 2	Child care group	Child care group	2022-01	2022W04	Friday	2022-01-28	135	902.867	38.1333	20.4667	1	FALSE	FALSE	18	157.5	2.5	3	20.4667	1	3	2.5	262	Cytomegalovirus	TRUE	31	2827.82
Child care group 2	Child care group	Child care group	2022-01	2022W05	Monday	2022-01-31	128	935.429	37.8571	19.8571	1	FALSE	FALSE	18.5	157.5	3	3	19.8571	1	3	3	263	Cytomegalovirus	TRUE	27.7	2571.46
Child care group 2	Child care group	Child care group	2022-01	2022W05	Monday	2022-01-31	113	1003.54	38.75	20.4167	1	TRUE	FALSE	18.5	157.5	2.5	2	20.4167	1	2	2.5	264	Cytomegalovirus	TRUE	30.4	2571.46
Child care group 2	Child care group	Child care group	2022-02	2022W05	Friday	2022-02-04	130	732.733	42.7333	20.0667	1	FALSE	FALSE	17.5	157.5	3	3.5	20.0667	1	3.5	3	265	Cytomegalovirus	TRUE	33.1	1706.39
Child care group 2	Child care group	Child care group	2022-02	2022W06	Monday	2022-02-07	107	1022	40	19.2	1	FALSE	FALSE	21	157.5	2.5	3	19.2	1	3	2.5	266	Cytomegalovirus	TRUE	33.8	1406.49
Child care group 2	Child care group	Child care group	2022-02	2022W06	Friday	2022-02-11	120	1107.67	37.25	22.0917	1	TRUE	FALSE	24.5	157.5	1.5	3	22.0917	1	3	1.5	267	Cytomegalovirus	TRUE	31.8	1142.21
Child care group 2	Child care group	Child care group	2022-02	2022W07	Wednesday	2022-02-16	129	1107.07	47.4286	21.4429	1	TRUE	FALSE	25	157.5	2.5	3.5	21.4429	1	3.5	2.5	268	Cytomegalovirus	TRUE	31.5	939.306
Child care group 2	Child care group	Child care group	2022-02	2022W07	Monday	2022-02-14	130	1000.57	42.0714	20.0429	1	FALSE	FALSE	22.5	157.5	1.5	3	20.0429	1	3	1.5	269	Cytomegalovirus	TRUE	31.5	1050.16
Child care group 2	Child care group	Child care group	2022-02	2022W06	Wednesday	2022-02-09	125	1052.64	43.5	21.2357	1	TRUE	FALSE	21.5	157.5	2	3	21.2357	1	3	2	270	Cytomegalovirus	TRUE	33.1	1254.06
Child care group 2	Child care group	Child care group	2022-02	2022W07	Friday	2022-02-18	125	820	43.7143	21.4357	1	TRUE	FALSE	22	157.5	2.5	3.5	21.4357	1	3.5	2.5	271	Cytomegalovirus	TRUE	32.1	904.664
Child care group 2	Child care group	Child care group	2022-02	2022W08	Monday	2022-02-21	157	867.529	38.0588	18.0529	1	FALSE	FALSE	21.5	157.5	1.5	3	18.0529	1	3	1.5	272	Cytomegalovirus	TRUE	30	824.491
Child care group 2	Child care group	Child care group	2022-02	2022W08	Wednesday	2022-02-23	126	856.643	38.7857	20.3	1	TRUE	FALSE	20.5	157.5	2	3	20.3	1	3	2	273	Cytomegalovirus	TRUE	33.4	792.818
Child care group 2	Child care group	Child care group	2022-03	2022W09	Wednesday	2022-03-02	124	761.833	28.5833	21.65	1	TRUE	FALSE	20.5	157.5	2	3	21.65	1	3	2	274	Cytomegalovirus	TRUE	32.1	817.563
Child care group 2	Child care group	Child care group	2022-02	2022W08	Friday	2022-02-25	125	1171.73	37.2667	20.8933	1	TRUE	FALSE	21	157.5	1.5	3	20.8933	1	3	1.5	275	Cytomegalovirus	TRUE	32.7	775.992
Child care group 2	Child care group	Child care group	2022-02	2022W09	Monday	2022-02-28	130	913.733	31.1333	19.54	1	FALSE	FALSE	18	157.5	1.5	3	19.54	1	3	1.5	276	Cytomegalovirus	TRUE	31.5	815.583
Child care group 2	Child care group	Child care group	2022-03	2022W09	Friday	2022-03-04	159	1003.38	28.5	21.5938	1	TRUE	FALSE	19	157.5	2.5	3	21.5938	1	3	2.5	277	Cytomegalovirus	TRUE	31.3	866.062
Child care group 2	Child care group	Child care group	2022-03	2022W10	Wednesday	2022-03-09	136	854.067	24.3333	20.92	1	TRUE	FALSE	22	157.5	1	3	20.92	1	3	1	278	Cytomegalovirus	TRUE	32.7	982.857
Child care group 2	Child care group	Child care group	2022-03	2022W10	Monday	2022-03-07	118	1030.64	26.0714	21.8143	1	FALSE	FALSE	21	157.5	2	3	21.8143	1	3	2	279	Cytomegalovirus	TRUE	29.8	888.827
Child care group 2	Child care group	Child care group	2022-03	2022W11	Monday	2022-03-14	128	1036.79	40.7143	20.7	1	FALSE	FALSE	19	157.5	1	3	20.7	1	3	1	280	Cytomegalovirus	TRUE	30.8	988.796
Child care group 2	Child care group	Child care group	2022-03	2022W10	Friday	2022-03-11	135	641	27	19.7643	2.5	TRUE	FALSE	19	157.5	1	3	19.7643	2.5	3	1	281	Cytomegalovirus	TRUE	32.9	969.99
Child care group 2	Child care group	Child care group	2022-03	2022W11	Friday	2022-03-18	126	866.417	31.5	22.15	3	TRUE	FALSE	19	157.5	1	3	22.15	3	3	1	282	Cytomegalovirus	TRUE	34.3	1134.29
Child care group 2	Child care group	Child care group	2022-03	2022W12	Monday	2022-03-21	129	914.5	32.7143	21.65	1	FALSE	FALSE	16.5	157.5	1	3	21.65	1	3	1	283	Cytomegalovirus	TRUE	31.5	1206.55
Child care group 2	Child care group	Child care group	2022-03	2022W11	Wednesday	2022-03-16	135	1009.08	38.3846	21.0769	1	TRUE	FALSE	16.5	157.5	1	3	21.0769	1	3	1	284	Cytomegalovirus	TRUE	30.7	1037.3
Child care group 2	Child care group	Child care group	2022-03	2022W12	Wednesday	2022-03-23	134	915.467	31.4667	22.44	3	TRUE	FALSE	18.5	157.5	2.5	3	22.44	3	3	2.5	285	Cytomegalovirus	TRUE	32.4	1234.26
Child care group 2	Child care group	Child care group	2022-03	2022W12	Friday	2022-03-25	110	783.154	31	22.9538	1	TRUE	FALSE	14	157.5	1	3	22.9538	1	3	1	286	Cytomegalovirus	TRUE	32.9	1282.76
Child care group 2	Child care group	Child care group	2022-03	2022W13	Monday	2022-03-28	130	736.4	33.7333	21.9	1	FALSE	FALSE	12.5	157.5	2	3	21.9	1	3	2	287	Cytomegalovirus	TRUE	31.8	1276.82
Child care group 2	Child care group	Child care group	2022-03	2022W13	Wednesday	2022-03-30	150	636.938	31.8125	22.4875	1	TRUE	FALSE	13.5	157.5	1.5	3	22.4875	1	3	1.5	288	Cytomegalovirus	TRUE	32.7	1197.64
Child care group 2	Child care group	Child care group	2022-04	2022W13	Friday	2022-04-01	100	781.333	30.5833	21.175	1	TRUE	FALSE	16	157.5	1.5	3	21.175	1	3	1.5	289	Cytomegalovirus	TRUE	32.6	1066
Elderly care home 3a	Elderly care home	Elderly	2022-01	2022W03	Thursday	2022-01-20	186	519.5	35.7	21	1	FALSE	TRUE	3	600	1	3	21	1	3	1	290	Cytomegalovirus	FALSE	NA	2117.15
Elderly care home 3a	Elderly care home	Elderly	2022-01	2022W04	Monday	2022-01-24	150	523.5	30.4	21.3	1	FALSE	TRUE	3.5	600	1.5	1	21.3	1	1	1.5	291	Cytomegalovirus	FALSE	NA	2780.31
Elderly care home 3a	Elderly care home	Elderly	2022-01	2022W03	Monday	2022-01-17	200	532.5	41.4	21.5	1	FALSE	TRUE	6.5	600	1.5	2	21.5	1	2	1.5	292	Cytomegalovirus	FALSE	NA	1383.72
Elderly care home 3a	Elderly care home	Elderly	2022-01	2022W04	Thursday	2022-01-27	145	512.5	38.3	21.5	1	FALSE	TRUE	1	600	1	1	21.5	1	1	1	293	Cytomegalovirus	FALSE	NA	2848.6
Elderly care home 3a	Elderly care home	Elderly	2022-01	2022W05	Monday	2022-01-31	155	514.5	31	22	1	FALSE	TRUE	3	600	1.5	2	22	1	2	1.5	294	Cytomegalovirus	FALSE	NA	2571.46
Elderly care home 3a	Elderly care home	Elderly	2022-01	2022W01	Thursday	2022-01-06	260	568	36.75	20.65	1	FALSE	TRUE	11	600	2	3	20.65	1	3	2	295	Cytomegalovirus	FALSE	NA	1024.43
Elderly care home 3a	Elderly care home	Elderly	2022-01	2022W02	Thursday	2022-01-13	223	568	33.8	20.5	1	FALSE	TRUE	2.5	600	1	2	20.5	1	2	1	296	Cytomegalovirus	FALSE	NA	1238.22
Elderly care home 3a	Elderly care home	Elderly	2022-01	2022W02	Monday	2022-01-10	190	647	35.8	19.1	1	FALSE	TRUE	6.5	600	2	2	19.1	1	2	2	297	Cytomegalovirus	FALSE	NA	1191.7
Elderly care home 3b	Elderly care home	Elderly	2022-01	2022W03	Thursday	2022-01-20	185	504.5	28.55	21.5	1	FALSE	TRUE	6	600	2	3	21.5	1	3	2	298	Cytomegalovirus	FALSE	NA	2117.15
Elderly care home 3b	Elderly care home	Elderly	2022-01	2022W04	Monday	2022-01-24	150	490	25.85	22.45	1	FALSE	TRUE	6	600	1	3	22.45	1	3	1	299	Cytomegalovirus	FALSE	NA	2780.31
Elderly care home 3b	Elderly care home	Elderly	2022-01	2022W03	Monday	2022-01-17	200	504	33.8	22	1	FALSE	TRUE	0.5	600	1	1	22	1	1	1	300	Cytomegalovirus	FALSE	NA	1383.72
Elderly care home 3b	Elderly care home	Elderly	2022-01	2022W01	Thursday	2022-01-06	260	571.5	31.5	21.65	1	FALSE	TRUE	9	600	1	2	21.65	1	2	1	301	Cytomegalovirus	FALSE	NA	1024.43
Elderly care home 3b	Elderly care home	Elderly	2022-01	2022W02	Thursday	2022-01-13	228	527.5	27.95	22	1	FALSE	TRUE	5	600	1	3	22	1	3	1	302	Cytomegalovirus	FALSE	NA	1238.22
Elderly care home 3b	Elderly care home	Elderly	2022-01	2022W02	Monday	2022-01-10	175	554	30.45	20.1	1	FALSE	TRUE	0	600	NA	NA	20.1	1	2	1	303	Cytomegalovirus	FALSE	NA	1191.7
Sportsbar	Sportsbar	Sportsbar	2022-01	2022W03	Thursday	2022-01-20	185	1012	33.2	22.55	2	FALSE	FALSE	12.5	324	1	4	22.55	2	4	1	304	Cytomegalovirus	FALSE	NA	2117.15
Sportsbar	Sportsbar	Sportsbar	2022-02	2022W05	Thursday	2022-02-03	153	1008.5	44.7	20.95	3	FALSE	FALSE	26.5	324	2	5	20.95	3	5	2	305	Cytomegalovirus	FALSE	NA	1900.39
Sportsbar	Sportsbar	Sportsbar	2022-02	2022W06	Thursday	2022-02-10	145	1322.5	44.45	23	1	FALSE	FALSE	25	324	1.5	5	23	1	5	1.5	306	Cytomegalovirus	FALSE	NA	1195.66
Sportsbar	Sportsbar	Sportsbar	2022-02	2022W07	Friday	2022-02-18	156	1150	50.65	20.95	1	FALSE	FALSE	27	324	1	5	20.95	1	5	1	307	Cytomegalovirus	FALSE	NA	904.664
Sportsbar	Sportsbar	Sportsbar	2022-02	2022W08	Thursday	2022-02-24	154	855	43.5	21.1	1	FALSE	FALSE	24.5	324	1	5	21.1	1	5	1	308	Cytomegalovirus	FALSE	NA	808.655
Sportsbar	Sportsbar	Sportsbar	2022-03	2022W09	Thursday	2022-03-03	90	1249	31.1	21.85	1	FALSE	FALSE	21	324	1	5	21.85	1	5	1	309	Cytomegalovirus	FALSE	NA	830.43
Sportsbar	Sportsbar	Sportsbar	2022-03	2022W10	Thursday	2022-03-10	169	791.5	30.45	22.2	2	FALSE	FALSE	21	324	1	5	22.2	2	5	1	310	Cytomegalovirus	FALSE	NA	973.949
Sportsbar	Sportsbar	Sportsbar	2022-03	2022W11	Thursday	2022-03-17	122	971.5	37.75	22.8	1	FALSE	FALSE	25.5	324	1.5	5	22.8	1	5	1.5	311	Cytomegalovirus	FALSE	NA	1090.74
Sportsbar	Sportsbar	Sportsbar	2022-03	2022W12	Thursday	2022-03-24	120	936.5	35.95	22.85	1	FALSE	FALSE	23.5	324	1	4.5	22.85	1	4.5	1	312	Cytomegalovirus	FALSE	NA	1240.2
Sportsbar	Sportsbar	Sportsbar	2022-03	2022W13	Thursday	2022-03-31	129	638	37.8	21.55	1	FALSE	FALSE	16.5	324	1	5	21.55	1	5	1	313	Cytomegalovirus	FALSE	NA	1144.19
Child care group 3	Child care group	Child care group	2022-02	2022W06	Monday	2022-02-07	112	604.5	29.6667	20.1333	2.5	FALSE	FALSE	21	157.5	2.5	3	20.1333	2.5	3	2.5	314	Cytomegalovirus	TRUE	31.5	1406.49
[truncated: 5,379 more rows]
