# Supplementary material for: Indoor air surveillance and factors associated with respiratory pathogen detection in community settings in Belgium
Source: Nat Commun. 2023 Mar 11;14:1332. doi: 10.1038/s41467-023-36986-z (PMC10005919; doi:10.1038/s41467-023-36986-z)
Supplement: Supplementary file 4 — Supplementary Data 2 [file 41467_2023_36986_MOESM4_ESM.xlsx]

## Sheet: organised_data
location	location_type	age_group	month	year_week	weekday	date_start	sampling_time	co2_avg	humidity_avg	temperature_avg	ventilation_mean	purifier	hvac	n_attendees_mean	volume	mask_mean	babbelen_mean	temperature_inferred	ventilation_inferred	babbelen_inferred	mask_inferred	sample_id	pathogen	detected	ct_value	cases_per_100
University cafeteria	University cafeteria	University	2021-10-01	2021W42	Tuesday	2021-10-19	116	579.5	71.55	NA	NA	FALSE	TRUE	157.5	7614	2	NA	21.225	3	4	2	1	Influenza A virus	FALSE	NA	151.437
University cafeteria	University cafeteria	University	2021-10-01	2021W42	Tuesday	2021-10-19	116	579.5	71.55	NA	NA	FALSE	TRUE	157.5	7614	2	NA	21.225	3	4	2	1	Influenza B virus	FALSE	NA	151.437
University cafeteria	University cafeteria	University	2021-10-01	2021W42	Tuesday	2021-10-19	116	579.5	71.55	NA	NA	FALSE	TRUE	157.5	7614	2	NA	21.225	3	4	2	1	Respiratoir syncytieel virus	FALSE	NA	151.437
University cafeteria	University cafeteria	University	2021-10-01	2021W42	Tuesday	2021-10-19	116	579.5	71.55	NA	NA	FALSE	TRUE	157.5	7614	2	NA	21.225	3	4	2	1	Humaan metapneumovirus	FALSE	NA	151.437
University cafeteria	University cafeteria	University	2021-10-01	2021W42	Tuesday	2021-10-19	116	579.5	71.55	NA	NA	FALSE	TRUE	157.5	7614	2	NA	21.225	3	4	2	1	Parainfluenzavirus 1	FALSE	NA	151.437
University cafeteria	University cafeteria	University	2021-10-01	2021W42	Tuesday	2021-10-19	116	579.5	71.55	NA	NA	FALSE	TRUE	157.5	7614	2	NA	21.225	3	4	2	1	Parainfluenzavirus 2	FALSE	NA	151.437
University cafeteria	University cafeteria	University	2021-10-01	2021W42	Tuesday	2021-10-19	116	579.5	71.55	NA	NA	FALSE	TRUE	157.5	7614	2	NA	21.225	3	4	2	1	Parainfluenzavirus 3	FALSE	NA	151.437
University cafeteria	University cafeteria	University	2021-10-01	2021W42	Tuesday	2021-10-19	116	579.5	71.55	NA	NA	FALSE	TRUE	157.5	7614	2	NA	21.225	3	4	2	1	Parainfluenzavirus 4	FALSE	NA	151.437
University cafeteria	University cafeteria	University	2021-10-01	2021W42	Tuesday	2021-10-19	116	579.5	71.55	NA	NA	FALSE	TRUE	157.5	7614	2	NA	21.225	3	4	2	1	Adenovirus	FALSE	NA	151.437
University cafeteria	University cafeteria	University	2021-10-01	2021W42	Tuesday	2021-10-19	116	579.5	71.55	NA	NA	FALSE	TRUE	157.5	7614	2	NA	21.225	3	4	2	1	Entero-/Rhinovirus	FALSE	NA	151.437
University cafeteria	University cafeteria	University	2021-10-01	2021W42	Tuesday	2021-10-19	116	579.5	71.55	NA	NA	FALSE	TRUE	157.5	7614	2	NA	21.225	3	4	2	1	Cytomegalovirus	FALSE	NA	151.437
University cafeteria	University cafeteria	University	2021-10-01	2021W42	Tuesday	2021-10-19	116	579.5	71.55	NA	NA	FALSE	TRUE	157.5	7614	2	NA	21.225	3	4	2	1	Parechovirus	FALSE	NA	151.437
University cafeteria	University cafeteria	University	2021-10-01	2021W42	Tuesday	2021-10-19	116	579.5	71.55	NA	NA	FALSE	TRUE	157.5	7614	2	NA	21.225	3	4	2	1	Coronavirus NL63	FALSE	NA	151.437
University cafeteria	University cafeteria	University	2021-10-01	2021W42	Tuesday	2021-10-19	116	579.5	71.55	NA	NA	FALSE	TRUE	157.5	7614	2	NA	21.225	3	4	2	1	Coronavirus 229E	FALSE	NA	151.437
University cafeteria	University cafeteria	University	2021-10-01	2021W42	Tuesday	2021-10-19	116	579.5	71.55	NA	NA	FALSE	TRUE	157.5	7614	2	NA	21.225	3	4	2	1	Coronavirus OC43	FALSE	NA	151.437
University cafeteria	University cafeteria	University	2021-10-01	2021W42	Tuesday	2021-10-19	116	579.5	71.55	NA	NA	FALSE	TRUE	157.5	7614	2	NA	21.225	3	4	2	1	Enterovirus D68	FALSE	NA	151.437
University cafeteria	University cafeteria	University	2021-10-01	2021W42	Tuesday	2021-10-19	116	579.5	71.55	NA	NA	FALSE	TRUE	157.5	7614	2	NA	21.225	3	4	2	1	Herpes simplex virus 1	FALSE	NA	151.437
University cafeteria	University cafeteria	University	2021-10-01	2021W42	Tuesday	2021-10-19	116	579.5	71.55	NA	NA	FALSE	TRUE	157.5	7614	2	NA	21.225	3	4	2	1	Herpes simplex virus 2	FALSE	NA	151.437
University cafeteria	University cafeteria	University	2021-10-01	2021W42	Tuesday	2021-10-19	116	579.5	71.55	NA	NA	FALSE	TRUE	157.5	7614	2	NA	21.225	3	4	2	1	Coronavirus SARS / COVID-19	FALSE	NA	151.437
University cafeteria	University cafeteria	University	2021-10-01	2021W42	Tuesday	2021-10-19	116	579.5	71.55	NA	NA	FALSE	TRUE	157.5	7614	2	NA	21.225	3	4	2	1	Coronavirus HKU-1	FALSE	NA	151.437
University cafeteria	University cafeteria	University	2021-10-01	2021W42	Tuesday	2021-10-19	116	579.5	71.55	NA	NA	FALSE	TRUE	157.5	7614	2	NA	21.225	3	4	2	1	Mycoplasma pneumoniae	FALSE	NA	151.437
University cafeteria	University cafeteria	University	2021-10-01	2021W42	Tuesday	2021-10-19	116	579.5	71.55	NA	NA	FALSE	TRUE	157.5	7614	2	NA	21.225	3	4	2	1	Coxiella burnetti	FALSE	NA	151.437
University cafeteria	University cafeteria	University	2021-10-01	2021W42	Tuesday	2021-10-19	116	579.5	71.55	NA	NA	FALSE	TRUE	157.5	7614	2	NA	21.225	3	4	2	1	Coronavirus MERS	FALSE	NA	151.437
University cafeteria	University cafeteria	University	2021-10-01	2021W42	Tuesday	2021-10-19	116	579.5	71.55	NA	NA	FALSE	TRUE	157.5	7614	2	NA	21.225	3	4	2	1	Pneumocystis jiroveci	FALSE	NA	151.437
University cafeteria	University cafeteria	University	2021-10-01	2021W42	Tuesday	2021-10-19	116	579.5	71.55	NA	NA	FALSE	TRUE	157.5	7614	2	NA	21.225	3	4	2	1	Chlamydophila pneumoniae	FALSE	NA	151.437
University cafeteria	University cafeteria	University	2021-10-01	2021W42	Tuesday	2021-10-19	116	579.5	71.55	NA	NA	FALSE	TRUE	157.5	7614	2	NA	21.225	3	4	2	1	Chlamydophila psittaci	FALSE	NA	151.437
University cafeteria	University cafeteria	University	2021-10-01	2021W42	Tuesday	2021-10-19	116	579.5	71.55	NA	NA	FALSE	TRUE	157.5	7614	2	NA	21.225	3	4	2	1	Streptococcus pneumoniae	FALSE	NA	151.437
University cafeteria	University cafeteria	University	2021-10-01	2021W42	Tuesday	2021-10-19	116	579.5	71.55	NA	NA	FALSE	TRUE	157.5	7614	2	NA	21.225	3	4	2	1	Bocavirus	FALSE	NA	151.437
University cafeteria	University cafeteria	University	2021-10-01	2021W42	Tuesday	2021-10-19	116	579.5	71.55	NA	NA	FALSE	TRUE	157.5	7614	2	NA	21.225	3	4	2	1	Legionella pneumophila	FALSE	NA	151.437
University cafeteria	University cafeteria	University	2021-10-01	2021W42	Tuesday	2021-10-19	116	579.5	71.55	NA	NA	FALSE	TRUE	157.5	7614	2	NA	21.225	3	4	2	1	TaqPath COVID-19	FALSE	NA	151.437
University cafeteria	University cafeteria	University	2021-10-01	2021W42	Wednesday	2021-10-20	120	555	71.75	NA	NA	FALSE	TRUE	157.5	7614	2	NA	21.3438	3	4	2	2	Influenza A virus	FALSE	NA	149.458
University cafeteria	University cafeteria	University	2021-10-01	2021W42	Wednesday	2021-10-20	120	555	71.75	NA	NA	FALSE	TRUE	157.5	7614	2	NA	21.3438	3	4	2	2	Influenza B virus	FALSE	NA	149.458
University cafeteria	University cafeteria	University	2021-10-01	2021W42	Wednesday	2021-10-20	120	555	71.75	NA	NA	FALSE	TRUE	157.5	7614	2	NA	21.3438	3	4	2	2	Respiratoir syncytieel virus	FALSE	NA	149.458
University cafeteria	University cafeteria	University	2021-10-01	2021W42	Wednesday	2021-10-20	120	555	71.75	NA	NA	FALSE	TRUE	157.5	7614	2	NA	21.3438	3	4	2	2	Humaan metapneumovirus	FALSE	NA	149.458
University cafeteria	University cafeteria	University	2021-10-01	2021W42	Wednesday	2021-10-20	120	555	71.75	NA	NA	FALSE	TRUE	157.5	7614	2	NA	21.3438	3	4	2	2	Parainfluenzavirus 1	FALSE	NA	149.458
University cafeteria	University cafeteria	University	2021-10-01	2021W42	Wednesday	2021-10-20	120	555	71.75	NA	NA	FALSE	TRUE	157.5	7614	2	NA	21.3438	3	4	2	2	Parainfluenzavirus 2	FALSE	NA	149.458
University cafeteria	University cafeteria	University	2021-10-01	2021W42	Wednesday	2021-10-20	120	555	71.75	NA	NA	FALSE	TRUE	157.5	7614	2	NA	21.3438	3	4	2	2	Parainfluenzavirus 3	FALSE	NA	149.458
University cafeteria	University cafeteria	University	2021-10-01	2021W42	Wednesday	2021-10-20	120	555	71.75	NA	NA	FALSE	TRUE	157.5	7614	2	NA	21.3438	3	4	2	2	Parainfluenzavirus 4	FALSE	NA	149.458
University cafeteria	University cafeteria	University	2021-10-01	2021W42	Wednesday	2021-10-20	120	555	71.75	NA	NA	FALSE	TRUE	157.5	7614	2	NA	21.3438	3	4	2	2	Adenovirus	FALSE	NA	149.458
University cafeteria	University cafeteria	University	2021-10-01	2021W42	Wednesday	2021-10-20	120	555	71.75	NA	NA	FALSE	TRUE	157.5	7614	2	NA	21.3438	3	4	2	2	Entero-/Rhinovirus	FALSE	NA	149.458
University cafeteria	University cafeteria	University	2021-10-01	2021W42	Wednesday	2021-10-20	120	555	71.75	NA	NA	FALSE	TRUE	157.5	7614	2	NA	21.3438	3	4	2	2	Cytomegalovirus	FALSE	NA	149.458
University cafeteria	University cafeteria	University	2021-10-01	2021W42	Wednesday	2021-10-20	120	555	71.75	NA	NA	FALSE	TRUE	157.5	7614	2	NA	21.3438	3	4	2	2	Parechovirus	FALSE	NA	149.458
University cafeteria	University cafeteria	University	2021-10-01	2021W42	Wednesday	2021-10-20	120	555	71.75	NA	NA	FALSE	TRUE	157.5	7614	2	NA	21.3438	3	4	2	2	Coronavirus NL63	FALSE	NA	149.458
University cafeteria	University cafeteria	University	2021-10-01	2021W42	Wednesday	2021-10-20	120	555	71.75	NA	NA	FALSE	TRUE	157.5	7614	2	NA	21.3438	3	4	2	2	Coronavirus 229E	FALSE	NA	149.458
University cafeteria	University cafeteria	University	2021-10-01	2021W42	Wednesday	2021-10-20	120	555	71.75	NA	NA	FALSE	TRUE	157.5	7614	2	NA	21.3438	3	4	2	2	Coronavirus OC43	FALSE	NA	149.458
University cafeteria	University cafeteria	University	2021-10-01	2021W42	Wednesday	2021-10-20	120	555	71.75	NA	NA	FALSE	TRUE	157.5	7614	2	NA	21.3438	3	4	2	2	Enterovirus D68	FALSE	NA	149.458
University cafeteria	University cafeteria	University	2021-10-01	2021W42	Wednesday	2021-10-20	120	555	71.75	NA	NA	FALSE	TRUE	157.5	7614	2	NA	21.3438	3	4	2	2	Herpes simplex virus 1	FALSE	NA	149.458
University cafeteria	University cafeteria	University	2021-10-01	2021W42	Wednesday	2021-10-20	120	555	71.75	NA	NA	FALSE	TRUE	157.5	7614	2	NA	21.3438	3	4	2	2	Herpes simplex virus 2	FALSE	NA	149.458
University cafeteria	University cafeteria	University	2021-10-01	2021W42	Wednesday	2021-10-20	120	555	71.75	NA	NA	FALSE	TRUE	157.5	7614	2	NA	21.3438	3	4	2	2	Coronavirus SARS / COVID-19	FALSE	NA	149.458
University cafeteria	University cafeteria	University	2021-10-01	2021W42	Wednesday	2021-10-20	120	555	71.75	NA	NA	FALSE	TRUE	157.5	7614	2	NA	21.3438	3	4	2	2	Coronavirus HKU-1	FALSE	NA	149.458
University cafeteria	University cafeteria	University	2021-10-01	2021W42	Wednesday	2021-10-20	120	555	71.75	NA	NA	FALSE	TRUE	157.5	7614	2	NA	21.3438	3	4	2	2	Mycoplasma pneumoniae	FALSE	NA	149.458
University cafeteria	University cafeteria	University	2021-10-01	2021W42	Wednesday	2021-10-20	120	555	71.75	NA	NA	FALSE	TRUE	157.5	7614	2	NA	21.3438	3	4	2	2	Coxiella burnetti	FALSE	NA	149.458
University cafeteria	University cafeteria	University	2021-10-01	2021W42	Wednesday	2021-10-20	120	555	71.75	NA	NA	FALSE	TRUE	157.5	7614	2	NA	21.3438	3	4	2	2	Coronavirus MERS	FALSE	NA	149.458
University cafeteria	University cafeteria	University	2021-10-01	2021W42	Wednesday	2021-10-20	120	555	71.75	NA	NA	FALSE	TRUE	157.5	7614	2	NA	21.3438	3	4	2	2	Pneumocystis jiroveci	FALSE	NA	149.458
University cafeteria	University cafeteria	University	2021-10-01	2021W42	Wednesday	2021-10-20	120	555	71.75	NA	NA	FALSE	TRUE	157.5	7614	2	NA	21.3438	3	4	2	2	Chlamydophila pneumoniae	TRUE	41.4	149.458
University cafeteria	University cafeteria	University	2021-10-01	2021W42	Wednesday	2021-10-20	120	555	71.75	NA	NA	FALSE	TRUE	157.5	7614	2	NA	21.3438	3	4	2	2	Chlamydophila psittaci	FALSE	NA	149.458
University cafeteria	University cafeteria	University	2021-10-01	2021W42	Wednesday	2021-10-20	120	555	71.75	NA	NA	FALSE	TRUE	157.5	7614	2	NA	21.3438	3	4	2	2	Streptococcus pneumoniae	FALSE	NA	149.458
University cafeteria	University cafeteria	University	2021-10-01	2021W42	Wednesday	2021-10-20	120	555	71.75	NA	NA	FALSE	TRUE	157.5	7614	2	NA	21.3438	3	4	2	2	Bocavirus	FALSE	NA	149.458
University cafeteria	University cafeteria	University	2021-10-01	2021W42	Wednesday	2021-10-20	120	555	71.75	NA	NA	FALSE	TRUE	157.5	7614	2	NA	21.3438	3	4	2	2	Legionella pneumophila	FALSE	NA	149.458
University cafeteria	University cafeteria	University	2021-10-01	2021W42	Wednesday	2021-10-20	120	555	71.75	NA	NA	FALSE	TRUE	157.5	7614	2	NA	21.3438	3	4	2	2	TaqPath COVID-19	FALSE	NA	149.458
University cafeteria	University cafeteria	University	2021-10-01	2021W42	Friday	2021-10-22	118	552.5	41.1	NA	NA	FALSE	TRUE	221	7614	2	NA	21.6098	3	4	2	3	Influenza A virus	FALSE	NA	161.335
University cafeteria	University cafeteria	University	2021-10-01	2021W42	Friday	2021-10-22	118	552.5	41.1	NA	NA	FALSE	TRUE	221	7614	2	NA	21.6098	3	4	2	3	Influenza B virus	FALSE	NA	161.335
University cafeteria	University cafeteria	University	2021-10-01	2021W42	Friday	2021-10-22	118	552.5	41.1	NA	NA	FALSE	TRUE	221	7614	2	NA	21.6098	3	4	2	3	Respiratoir syncytieel virus	FALSE	NA	161.335
University cafeteria	University cafeteria	University	2021-10-01	2021W42	Friday	2021-10-22	118	552.5	41.1	NA	NA	FALSE	TRUE	221	7614	2	NA	21.6098	3	4	2	3	Humaan metapneumovirus	FALSE	NA	161.335
University cafeteria	University cafeteria	University	2021-10-01	2021W42	Friday	2021-10-22	118	552.5	41.1	NA	NA	FALSE	TRUE	221	7614	2	NA	21.6098	3	4	2	3	Parainfluenzavirus 1	FALSE	NA	161.335
University cafeteria	University cafeteria	University	2021-10-01	2021W42	Friday	2021-10-22	118	552.5	41.1	NA	NA	FALSE	TRUE	221	7614	2	NA	21.6098	3	4	2	3	Parainfluenzavirus 2	FALSE	NA	161.335
University cafeteria	University cafeteria	University	2021-10-01	2021W42	Friday	2021-10-22	118	552.5	41.1	NA	NA	FALSE	TRUE	221	7614	2	NA	21.6098	3	4	2	3	Parainfluenzavirus 3	FALSE	NA	161.335
University cafeteria	University cafeteria	University	2021-10-01	2021W42	Friday	2021-10-22	118	552.5	41.1	NA	NA	FALSE	TRUE	221	7614	2	NA	21.6098	3	4	2	3	Parainfluenzavirus 4	FALSE	NA	161.335
University cafeteria	University cafeteria	University	2021-10-01	2021W42	Friday	2021-10-22	118	552.5	41.1	NA	NA	FALSE	TRUE	221	7614	2	NA	21.6098	3	4	2	3	Adenovirus	FALSE	NA	161.335
University cafeteria	University cafeteria	University	2021-10-01	2021W42	Friday	2021-10-22	118	552.5	41.1	NA	NA	FALSE	TRUE	221	7614	2	NA	21.6098	3	4	2	3	Entero-/Rhinovirus	TRUE	35.8	161.335
University cafeteria	University cafeteria	University	2021-10-01	2021W42	Friday	2021-10-22	118	552.5	41.1	NA	NA	FALSE	TRUE	221	7614	2	NA	21.6098	3	4	2	3	Cytomegalovirus	FALSE	NA	161.335
University cafeteria	University cafeteria	University	2021-10-01	2021W42	Friday	2021-10-22	118	552.5	41.1	NA	NA	FALSE	TRUE	221	7614	2	NA	21.6098	3	4	2	3	Parechovirus	FALSE	NA	161.335
University cafeteria	University cafeteria	University	2021-10-01	2021W42	Friday	2021-10-22	118	552.5	41.1	NA	NA	FALSE	TRUE	221	7614	2	NA	21.6098	3	4	2	3	Coronavirus NL63	FALSE	NA	161.335
University cafeteria	University cafeteria	University	2021-10-01	2021W42	Friday	2021-10-22	118	552.5	41.1	NA	NA	FALSE	TRUE	221	7614	2	NA	21.6098	3	4	2	3	Coronavirus 229E	FALSE	NA	161.335
University cafeteria	University cafeteria	University	2021-10-01	2021W42	Friday	2021-10-22	118	552.5	41.1	NA	NA	FALSE	TRUE	221	7614	2	NA	21.6098	3	4	2	3	Coronavirus OC43	FALSE	NA	161.335
University cafeteria	University cafeteria	University	2021-10-01	2021W42	Friday	2021-10-22	118	552.5	41.1	NA	NA	FALSE	TRUE	221	7614	2	NA	21.6098	3	4	2	3	Enterovirus D68	FALSE	NA	161.335
University cafeteria	University cafeteria	University	2021-10-01	2021W42	Friday	2021-10-22	118	552.5	41.1	NA	NA	FALSE	TRUE	221	7614	2	NA	21.6098	3	4	2	3	Herpes simplex virus 1	FALSE	NA	161.335
University cafeteria	University cafeteria	University	2021-10-01	2021W42	Friday	2021-10-22	118	552.5	41.1	NA	NA	FALSE	TRUE	221	7614	2	NA	21.6098	3	4	2	3	Herpes simplex virus 2	FALSE	NA	161.335
University cafeteria	University cafeteria	University	2021-10-01	2021W42	Friday	2021-10-22	118	552.5	41.1	NA	NA	FALSE	TRUE	221	7614	2	NA	21.6098	3	4	2	3	Coronavirus SARS / COVID-19	FALSE	NA	161.335
University cafeteria	University cafeteria	University	2021-10-01	2021W42	Friday	2021-10-22	118	552.5	41.1	NA	NA	FALSE	TRUE	221	7614	2	NA	21.6098	3	4	2	3	Coronavirus HKU-1	FALSE	NA	161.335
University cafeteria	University cafeteria	University	2021-10-01	2021W42	Friday	2021-10-22	118	552.5	41.1	NA	NA	FALSE	TRUE	221	7614	2	NA	21.6098	3	4	2	3	Mycoplasma pneumoniae	FALSE	NA	161.335
University cafeteria	University cafeteria	University	2021-10-01	2021W42	Friday	2021-10-22	118	552.5	41.1	NA	NA	FALSE	TRUE	221	7614	2	NA	21.6098	3	4	2	3	Coxiella burnetti	FALSE	NA	161.335
University cafeteria	University cafeteria	University	2021-10-01	2021W42	Friday	2021-10-22	118	552.5	41.1	NA	NA	FALSE	TRUE	221	7614	2	NA	21.6098	3	4	2	3	Coronavirus MERS	FALSE	NA	161.335
University cafeteria	University cafeteria	University	2021-10-01	2021W42	Friday	2021-10-22	118	552.5	41.1	NA	NA	FALSE	TRUE	221	7614	2	NA	21.6098	3	4	2	3	Pneumocystis jiroveci	FALSE	NA	161.335
University cafeteria	University cafeteria	University	2021-10-01	2021W42	Friday	2021-10-22	118	552.5	41.1	NA	NA	FALSE	TRUE	221	7614	2	NA	21.6098	3	4	2	3	Chlamydophila pneumoniae	FALSE	NA	161.335
University cafeteria	University cafeteria	University	2021-10-01	2021W42	Friday	2021-10-22	118	552.5	41.1	NA	NA	FALSE	TRUE	221	7614	2	NA	21.6098	3	4	2	3	Chlamydophila psittaci	FALSE	NA	161.335
University cafeteria	University cafeteria	University	2021-10-01	2021W42	Friday	2021-10-22	118	552.5	41.1	NA	NA	FALSE	TRUE	221	7614	2	NA	21.6098	3	4	2	3	Streptococcus pneumoniae	FALSE	NA	161.335
University cafeteria	University cafeteria	University	2021-10-01	2021W42	Friday	2021-10-22	118	552.5	41.1	NA	NA	FALSE	TRUE	221	7614	2	NA	21.6098	3	4	2	3	Bocavirus	FALSE	NA	161.335
University cafeteria	University cafeteria	University	2021-10-01	2021W42	Friday	2021-10-22	118	552.5	41.1	NA	NA	FALSE	TRUE	221	7614	2	NA	21.6098	3	4	2	3	Legionella pneumophila	FALSE	NA	161.335
University cafeteria	University cafeteria	University	2021-10-01	2021W42	Friday	2021-10-22	118	552.5	41.1	NA	NA	FALSE	TRUE	221	7614	2	NA	21.6098	3	4	2	3	TaqPath COVID-19	TRUE	31	161.335
University cafeteria	University cafeteria	University	2021-10-01	2021W43	Monday	2021-10-25	120	533	50.6	21.15	NA	FALSE	TRUE	215	7614	2	NA	21.15	3	4	2	4	Influenza A virus	FALSE	NA	214.783
University cafeteria	University cafeteria	University	2021-10-01	2021W43	Monday	2021-10-25	120	533	50.6	21.15	NA	FALSE	TRUE	215	7614	2	NA	21.15	3	4	2	4	Influenza B virus	FALSE	NA	214.783
University cafeteria	University cafeteria	University	2021-10-01	2021W43	Monday	2021-10-25	120	533	50.6	21.15	NA	FALSE	TRUE	215	7614	2	NA	21.15	3	4	2	4	Respiratoir syncytieel virus	FALSE	NA	214.783
University cafeteria	University cafeteria	University	2021-10-01	2021W43	Monday	2021-10-25	120	533	50.6	21.15	NA	FALSE	TRUE	215	7614	2	NA	21.15	3	4	2	4	Humaan metapneumovirus	FALSE	NA	214.783
University cafeteria	University cafeteria	University	2021-10-01	2021W43	Monday	2021-10-25	120	533	50.6	21.15	NA	FALSE	TRUE	215	7614	2	NA	21.15	3	4	2	4	Parainfluenzavirus 1	FALSE	NA	214.783
University cafeteria	University cafeteria	University	2021-10-01	2021W43	Monday	2021-10-25	120	533	50.6	21.15	NA	FALSE	TRUE	215	7614	2	NA	21.15	3	4	2	4	Parainfluenzavirus 2	FALSE	NA	214.783
University cafeteria	University cafeteria	University	2021-10-01	2021W43	Monday	2021-10-25	120	533	50.6	21.15	NA	FALSE	TRUE	215	7614	2	NA	21.15	3	4	2	4	Parainfluenzavirus 3	FALSE	NA	214.783
University cafeteria	University cafeteria	University	2021-10-01	2021W43	Monday	2021-10-25	120	533	50.6	21.15	NA	FALSE	TRUE	215	7614	2	NA	21.15	3	4	2	4	Parainfluenzavirus 4	FALSE	NA	214.783
University cafeteria	University cafeteria	University	2021-10-01	2021W43	Monday	2021-10-25	120	533	50.6	21.15	NA	FALSE	TRUE	215	7614	2	NA	21.15	3	4	2	4	Adenovirus	FALSE	NA	214.783
University cafeteria	University cafeteria	University	2021-10-01	2021W43	Monday	2021-10-25	120	533	50.6	21.15	NA	FALSE	TRUE	215	7614	2	NA	21.15	3	4	2	4	Entero-/Rhinovirus	TRUE	37.6	214.783
University cafeteria	University cafeteria	University	2021-10-01	2021W43	Monday	2021-10-25	120	533	50.6	21.15	NA	FALSE	TRUE	215	7614	2	NA	21.15	3	4	2	4	Cytomegalovirus	FALSE	NA	214.783
University cafeteria	University cafeteria	University	2021-10-01	2021W43	Monday	2021-10-25	120	533	50.6	21.15	NA	FALSE	TRUE	215	7614	2	NA	21.15	3	4	2	4	Parechovirus	FALSE	NA	214.783
University cafeteria	University cafeteria	University	2021-10-01	2021W43	Monday	2021-10-25	120	533	50.6	21.15	NA	FALSE	TRUE	215	7614	2	NA	21.15	3	4	2	4	Coronavirus NL63	FALSE	NA	214.783
University cafeteria	University cafeteria	University	2021-10-01	2021W43	Monday	2021-10-25	120	533	50.6	21.15	NA	FALSE	TRUE	215	7614	2	NA	21.15	3	4	2	4	Coronavirus 229E	FALSE	NA	214.783
University cafeteria	University cafeteria	University	2021-10-01	2021W43	Monday	2021-10-25	120	533	50.6	21.15	NA	FALSE	TRUE	215	7614	2	NA	21.15	3	4	2	4	Coronavirus OC43	FALSE	NA	214.783
University cafeteria	University cafeteria	University	2021-10-01	2021W43	Monday	2021-10-25	120	533	50.6	21.15	NA	FALSE	TRUE	215	7614	2	NA	21.15	3	4	2	4	Enterovirus D68	FALSE	NA	214.783
University cafeteria	University cafeteria	University	2021-10-01	2021W43	Monday	2021-10-25	120	533	50.6	21.15	NA	FALSE	TRUE	215	7614	2	NA	21.15	3	4	2	4	Herpes simplex virus 1	FALSE	NA	214.783
University cafeteria	University cafeteria	University	2021-10-01	2021W43	Monday	2021-10-25	120	533	50.6	21.15	NA	FALSE	TRUE	215	7614	2	NA	21.15	3	4	2	4	Herpes simplex virus 2	FALSE	NA	214.783
University cafeteria	University cafeteria	University	2021-10-01	2021W43	Monday	2021-10-25	120	533	50.6	21.15	NA	FALSE	TRUE	215	7614	2	NA	21.15	3	4	2	4	Coronavirus SARS / COVID-19	FALSE	NA	214.783
University cafeteria	University cafeteria	University	2021-10-01	2021W43	Monday	2021-10-25	120	533	50.6	21.15	NA	FALSE	TRUE	215	7614	2	NA	21.15	3	4	2	4	Coronavirus HKU-1	FALSE	NA	214.783
University cafeteria	University cafeteria	University	2021-10-01	2021W43	Monday	2021-10-25	120	533	50.6	21.15	NA	FALSE	TRUE	215	7614	2	NA	21.15	3	4	2	4	Mycoplasma pneumoniae	FALSE	NA	214.783
University cafeteria	University cafeteria	University	2021-10-01	2021W43	Monday	2021-10-25	120	533	50.6	21.15	NA	FALSE	TRUE	215	7614	2	NA	21.15	3	4	2	4	Coxiella burnetti	FALSE	NA	214.783
University cafeteria	University cafeteria	University	2021-10-01	2021W43	Monday	2021-10-25	120	533	50.6	21.15	NA	FALSE	TRUE	215	7614	2	NA	21.15	3	4	2	4	Coronavirus MERS	FALSE	NA	214.783
University cafeteria	University cafeteria	University	2021-10-01	2021W43	Monday	2021-10-25	120	533	50.6	21.15	NA	FALSE	TRUE	215	7614	2	NA	21.15	3	4	2	4	Pneumocystis jiroveci	FALSE	NA	214.783
University cafeteria	University cafeteria	University	2021-10-01	2021W43	Monday	2021-10-25	120	533	50.6	21.15	NA	FALSE	TRUE	215	7614	2	NA	21.15	3	4	2	4	Chlamydophila pneumoniae	FALSE	NA	214.783
University cafeteria	University cafeteria	University	2021-10-01	2021W43	Monday	2021-10-25	120	533	50.6	21.15	NA	FALSE	TRUE	215	7614	2	NA	21.15	3	4	2	4	Chlamydophila psittaci	FALSE	NA	214.783
University cafeteria	University cafeteria	University	2021-10-01	2021W43	Monday	2021-10-25	120	533	50.6	21.15	NA	FALSE	TRUE	215	7614	2	NA	21.15	3	4	2	4	Streptococcus pneumoniae	FALSE	NA	214.783
University cafeteria	University cafeteria	University	2021-10-01	2021W43	Monday	2021-10-25	120	533	50.6	21.15	NA	FALSE	TRUE	215	7614	2	NA	21.15	3	4	2	4	Bocavirus	FALSE	NA	214.783
University cafeteria	University cafeteria	University	2021-10-01	2021W43	Monday	2021-10-25	120	533	50.6	21.15	NA	FALSE	TRUE	215	7614	2	NA	21.15	3	4	2	4	Legionella pneumophila	FALSE	NA	214.783
University cafeteria	University cafeteria	University	2021-10-01	2021W43	Monday	2021-10-25	120	533	50.6	21.15	NA	FALSE	TRUE	215	7614	2	NA	21.15	3	4	2	4	TaqPath COVID-19	FALSE	NA	214.783
University cafeteria	University cafeteria	University	2021-10-01	2021W43	Tuesday	2021-10-26	119	548.5	57.3	21.3	NA	FALSE	TRUE	243	7614	2	NA	21.3	3	4	2	5	Influenza A virus	FALSE	NA	247.446
University cafeteria	University cafeteria	University	2021-10-01	2021W43	Tuesday	2021-10-26	119	548.5	57.3	21.3	NA	FALSE	TRUE	243	7614	2	NA	21.3	3	4	2	5	Influenza B virus	FALSE	NA	247.446
University cafeteria	University cafeteria	University	2021-10-01	2021W43	Tuesday	2021-10-26	119	548.5	57.3	21.3	NA	FALSE	TRUE	243	7614	2	NA	21.3	3	4	2	5	Respiratoir syncytieel virus	FALSE	NA	247.446
University cafeteria	University cafeteria	University	2021-10-01	2021W43	Tuesday	2021-10-26	119	548.5	57.3	21.3	NA	FALSE	TRUE	243	7614	2	NA	21.3	3	4	2	5	Humaan metapneumovirus	FALSE	NA	247.446
University cafeteria	University cafeteria	University	2021-10-01	2021W43	Tuesday	2021-10-26	119	548.5	57.3	21.3	NA	FALSE	TRUE	243	7614	2	NA	21.3	3	4	2	5	Parainfluenzavirus 1	FALSE	NA	247.446
University cafeteria	University cafeteria	University	2021-10-01	2021W43	Tuesday	2021-10-26	119	548.5	57.3	21.3	NA	FALSE	TRUE	243	7614	2	NA	21.3	3	4	2	5	Parainfluenzavirus 2	FALSE	NA	247.446
University cafeteria	University cafeteria	University	2021-10-01	2021W43	Tuesday	2021-10-26	119	548.5	57.3	21.3	NA	FALSE	TRUE	243	7614	2	NA	21.3	3	4	2	5	Parainfluenzavirus 3	FALSE	NA	247.446
University cafeteria	University cafeteria	University	2021-10-01	2021W43	Tuesday	2021-10-26	119	548.5	57.3	21.3	NA	FALSE	TRUE	243	7614	2	NA	21.3	3	4	2	5	Parainfluenzavirus 4	FALSE	NA	247.446
University cafeteria	University cafeteria	University	2021-10-01	2021W43	Tuesday	2021-10-26	119	548.5	57.3	21.3	NA	FALSE	TRUE	243	7614	2	NA	21.3	3	4	2	5	Adenovirus	TRUE	42.3	247.446
University cafeteria	University cafeteria	University	2021-10-01	2021W43	Tuesday	2021-10-26	119	548.5	57.3	21.3	NA	FALSE	TRUE	243	7614	2	NA	21.3	3	4	2	5	Entero-/Rhinovirus	FALSE	NA	247.446
University cafeteria	University cafeteria	University	2021-10-01	2021W43	Tuesday	2021-10-26	119	548.5	57.3	21.3	NA	FALSE	TRUE	243	7614	2	NA	21.3	3	4	2	5	Cytomegalovirus	FALSE	NA	247.446
University cafeteria	University cafeteria	University	2021-10-01	2021W43	Tuesday	2021-10-26	119	548.5	57.3	21.3	NA	FALSE	TRUE	243	7614	2	NA	21.3	3	4	2	5	Parechovirus	FALSE	NA	247.446
University cafeteria	University cafeteria	University	2021-10-01	2021W43	Tuesday	2021-10-26	119	548.5	57.3	21.3	NA	FALSE	TRUE	243	7614	2	NA	21.3	3	4	2	5	Coronavirus NL63	FALSE	NA	247.446
University cafeteria	University cafeteria	University	2021-10-01	2021W43	Tuesday	2021-10-26	119	548.5	57.3	21.3	NA	FALSE	TRUE	243	7614	2	NA	21.3	3	4	2	5	Coronavirus 229E	FALSE	NA	247.446
University cafeteria	University cafeteria	University	2021-10-01	2021W43	Tuesday	2021-10-26	119	548.5	57.3	21.3	NA	FALSE	TRUE	243	7614	2	NA	21.3	3	4	2	5	Coronavirus OC43	FALSE	NA	247.446
University cafeteria	University cafeteria	University	2021-10-01	2021W43	Tuesday	2021-10-26	119	548.5	57.3	21.3	NA	FALSE	TRUE	243	7614	2	NA	21.3	3	4	2	5	Enterovirus D68	FALSE	NA	247.446
University cafeteria	University cafeteria	University	2021-10-01	2021W43	Tuesday	2021-10-26	119	548.5	57.3	21.3	NA	FALSE	TRUE	243	7614	2	NA	21.3	3	4	2	5	Herpes simplex virus 1	FALSE	NA	247.446
University cafeteria	University cafeteria	University	2021-10-01	2021W43	Tuesday	2021-10-26	119	548.5	57.3	21.3	NA	FALSE	TRUE	243	7614	2	NA	21.3	3	4	2	5	Herpes simplex virus 2	FALSE	NA	247.446
University cafeteria	University cafeteria	University	2021-10-01	2021W43	Tuesday	2021-10-26	119	548.5	57.3	21.3	NA	FALSE	TRUE	243	7614	2	NA	21.3	3	4	2	5	Coronavirus SARS / COVID-19	FALSE	NA	247.446
University cafeteria	University cafeteria	University	2021-10-01	2021W43	Tuesday	2021-10-26	119	548.5	57.3	21.3	NA	FALSE	TRUE	243	7614	2	NA	21.3	3	4	2	5	Coronavirus HKU-1	FALSE	NA	247.446
University cafeteria	University cafeteria	University	2021-10-01	2021W43	Tuesday	2021-10-26	119	548.5	57.3	21.3	NA	FALSE	TRUE	243	7614	2	NA	21.3	3	4	2	5	Mycoplasma pneumoniae	FALSE	NA	247.446
University cafeteria	University cafeteria	University	2021-10-01	2021W43	Tuesday	2021-10-26	119	548.5	57.3	21.3	NA	FALSE	TRUE	243	7614	2	NA	21.3	3	4	2	5	Coxiella burnetti	FALSE	NA	247.446
University cafeteria	University cafeteria	University	2021-10-01	2021W43	Tuesday	2021-10-26	119	548.5	57.3	21.3	NA	FALSE	TRUE	243	7614	2	NA	21.3	3	4	2	5	Coronavirus MERS	FALSE	NA	247.446
University cafeteria	University cafeteria	University	2021-10-01	2021W43	Tuesday	2021-10-26	119	548.5	57.3	21.3	NA	FALSE	TRUE	243	7614	2	NA	21.3	3	4	2	5	Pneumocystis jiroveci	FALSE	NA	247.446
University cafeteria	University cafeteria	University	2021-10-01	2021W43	Tuesday	2021-10-26	119	548.5	57.3	21.3	NA	FALSE	TRUE	243	7614	2	NA	21.3	3	4	2	5	Chlamydophila pneumoniae	FALSE	NA	247.446
University cafeteria	University cafeteria	University	2021-10-01	2021W43	Tuesday	2021-10-26	119	548.5	57.3	21.3	NA	FALSE	TRUE	243	7614	2	NA	21.3	3	4	2	5	Chlamydophila psittaci	FALSE	NA	247.446
University cafeteria	University cafeteria	University	2021-10-01	2021W43	Tuesday	2021-10-26	119	548.5	57.3	21.3	NA	FALSE	TRUE	243	7614	2	NA	21.3	3	4	2	5	Streptococcus pneumoniae	FALSE	NA	247.446
University cafeteria	University cafeteria	University	2021-10-01	2021W43	Tuesday	2021-10-26	119	548.5	57.3	21.3	NA	FALSE	TRUE	243	7614	2	NA	21.3	3	4	2	5	Bocavirus	FALSE	NA	247.446
University cafeteria	University cafeteria	University	2021-10-01	2021W43	Tuesday	2021-10-26	119	548.5	57.3	21.3	NA	FALSE	TRUE	243	7614	2	NA	21.3	3	4	2	5	Legionella pneumophila	FALSE	NA	247.446
University cafeteria	University cafeteria	University	2021-10-01	2021W43	Tuesday	2021-10-26	119	548.5	57.3	21.3	NA	FALSE	TRUE	243	7614	2	NA	21.3	3	4	2	5	TaqPath COVID-19	FALSE	NA	247.446
University cafeteria	University cafeteria	University	2021-10-01	2021W43	Wednesday	2021-10-27	126	526	56.9	21.7	NA	FALSE	TRUE	112.5	7614	2	NA	21.7	3	4	2	6	Influenza A virus	FALSE	NA	281.099
University cafeteria	University cafeteria	University	2021-10-01	2021W43	Wednesday	2021-10-27	126	526	56.9	21.7	NA	FALSE	TRUE	112.5	7614	2	NA	21.7	3	4	2	6	Influenza B virus	FALSE	NA	281.099
University cafeteria	University cafeteria	University	2021-10-01	2021W43	Wednesday	2021-10-27	126	526	56.9	21.7	NA	FALSE	TRUE	112.5	7614	2	NA	21.7	3	4	2	6	Respiratoir syncytieel virus	FALSE	NA	281.099
University cafeteria	University cafeteria	University	2021-10-01	2021W43	Wednesday	2021-10-27	126	526	56.9	21.7	NA	FALSE	TRUE	112.5	7614	2	NA	21.7	3	4	2	6	Humaan metapneumovirus	FALSE	NA	281.099
University cafeteria	University cafeteria	University	2021-10-01	2021W43	Wednesday	2021-10-27	126	526	56.9	21.7	NA	FALSE	TRUE	112.5	7614	2	NA	21.7	3	4	2	6	Parainfluenzavirus 1	FALSE	NA	281.099
University cafeteria	University cafeteria	University	2021-10-01	2021W43	Wednesday	2021-10-27	126	526	56.9	21.7	NA	FALSE	TRUE	112.5	7614	2	NA	21.7	3	4	2	6	Parainfluenzavirus 2	FALSE	NA	281.099
University cafeteria	University cafeteria	University	2021-10-01	2021W43	Wednesday	2021-10-27	126	526	56.9	21.7	NA	FALSE	TRUE	112.5	7614	2	NA	21.7	3	4	2	6	Parainfluenzavirus 3	FALSE	NA	281.099
University cafeteria	University cafeteria	University	2021-10-01	2021W43	Wednesday	2021-10-27	126	526	56.9	21.7	NA	FALSE	TRUE	112.5	7614	2	NA	21.7	3	4	2	6	Parainfluenzavirus 4	FALSE	NA	281.099
University cafeteria	University cafeteria	University	2021-10-01	2021W43	Wednesday	2021-10-27	126	526	56.9	21.7	NA	FALSE	TRUE	112.5	7614	2	NA	21.7	3	4	2	6	Adenovirus	FALSE	NA	281.099
University cafeteria	University cafeteria	University	2021-10-01	2021W43	Wednesday	2021-10-27	126	526	56.9	21.7	NA	FALSE	TRUE	112.5	7614	2	NA	21.7	3	4	2	6	Entero-/Rhinovirus	FALSE	NA	281.099
University cafeteria	University cafeteria	University	2021-10-01	2021W43	Wednesday	2021-10-27	126	526	56.9	21.7	NA	FALSE	TRUE	112.5	7614	2	NA	21.7	3	4	2	6	Cytomegalovirus	FALSE	NA	281.099
University cafeteria	University cafeteria	University	2021-10-01	2021W43	Wednesday	2021-10-27	126	526	56.9	21.7	NA	FALSE	TRUE	112.5	7614	2	NA	21.7	3	4	2	6	Parechovirus	FALSE	NA	281.099
University cafeteria	University cafeteria	University	2021-10-01	2021W43	Wednesday	2021-10-27	126	526	56.9	21.7	NA	FALSE	TRUE	112.5	7614	2	NA	21.7	3	4	2	6	Coronavirus NL63	FALSE	NA	281.099
University cafeteria	University cafeteria	University	2021-10-01	2021W43	Wednesday	2021-10-27	126	526	56.9	21.7	NA	FALSE	TRUE	112.5	7614	2	NA	21.7	3	4	2	6	Coronavirus 229E	FALSE	NA	281.099
University cafeteria	University cafeteria	University	2021-10-01	2021W43	Wednesday	2021-10-27	126	526	56.9	21.7	NA	FALSE	TRUE	112.5	7614	2	NA	21.7	3	4	2	6	Coronavirus OC43	TRUE	36.5	281.099
University cafeteria	University cafeteria	University	2021-10-01	2021W43	Wednesday	2021-10-27	126	526	56.9	21.7	NA	FALSE	TRUE	112.5	7614	2	NA	21.7	3	4	2	6	Enterovirus D68	FALSE	NA	281.099
University cafeteria	University cafeteria	University	2021-10-01	2021W43	Wednesday	2021-10-27	126	526	56.9	21.7	NA	FALSE	TRUE	112.5	7614	2	NA	21.7	3	4	2	6	Herpes simplex virus 1	TRUE	35.9	281.099
University cafeteria	University cafeteria	University	2021-10-01	2021W43	Wednesday	2021-10-27	126	526	56.9	21.7	NA	FALSE	TRUE	112.5	7614	2	NA	21.7	3	4	2	6	Herpes simplex virus 2	FALSE	NA	281.099
University cafeteria	University cafeteria	University	2021-10-01	2021W43	Wednesday	2021-10-27	126	526	56.9	21.7	NA	FALSE	TRUE	112.5	7614	2	NA	21.7	3	4	2	6	Coronavirus SARS / COVID-19	FALSE	NA	281.099
University cafeteria	University cafeteria	University	2021-10-01	2021W43	Wednesday	2021-10-27	126	526	56.9	21.7	NA	FALSE	TRUE	112.5	7614	2	NA	21.7	3	4	2	6	Coronavirus HKU-1	FALSE	NA	281.099
University cafeteria	University cafeteria	University	2021-10-01	2021W43	Wednesday	2021-10-27	126	526	56.9	21.7	NA	FALSE	TRUE	112.5	7614	2	NA	21.7	3	4	2	6	Mycoplasma pneumoniae	FALSE	NA	281.099
University cafeteria	University cafeteria	University	2021-10-01	2021W43	Wednesday	2021-10-27	126	526	56.9	21.7	NA	FALSE	TRUE	112.5	7614	2	NA	21.7	3	4	2	6	Coxiella burnetti	FALSE	NA	281.099
University cafeteria	University cafeteria	University	2021-10-01	2021W43	Wednesday	2021-10-27	126	526	56.9	21.7	NA	FALSE	TRUE	112.5	7614	2	NA	21.7	3	4	2	6	Coronavirus MERS	FALSE	NA	281.099
University cafeteria	University cafeteria	University	2021-10-01	2021W43	Wednesday	2021-10-27	126	526	56.9	21.7	NA	FALSE	TRUE	112.5	7614	2	NA	21.7	3	4	2	6	Pneumocystis jiroveci	FALSE	NA	281.099
University cafeteria	University cafeteria	University	2021-10-01	2021W43	Wednesday	2021-10-27	126	526	56.9	21.7	NA	FALSE	TRUE	112.5	7614	2	NA	21.7	3	4	2	6	Chlamydophila pneumoniae	FALSE	NA	281.099
University cafeteria	University cafeteria	University	2021-10-01	2021W43	Wednesday	2021-10-27	126	526	56.9	21.7	NA	FALSE	TRUE	112.5	7614	2	NA	21.7	3	4	2	6	Chlamydophila psittaci	FALSE	NA	281.099
University cafeteria	University cafeteria	University	2021-10-01	2021W43	Wednesday	2021-10-27	126	526	56.9	21.7	NA	FALSE	TRUE	112.5	7614	2	NA	21.7	3	4	2	6	Streptococcus pneumoniae	FALSE	NA	281.099
University cafeteria	University cafeteria	University	2021-10-01	2021W43	Wednesday	2021-10-27	126	526	56.9	21.7	NA	FALSE	TRUE	112.5	7614	2	NA	21.7	3	4	2	6	Bocavirus	FALSE	NA	281.099
University cafeteria	University cafeteria	University	2021-10-01	2021W43	Wednesday	2021-10-27	126	526	56.9	21.7	NA	FALSE	TRUE	112.5	7614	2	NA	21.7	3	4	2	6	Legionella pneumophila	FALSE	NA	281.099
University cafeteria	University cafeteria	University	2021-10-01	2021W43	Wednesday	2021-10-27	126	526	56.9	21.7	NA	FALSE	TRUE	112.5	7614	2	NA	21.7	3	4	2	6	TaqPath COVID-19	TRUE	29.8	281.099
University cafeteria	University cafeteria	University	2021-10-01	2021W43	Thursday	2021-10-28	118	497.5	45.2	23.05	NA	FALSE	TRUE	175	7614	2	NA	23.05	3	4	2	7	Influenza A virus	FALSE	NA	326.629
University cafeteria	University cafeteria	University	2021-10-01	2021W43	Thursday	2021-10-28	118	497.5	45.2	23.05	NA	FALSE	TRUE	175	7614	2	NA	23.05	3	4	2	7	Influenza B virus	FALSE	NA	326.629
University cafeteria	University cafeteria	University	2021-10-01	2021W43	Thursday	2021-10-28	118	497.5	45.2	23.05	NA	FALSE	TRUE	175	7614	2	NA	23.05	3	4	2	7	Respiratoir syncytieel virus	FALSE	NA	326.629
University cafeteria	University cafeteria	University	2021-10-01	2021W43	Thursday	2021-10-28	118	497.5	45.2	23.05	NA	FALSE	TRUE	175	7614	2	NA	23.05	3	4	2	7	Humaan metapneumovirus	FALSE	NA	326.629
University cafeteria	University cafeteria	University	2021-10-01	2021W43	Thursday	2021-10-28	118	497.5	45.2	23.05	NA	FALSE	TRUE	175	7614	2	NA	23.05	3	4	2	7	Parainfluenzavirus 1	FALSE	NA	326.629
University cafeteria	University cafeteria	University	2021-10-01	2021W43	Thursday	2021-10-28	118	497.5	45.2	23.05	NA	FALSE	TRUE	175	7614	2	NA	23.05	3	4	2	7	Parainfluenzavirus 2	FALSE	NA	326.629
University cafeteria	University cafeteria	University	2021-10-01	2021W43	Thursday	2021-10-28	118	497.5	45.2	23.05	NA	FALSE	TRUE	175	7614	2	NA	23.05	3	4	2	7	Parainfluenzavirus 3	FALSE	NA	326.629
University cafeteria	University cafeteria	University	2021-10-01	2021W43	Thursday	2021-10-28	118	497.5	45.2	23.05	NA	FALSE	TRUE	175	7614	2	NA	23.05	3	4	2	7	Parainfluenzavirus 4	FALSE	NA	326.629
University cafeteria	University cafeteria	University	2021-10-01	2021W43	Thursday	2021-10-28	118	497.5	45.2	23.05	NA	FALSE	TRUE	175	7614	2	NA	23.05	3	4	2	7	Adenovirus	FALSE	NA	326.629
University cafeteria	University cafeteria	University	2021-10-01	2021W43	Thursday	2021-10-28	118	497.5	45.2	23.05	NA	FALSE	TRUE	175	7614	2	NA	23.05	3	4	2	7	Entero-/Rhinovirus	TRUE	36.5	326.629
University cafeteria	University cafeteria	University	2021-10-01	2021W43	Thursday	2021-10-28	118	497.5	45.2	23.05	NA	FALSE	TRUE	175	7614	2	NA	23.05	3	4	2	7	Cytomegalovirus	FALSE	NA	326.629
University cafeteria	University cafeteria	University	2021-10-01	2021W43	Thursday	2021-10-28	118	497.5	45.2	23.05	NA	FALSE	TRUE	175	7614	2	NA	23.05	3	4	2	7	Parechovirus	FALSE	NA	326.629
University cafeteria	University cafeteria	University	2021-10-01	2021W43	Thursday	2021-10-28	118	497.5	45.2	23.05	NA	FALSE	TRUE	175	7614	2	NA	23.05	3	4	2	7	Coronavirus NL63	FALSE	NA	326.629
University cafeteria	University cafeteria	University	2021-10-01	2021W43	Thursday	2021-10-28	118	497.5	45.2	23.05	NA	FALSE	TRUE	175	7614	2	NA	23.05	3	4	2	7	Coronavirus 229E	FALSE	NA	326.629
University cafeteria	University cafeteria	University	2021-10-01	2021W43	Thursday	2021-10-28	118	497.5	45.2	23.05	NA	FALSE	TRUE	175	7614	2	NA	23.05	3	4	2	7	Coronavirus OC43	TRUE	34.7	326.629
University cafeteria	University cafeteria	University	2021-10-01	2021W43	Thursday	2021-10-28	118	497.5	45.2	23.05	NA	FALSE	TRUE	175	7614	2	NA	23.05	3	4	2	7	Enterovirus D68	FALSE	NA	326.629
University cafeteria	University cafeteria	University	2021-10-01	2021W43	Thursday	2021-10-28	118	497.5	45.2	23.05	NA	FALSE	TRUE	175	7614	2	NA	23.05	3	4	2	7	Herpes simplex virus 1	FALSE	NA	326.629
University cafeteria	University cafeteria	University	2021-10-01	2021W43	Thursday	2021-10-28	118	497.5	45.2	23.05	NA	FALSE	TRUE	175	7614	2	NA	23.05	3	4	2	7	Herpes simplex virus 2	FALSE	NA	326.629
University cafeteria	University cafeteria	University	2021-10-01	2021W43	Thursday	2021-10-28	118	497.5	45.2	23.05	NA	FALSE	TRUE	175	7614	2	NA	23.05	3	4	2	7	Coronavirus SARS / COVID-19	FALSE	NA	326.629
University cafeteria	University cafeteria	University	2021-10-01	2021W43	Thursday	2021-10-28	118	497.5	45.2	23.05	NA	FALSE	TRUE	175	7614	2	NA	23.05	3	4	2	7	Coronavirus HKU-1	FALSE	NA	326.629
University cafeteria	University cafeteria	University	2021-10-01	2021W43	Thursday	2021-10-28	118	497.5	45.2	23.05	NA	FALSE	TRUE	175	7614	2	NA	23.05	3	4	2	7	Mycoplasma pneumoniae	FALSE	NA	326.629
University cafeteria	University cafeteria	University	2021-10-01	2021W43	Thursday	2021-10-28	118	497.5	45.2	23.05	NA	FALSE	TRUE	175	7614	2	NA	23.05	3	4	2	7	Coxiella burnetti	FALSE	NA	326.629
University cafeteria	University cafeteria	University	2021-10-01	2021W43	Thursday	2021-10-28	118	497.5	45.2	23.05	NA	FALSE	TRUE	175	7614	2	NA	23.05	3	4	2	7	Coronavirus MERS	FALSE	NA	326.629
University cafeteria	University cafeteria	University	2021-10-01	2021W43	Thursday	2021-10-28	118	497.5	45.2	23.05	NA	FALSE	TRUE	175	7614	2	NA	23.05	3	4	2	7	Pneumocystis jiroveci	FALSE	NA	326.629
University cafeteria	University cafeteria	University	2021-10-01	2021W43	Thursday	2021-10-28	118	497.5	45.2	23.05	NA	FALSE	TRUE	175	7614	2	NA	23.05	3	4	2	7	Chlamydophila pneumoniae	FALSE	NA	326.629
University cafeteria	University cafeteria	University	2021-10-01	2021W43	Thursday	2021-10-28	118	497.5	45.2	23.05	NA	FALSE	TRUE	175	7614	2	NA	23.05	3	4	2	7	Chlamydophila psittaci	FALSE	NA	326.629
University cafeteria	University cafeteria	University	2021-10-01	2021W43	Thursday	2021-10-28	118	497.5	45.2	23.05	NA	FALSE	TRUE	175	7614	2	NA	23.05	3	4	2	7	Streptococcus pneumoniae	FALSE	NA	326.629
University cafeteria	University cafeteria	University	2021-10-01	2021W43	Thursday	2021-10-28	118	497.5	45.2	23.05	NA	FALSE	TRUE	175	7614	2	NA	23.05	3	4	2	7	Bocavirus	FALSE	NA	326.629
University cafeteria	University cafeteria	University	2021-10-01	2021W43	Thursday	2021-10-28	118	497.5	45.2	23.05	NA	FALSE	TRUE	175	7614	2	NA	23.05	3	4	2	7	Legionella pneumophila	FALSE	NA	326.629
University cafeteria	University cafeteria	University	2021-10-01	2021W43	Thursday	2021-10-28	118	497.5	45.2	23.05	NA	FALSE	TRUE	175	7614	2	NA	23.05	3	4	2	7	TaqPath COVID-19	FALSE	NA	326.629
University cafeteria	University cafeteria	University	2021-10-01	2021W43	Friday	2021-10-29	121	458.5	50.15	21.5	NA	FALSE	TRUE	175	7614	2	NA	21.5	3	4	2	8	Influenza A virus	FALSE	NA	345.435
University cafeteria	University cafeteria	University	2021-10-01	2021W43	Friday	2021-10-29	121	458.5	50.15	21.5	NA	FALSE	TRUE	175	7614	2	NA	21.5	3	4	2	8	Influenza B virus	FALSE	NA	345.435
University cafeteria	University cafeteria	University	2021-10-01	2021W43	Friday	2021-10-29	121	458.5	50.15	21.5	NA	FALSE	TRUE	175	7614	2	NA	21.5	3	4	2	8	Respiratoir syncytieel virus	FALSE	NA	345.435
University cafeteria	University cafeteria	University	2021-10-01	2021W43	Friday	2021-10-29	121	458.5	50.15	21.5	NA	FALSE	TRUE	175	7614	2	NA	21.5	3	4	2	8	Humaan metapneumovirus	FALSE	NA	345.435
University cafeteria	University cafeteria	University	2021-10-01	2021W43	Friday	2021-10-29	121	458.5	50.15	21.5	NA	FALSE	TRUE	175	7614	2	NA	21.5	3	4	2	8	Parainfluenzavirus 1	FALSE	NA	345.435
University cafeteria	University cafeteria	University	2021-10-01	2021W43	Friday	2021-10-29	121	458.5	50.15	21.5	NA	FALSE	TRUE	175	7614	2	NA	21.5	3	4	2	8	Parainfluenzavirus 2	FALSE	NA	345.435
University cafeteria	University cafeteria	University	2021-10-01	2021W43	Friday	2021-10-29	121	458.5	50.15	21.5	NA	FALSE	TRUE	175	7614	2	NA	21.5	3	4	2	8	Parainfluenzavirus 3	FALSE	NA	345.435
University cafeteria	University cafeteria	University	2021-10-01	2021W43	Friday	2021-10-29	121	458.5	50.15	21.5	NA	FALSE	TRUE	175	7614	2	NA	21.5	3	4	2	8	Parainfluenzavirus 4	FALSE	NA	345.435
University cafeteria	University cafeteria	University	2021-10-01	2021W43	Friday	2021-10-29	121	458.5	50.15	21.5	NA	FALSE	TRUE	175	7614	2	NA	21.5	3	4	2	8	Adenovirus	FALSE	NA	345.435
University cafeteria	University cafeteria	University	2021-10-01	2021W43	Friday	2021-10-29	121	458.5	50.15	21.5	NA	FALSE	TRUE	175	7614	2	NA	21.5	3	4	2	8	Entero-/Rhinovirus	FALSE	NA	345.435
University cafeteria	University cafeteria	University	2021-10-01	2021W43	Friday	2021-10-29	121	458.5	50.15	21.5	NA	FALSE	TRUE	175	7614	2	NA	21.5	3	4	2	8	Cytomegalovirus	FALSE	NA	345.435
University cafeteria	University cafeteria	University	2021-10-01	2021W43	Friday	2021-10-29	121	458.5	50.15	21.5	NA	FALSE	TRUE	175	7614	2	NA	21.5	3	4	2	8	Parechovirus	FALSE	NA	345.435
University cafeteria	University cafeteria	University	2021-10-01	2021W43	Friday	2021-10-29	121	458.5	50.15	21.5	NA	FALSE	TRUE	175	7614	2	NA	21.5	3	4	2	8	Coronavirus NL63	FALSE	NA	345.435
University cafeteria	University cafeteria	University	2021-10-01	2021W43	Friday	2021-10-29	121	458.5	50.15	21.5	NA	FALSE	TRUE	175	7614	2	NA	21.5	3	4	2	8	Coronavirus 229E	FALSE	NA	345.435
University cafeteria	University cafeteria	University	2021-10-01	2021W43	Friday	2021-10-29	121	458.5	50.15	21.5	NA	FALSE	TRUE	175	7614	2	NA	21.5	3	4	2	8	Coronavirus OC43	FALSE	NA	345.435
University cafeteria	University cafeteria	University	2021-10-01	2021W43	Friday	2021-10-29	121	458.5	50.15	21.5	NA	FALSE	TRUE	175	7614	2	NA	21.5	3	4	2	8	Enterovirus D68	FALSE	NA	345.435
University cafeteria	University cafeteria	University	2021-10-01	2021W43	Friday	2021-10-29	121	458.5	50.15	21.5	NA	FALSE	TRUE	175	7614	2	NA	21.5	3	4	2	8	Herpes simplex virus 1	FALSE	NA	345.435
University cafeteria	University cafeteria	University	2021-10-01	2021W43	Friday	2021-10-29	121	458.5	50.15	21.5	NA	FALSE	TRUE	175	7614	2	NA	21.5	3	4	2	8	Herpes simplex virus 2	FALSE	NA	345.435
University cafeteria	University cafeteria	University	2021-10-01	2021W43	Friday	2021-10-29	121	458.5	50.15	21.5	NA	FALSE	TRUE	175	7614	2	NA	21.5	3	4	2	8	Coronavirus SARS / COVID-19	FALSE	NA	345.435
University cafeteria	University cafeteria	University	2021-10-01	2021W43	Friday	2021-10-29	121	458.5	50.15	21.5	NA	FALSE	TRUE	175	7614	2	NA	21.5	3	4	2	8	Coronavirus HKU-1	FALSE	NA	345.435
University cafeteria	University cafeteria	University	2021-10-01	2021W43	Friday	2021-10-29	121	458.5	50.15	21.5	NA	FALSE	TRUE	175	7614	2	NA	21.5	3	4	2	8	Mycoplasma pneumoniae	FALSE	NA	345.435
University cafeteria	University cafeteria	University	2021-10-01	2021W43	Friday	2021-10-29	121	458.5	50.15	21.5	NA	FALSE	TRUE	175	7614	2	NA	21.5	3	4	2	8	Coxiella burnetti	FALSE	NA	345.435
University cafeteria	University cafeteria	University	2021-10-01	2021W43	Friday	2021-10-29	121	458.5	50.15	21.5	NA	FALSE	TRUE	175	7614	2	NA	21.5	3	4	2	8	Coronavirus MERS	FALSE	NA	345.435
University cafeteria	University cafeteria	University	2021-10-01	2021W43	Friday	2021-10-29	121	458.5	50.15	21.5	NA	FALSE	TRUE	175	7614	2	NA	21.5	3	4	2	8	Pneumocystis jiroveci	FALSE	NA	345.435
University cafeteria	University cafeteria	University	2021-10-01	2021W43	Friday	2021-10-29	121	458.5	50.15	21.5	NA	FALSE	TRUE	175	7614	2	NA	21.5	3	4	2	8	Chlamydophila pneumoniae	FALSE	NA	345.435
University cafeteria	University cafeteria	University	2021-10-01	2021W43	Friday	2021-10-29	121	458.5	50.15	21.5	NA	FALSE	TRUE	175	7614	2	NA	21.5	3	4	2	8	Chlamydophila psittaci	FALSE	NA	345.435
University cafeteria	University cafeteria	University	2021-10-01	2021W43	Friday	2021-10-29	121	458.5	50.15	21.5	NA	FALSE	TRUE	175	7614	2	NA	21.5	3	4	2	8	Streptococcus pneumoniae	FALSE	NA	345.435
University cafeteria	University cafeteria	University	2021-10-01	2021W43	Friday	2021-10-29	121	458.5	50.15	21.5	NA	FALSE	TRUE	175	7614	2	NA	21.5	3	4	2	8	Bocavirus	FALSE	NA	345.435
University cafeteria	University cafeteria	University	2021-10-01	2021W43	Friday	2021-10-29	121	458.5	50.15	21.5	NA	FALSE	TRUE	175	7614	2	NA	21.5	3	4	2	8	Legionella pneumophila	FALSE	NA	345.435
University cafeteria	University cafeteria	University	2021-10-01	2021W43	Friday	2021-10-29	121	458.5	50.15	21.5	NA	FALSE	TRUE	175	7614	2	NA	21.5	3	4	2	8	TaqPath COVID-19	FALSE	NA	345.435
University cafeteria	University cafeteria	University	2021-10-01	2021W42	Thursday	2021-10-21	131	508.5	51.25	NA	NA	FALSE	TRUE	173.5	7614	2	NA	21.5888	3	4	2	9	Influenza A virus	FALSE	NA	149.458
University cafeteria	University cafeteria	University	2021-10-01	2021W42	Thursday	2021-10-21	131	508.5	51.25	NA	NA	FALSE	TRUE	173.5	7614	2	NA	21.5888	3	4	2	9	Influenza B virus	FALSE	NA	149.458
University cafeteria	University cafeteria	University	2021-10-01	2021W42	Thursday	2021-10-21	131	508.5	51.25	NA	NA	FALSE	TRUE	173.5	7614	2	NA	21.5888	3	4	2	9	Respiratoir syncytieel virus	TRUE	37.3	149.458
University cafeteria	University cafeteria	University	2021-10-01	2021W42	Thursday	2021-10-21	131	508.5	51.25	NA	NA	FALSE	TRUE	173.5	7614	2	NA	21.5888	3	4	2	9	Humaan metapneumovirus	FALSE	NA	149.458
University cafeteria	University cafeteria	University	2021-10-01	2021W42	Thursday	2021-10-21	131	508.5	51.25	NA	NA	FALSE	TRUE	173.5	7614	2	NA	21.5888	3	4	2	9	Parainfluenzavirus 1	FALSE	NA	149.458
University cafeteria	University cafeteria	University	2021-10-01	2021W42	Thursday	2021-10-21	131	508.5	51.25	NA	NA	FALSE	TRUE	173.5	7614	2	NA	21.5888	3	4	2	9	Parainfluenzavirus 2	FALSE	NA	149.458
University cafeteria	University cafeteria	University	2021-10-01	2021W42	Thursday	2021-10-21	131	508.5	51.25	NA	NA	FALSE	TRUE	173.5	7614	2	NA	21.5888	3	4	2	9	Parainfluenzavirus 3	FALSE	NA	149.458
University cafeteria	University cafeteria	University	2021-10-01	2021W42	Thursday	2021-10-21	131	508.5	51.25	NA	NA	FALSE	TRUE	173.5	7614	2	NA	21.5888	3	4	2	9	Parainfluenzavirus 4	FALSE	NA	149.458
University cafeteria	University cafeteria	University	2021-10-01	2021W42	Thursday	2021-10-21	131	508.5	51.25	NA	NA	FALSE	TRUE	173.5	7614	2	NA	21.5888	3	4	2	9	Adenovirus	FALSE	NA	149.458
University cafeteria	University cafeteria	University	2021-10-01	2021W42	Thursday	2021-10-21	131	508.5	51.25	NA	NA	FALSE	TRUE	173.5	7614	2	NA	21.5888	3	4	2	9	Entero-/Rhinovirus	TRUE	36.9	149.458
University cafeteria	University cafeteria	University	2021-10-01	2021W42	Thursday	2021-10-21	131	508.5	51.25	NA	NA	FALSE	TRUE	173.5	7614	2	NA	21.5888	3	4	2	9	Cytomegalovirus	FALSE	NA	149.458
University cafeteria	University cafeteria	University	2021-10-01	2021W42	Thursday	2021-10-21	131	508.5	51.25	NA	NA	FALSE	TRUE	173.5	7614	2	NA	21.5888	3	4	2	9	Parechovirus	FALSE	NA	149.458
University cafeteria	University cafeteria	University	2021-10-01	2021W42	Thursday	2021-10-21	131	508.5	51.25	NA	NA	FALSE	TRUE	173.5	7614	2	NA	21.5888	3	4	2	9	Coronavirus NL63	FALSE	NA	149.458
University cafeteria	University cafeteria	University	2021-10-01	2021W42	Thursday	2021-10-21	131	508.5	51.25	NA	NA	FALSE	TRUE	173.5	7614	2	NA	21.5888	3	4	2	9	Coronavirus 229E	FALSE	NA	149.458
University cafeteria	University cafeteria	University	2021-10-01	2021W42	Thursday	2021-10-21	131	508.5	51.25	NA	NA	FALSE	TRUE	173.5	7614	2	NA	21.5888	3	4	2	9	Coronavirus OC43	FALSE	NA	149.458
University cafeteria	University cafeteria	University	2021-10-01	2021W42	Thursday	2021-10-21	131	508.5	51.25	NA	NA	FALSE	TRUE	173.5	7614	2	NA	21.5888	3	4	2	9	Enterovirus D68	FALSE	NA	149.458
University cafeteria	University cafeteria	University	2021-10-01	2021W42	Thursday	2021-10-21	131	508.5	51.25	NA	NA	FALSE	TRUE	173.5	7614	2	NA	21.5888	3	4	2	9	Herpes simplex virus 1	FALSE	NA	149.458
University cafeteria	University cafeteria	University	2021-10-01	2021W42	Thursday	2021-10-21	131	508.5	51.25	NA	NA	FALSE	TRUE	173.5	7614	2	NA	21.5888	3	4	2	9	Herpes simplex virus 2	FALSE	NA	149.458
University cafeteria	University cafeteria	University	2021-10-01	2021W42	Thursday	2021-10-21	131	508.5	51.25	NA	NA	FALSE	TRUE	173.5	7614	2	NA	21.5888	3	4	2	9	Coronavirus SARS / COVID-19	FALSE	NA	149.458
University cafeteria	University cafeteria	University	2021-10-01	2021W42	Thursday	2021-10-21	131	508.5	51.25	NA	NA	FALSE	TRUE	173.5	7614	2	NA	21.5888	3	4	2	9	Coronavirus HKU-1	FALSE	NA	149.458
University cafeteria	University cafeteria	University	2021-10-01	2021W42	Thursday	2021-10-21	131	508.5	51.25	NA	NA	FALSE	TRUE	173.5	7614	2	NA	21.5888	3	4	2	9	Mycoplasma pneumoniae	FALSE	NA	149.458
University cafeteria	University cafeteria	University	2021-10-01	2021W42	Thursday	2021-10-21	131	508.5	51.25	NA	NA	FALSE	TRUE	173.5	7614	2	NA	21.5888	3	4	2	9	Coxiella burnetti	FALSE	NA	149.458
University cafeteria	University cafeteria	University	2021-10-01	2021W42	Thursday	2021-10-21	131	508.5	51.25	NA	NA	FALSE	TRUE	173.5	7614	2	NA	21.5888	3	4	2	9	Coronavirus MERS	FALSE	NA	149.458
University cafeteria	University cafeteria	University	2021-10-01	2021W42	Thursday	2021-10-21	131	508.5	51.25	NA	NA	FALSE	TRUE	173.5	7614	2	NA	21.5888	3	4	2	9	Pneumocystis jiroveci	FALSE	NA	149.458
University cafeteria	University cafeteria	University	2021-10-01	2021W42	Thursday	2021-10-21	131	508.5	51.25	NA	NA	FALSE	TRUE	173.5	7614	2	NA	21.5888	3	4	2	9	Chlamydophila pneumoniae	FALSE	NA	149.458
University cafeteria	University cafeteria	University	2021-10-01	2021W42	Thursday	2021-10-21	131	508.5	51.25	NA	NA	FALSE	TRUE	173.5	7614	2	NA	21.5888	3	4	2	9	Chlamydophila psittaci	FALSE	NA	149.458
University cafeteria	University cafeteria	University	2021-10-01	2021W42	Thursday	2021-10-21	131	508.5	51.25	NA	NA	FALSE	TRUE	173.5	7614	2	NA	21.5888	3	4	2	9	Streptococcus pneumoniae	FALSE	NA	149.458
University cafeteria	University cafeteria	University	2021-10-01	2021W42	Thursday	2021-10-21	131	508.5	51.25	NA	NA	FALSE	TRUE	173.5	7614	2	NA	21.5888	3	4	2	9	Bocavirus	FALSE	NA	149.458
University cafeteria	University cafeteria	University	2021-10-01	2021W42	Thursday	2021-10-21	131	508.5	51.25	NA	NA	FALSE	TRUE	173.5	7614	2	NA	21.5888	3	4	2	9	Legionella pneumophila	FALSE	NA	149.458
University bar 1	University bar	University	2021-10-01	2021W42	Monday	2021-10-18	124	884	66.5	NA	NA	FALSE	FALSE	75	200	1	NA	21.025	2	4	1	10	Influenza A virus	FALSE	NA	156.386
University bar 1	University bar	University	2021-10-01	2021W42	Monday	2021-10-18	124	884	66.5	NA	NA	FALSE	FALSE	75	200	1	NA	21.025	2	4	1	10	Influenza B virus	FALSE	NA	156.386
University bar 1	University bar	University	2021-10-01	2021W42	Monday	2021-10-18	124	884	66.5	NA	NA	FALSE	FALSE	75	200	1	NA	21.025	2	4	1	10	Respiratoir syncytieel virus	FALSE	NA	156.386
University bar 1	University bar	University	2021-10-01	2021W42	Monday	2021-10-18	124	884	66.5	NA	NA	FALSE	FALSE	75	200	1	NA	21.025	2	4	1	10	Humaan metapneumovirus	FALSE	NA	156.386
University bar 1	University bar	University	2021-10-01	2021W42	Monday	2021-10-18	124	884	66.5	NA	NA	FALSE	FALSE	75	200	1	NA	21.025	2	4	1	10	Parainfluenzavirus 1	FALSE	NA	156.386
University bar 1	University bar	University	2021-10-01	2021W42	Monday	2021-10-18	124	884	66.5	NA	NA	FALSE	FALSE	75	200	1	NA	21.025	2	4	1	10	Parainfluenzavirus 2	FALSE	NA	156.386
University bar 1	University bar	University	2021-10-01	2021W42	Monday	2021-10-18	124	884	66.5	NA	NA	FALSE	FALSE	75	200	1	NA	21.025	2	4	1	10	Parainfluenzavirus 3	FALSE	NA	156.386
University bar 1	University bar	University	2021-10-01	2021W42	Monday	2021-10-18	124	884	66.5	NA	NA	FALSE	FALSE	75	200	1	NA	21.025	2	4	1	10	Parainfluenzavirus 4	TRUE	37.8	156.386
University bar 1	University bar	University	2021-10-01	2021W42	Monday	2021-10-18	124	884	66.5	NA	NA	FALSE	FALSE	75	200	1	NA	21.025	2	4	1	10	Adenovirus	FALSE	NA	156.386
University bar 1	University bar	University	2021-10-01	2021W42	Monday	2021-10-18	124	884	66.5	NA	NA	FALSE	FALSE	75	200	1	NA	21.025	2	4	1	10	Entero-/Rhinovirus	FALSE	NA	156.386
University bar 1	University bar	University	2021-10-01	2021W42	Monday	2021-10-18	124	884	66.5	NA	NA	FALSE	FALSE	75	200	1	NA	21.025	2	4	1	10	Cytomegalovirus	FALSE	NA	156.386
University bar 1	University bar	University	2021-10-01	2021W42	Monday	2021-10-18	124	884	66.5	NA	NA	FALSE	FALSE	75	200	1	NA	21.025	2	4	1	10	Parechovirus	FALSE	NA	156.386
University bar 1	University bar	University	2021-10-01	2021W42	Monday	2021-10-18	124	884	66.5	NA	NA	FALSE	FALSE	75	200	1	NA	21.025	2	4	1	10	Coronavirus NL63	FALSE	NA	156.386
University bar 1	University bar	University	2021-10-01	2021W42	Monday	2021-10-18	124	884	66.5	NA	NA	FALSE	FALSE	75	200	1	NA	21.025	2	4	1	10	Coronavirus 229E	FALSE	NA	156.386
University bar 1	University bar	University	2021-10-01	2021W42	Monday	2021-10-18	124	884	66.5	NA	NA	FALSE	FALSE	75	200	1	NA	21.025	2	4	1	10	Coronavirus OC43	TRUE	36.7	156.386
University bar 1	University bar	University	2021-10-01	2021W42	Monday	2021-10-18	124	884	66.5	NA	NA	FALSE	FALSE	75	200	1	NA	21.025	2	4	1	10	Enterovirus D68	FALSE	NA	156.386
University bar 1	University bar	University	2021-10-01	2021W42	Monday	2021-10-18	124	884	66.5	NA	NA	FALSE	FALSE	75	200	1	NA	21.025	2	4	1	10	Herpes simplex virus 1	FALSE	NA	156.386
University bar 1	University bar	University	2021-10-01	2021W42	Monday	2021-10-18	124	884	66.5	NA	NA	FALSE	FALSE	75	200	1	NA	21.025	2	4	1	10	Herpes simplex virus 2	FALSE	NA	156.386
University bar 1	University bar	University	2021-10-01	2021W42	Monday	2021-10-18	124	884	66.5	NA	NA	FALSE	FALSE	75	200	1	NA	21.025	2	4	1	10	Coronavirus SARS / COVID-19	FALSE	NA	156.386
University bar 1	University bar	University	2021-10-01	2021W42	Monday	2021-10-18	124	884	66.5	NA	NA	FALSE	FALSE	75	200	1	NA	21.025	2	4	1	10	Coronavirus HKU-1	FALSE	NA	156.386
University bar 1	University bar	University	2021-10-01	2021W42	Monday	2021-10-18	124	884	66.5	NA	NA	FALSE	FALSE	75	200	1	NA	21.025	2	4	1	10	Mycoplasma pneumoniae	FALSE	NA	156.386
University bar 1	University bar	University	2021-10-01	2021W42	Monday	2021-10-18	124	884	66.5	NA	NA	FALSE	FALSE	75	200	1	NA	21.025	2	4	1	10	Coxiella burnetti	FALSE	NA	156.386
University bar 1	University bar	University	2021-10-01	2021W42	Monday	2021-10-18	124	884	66.5	NA	NA	FALSE	FALSE	75	200	1	NA	21.025	2	4	1	10	Coronavirus MERS	FALSE	NA	156.386
University bar 1	University bar	University	2021-10-01	2021W42	Monday	2021-10-18	124	884	66.5	NA	NA	FALSE	FALSE	75	200	1	NA	21.025	2	4	1	10	Pneumocystis jiroveci	TRUE	34.5	156.386
University bar 1	University bar	University	2021-10-01	2021W42	Monday	2021-10-18	124	884	66.5	NA	NA	FALSE	FALSE	75	200	1	NA	21.025	2	4	1	10	Chlamydophila pneumoniae	FALSE	NA	156.386
University bar 1	University bar	University	2021-10-01	2021W42	Monday	2021-10-18	124	884	66.5	NA	NA	FALSE	FALSE	75	200	1	NA	21.025	2	4	1	10	Chlamydophila psittaci	FALSE	NA	156.386
University bar 1	University bar	University	2021-10-01	2021W42	Monday	2021-10-18	124	884	66.5	NA	NA	FALSE	FALSE	75	200	1	NA	21.025	2	4	1	10	Streptococcus pneumoniae	FALSE	NA	156.386
University bar 1	University bar	University	2021-10-01	2021W42	Monday	2021-10-18	124	884	66.5	NA	NA	FALSE	FALSE	75	200	1	NA	21.025	2	4	1	10	Bocavirus	FALSE	NA	156.386
University bar 1	University bar	University	2021-10-01	2021W42	Monday	2021-10-18	124	884	66.5	NA	NA	FALSE	FALSE	75	200	1	NA	21.025	2	4	1	10	Legionella pneumophila	FALSE	NA	156.386
University bar 1	University bar	University	2021-10-01	2021W42	Monday	2021-10-18	124	884	66.5	NA	NA	FALSE	FALSE	75	200	1	NA	21.025	2	4	1	10	TaqPath COVID-19	FALSE	NA	156.386
University bar 1	University bar	University	2021-10-01	2021W42	Wednesday	2021-10-20	147	1176.5	76.05	23.3	3	FALSE	FALSE	88.5	200	1	4	23.3	3	4	1	11	Influenza A virus	FALSE	NA	149.458
University bar 1	University bar	University	2021-10-01	2021W42	Wednesday	2021-10-20	147	1176.5	76.05	23.3	3	FALSE	FALSE	88.5	200	1	4	23.3	3	4	1	11	Influenza B virus	FALSE	NA	149.458
University bar 1	University bar	University	2021-10-01	2021W42	Wednesday	2021-10-20	147	1176.5	76.05	23.3	3	FALSE	FALSE	88.5	200	1	4	23.3	3	4	1	11	Respiratoir syncytieel virus	FALSE	NA	149.458
University bar 1	University bar	University	2021-10-01	2021W42	Wednesday	2021-10-20	147	1176.5	76.05	23.3	3	FALSE	FALSE	88.5	200	1	4	23.3	3	4	1	11	Humaan metapneumovirus	FALSE	NA	149.458
University bar 1	University bar	University	2021-10-01	2021W42	Wednesday	2021-10-20	147	1176.5	76.05	23.3	3	FALSE	FALSE	88.5	200	1	4	23.3	3	4	1	11	Parainfluenzavirus 1	FALSE	NA	149.458
University bar 1	University bar	University	2021-10-01	2021W42	Wednesday	2021-10-20	147	1176.5	76.05	23.3	3	FALSE	FALSE	88.5	200	1	4	23.3	3	4	1	11	Parainfluenzavirus 2	FALSE	NA	149.458
University bar 1	University bar	University	2021-10-01	2021W42	Wednesday	2021-10-20	147	1176.5	76.05	23.3	3	FALSE	FALSE	88.5	200	1	4	23.3	3	4	1	11	Parainfluenzavirus 3	FALSE	NA	149.458
University bar 1	University bar	University	2021-10-01	2021W42	Wednesday	2021-10-20	147	1176.5	76.05	23.3	3	FALSE	FALSE	88.5	200	1	4	23.3	3	4	1	11	Parainfluenzavirus 4	FALSE	NA	149.458
University bar 1	University bar	University	2021-10-01	2021W42	Wednesday	2021-10-20	147	1176.5	76.05	23.3	3	FALSE	FALSE	88.5	200	1	4	23.3	3	4	1	11	Adenovirus	FALSE	NA	149.458
University bar 1	University bar	University	2021-10-01	2021W42	Wednesday	2021-10-20	147	1176.5	76.05	23.3	3	FALSE	FALSE	88.5	200	1	4	23.3	3	4	1	11	Entero-/Rhinovirus	TRUE	35.9	149.458
University bar 1	University bar	University	2021-10-01	2021W42	Wednesday	2021-10-20	147	1176.5	76.05	23.3	3	FALSE	FALSE	88.5	200	1	4	23.3	3	4	1	11	Cytomegalovirus	FALSE	NA	149.458
University bar 1	University bar	University	2021-10-01	2021W42	Wednesday	2021-10-20	147	1176.5	76.05	23.3	3	FALSE	FALSE	88.5	200	1	4	23.3	3	4	1	11	Parechovirus	FALSE	NA	149.458
University bar 1	University bar	University	2021-10-01	2021W42	Wednesday	2021-10-20	147	1176.5	76.05	23.3	3	FALSE	FALSE	88.5	200	1	4	23.3	3	4	1	11	Coronavirus NL63	FALSE	NA	149.458
University bar 1	University bar	University	2021-10-01	2021W42	Wednesday	2021-10-20	147	1176.5	76.05	23.3	3	FALSE	FALSE	88.5	200	1	4	23.3	3	4	1	11	Coronavirus 229E	FALSE	NA	149.458
University bar 1	University bar	University	2021-10-01	2021W42	Wednesday	2021-10-20	147	1176.5	76.05	23.3	3	FALSE	FALSE	88.5	200	1	4	23.3	3	4	1	11	Coronavirus OC43	FALSE	NA	149.458
University bar 1	University bar	University	2021-10-01	2021W42	Wednesday	2021-10-20	147	1176.5	76.05	23.3	3	FALSE	FALSE	88.5	200	1	4	23.3	3	4	1	11	Enterovirus D68	FALSE	NA	149.458
University bar 1	University bar	University	2021-10-01	2021W42	Wednesday	2021-10-20	147	1176.5	76.05	23.3	3	FALSE	FALSE	88.5	200	1	4	23.3	3	4	1	11	Herpes simplex virus 1	FALSE	NA	149.458
University bar 1	University bar	University	2021-10-01	2021W42	Wednesday	2021-10-20	147	1176.5	76.05	23.3	3	FALSE	FALSE	88.5	200	1	4	23.3	3	4	1	11	Herpes simplex virus 2	FALSE	NA	149.458
University bar 1	University bar	University	2021-10-01	2021W42	Wednesday	2021-10-20	147	1176.5	76.05	23.3	3	FALSE	FALSE	88.5	200	1	4	23.3	3	4	1	11	Coronavirus SARS / COVID-19	FALSE	NA	149.458
University bar 1	University bar	University	2021-10-01	2021W42	Wednesday	2021-10-20	147	1176.5	76.05	23.3	3	FALSE	FALSE	88.5	200	1	4	23.3	3	4	1	11	Coronavirus HKU-1	FALSE	NA	149.458
University bar 1	University bar	University	2021-10-01	2021W42	Wednesday	2021-10-20	147	1176.5	76.05	23.3	3	FALSE	FALSE	88.5	200	1	4	23.3	3	4	1	11	Mycoplasma pneumoniae	FALSE	NA	149.458
University bar 1	University bar	University	2021-10-01	2021W42	Wednesday	2021-10-20	147	1176.5	76.05	23.3	3	FALSE	FALSE	88.5	200	1	4	23.3	3	4	1	11	Coxiella burnetti	FALSE	NA	149.458
University bar 1	University bar	University	2021-10-01	2021W42	Wednesday	2021-10-20	147	1176.5	76.05	23.3	3	FALSE	FALSE	88.5	200	1	4	23.3	3	4	1	11	Coronavirus MERS	FALSE	NA	149.458
University bar 1	University bar	University	2021-10-01	2021W42	Wednesday	2021-10-20	147	1176.5	76.05	23.3	3	FALSE	FALSE	88.5	200	1	4	23.3	3	4	1	11	Pneumocystis jiroveci	FALSE	NA	149.458
University bar 1	University bar	University	2021-10-01	2021W42	Wednesday	2021-10-20	147	1176.5	76.05	23.3	3	FALSE	FALSE	88.5	200	1	4	23.3	3	4	1	11	Chlamydophila pneumoniae	FALSE	NA	149.458
University bar 1	University bar	University	2021-10-01	2021W42	Wednesday	2021-10-20	147	1176.5	76.05	23.3	3	FALSE	FALSE	88.5	200	1	4	23.3	3	4	1	11	Chlamydophila psittaci	FALSE	NA	149.458
University bar 1	University bar	University	2021-10-01	2021W42	Wednesday	2021-10-20	147	1176.5	76.05	23.3	3	FALSE	FALSE	88.5	200	1	4	23.3	3	4	1	11	Streptococcus pneumoniae	FALSE	NA	149.458
University bar 1	University bar	University	2021-10-01	2021W42	Wednesday	2021-10-20	147	1176.5	76.05	23.3	3	FALSE	FALSE	88.5	200	1	4	23.3	3	4	1	11	Bocavirus	FALSE	NA	149.458
University bar 1	University bar	University	2021-10-01	2021W42	Wednesday	2021-10-20	147	1176.5	76.05	23.3	3	FALSE	FALSE	88.5	200	1	4	23.3	3	4	1	11	Legionella pneumophila	FALSE	NA	149.458
University bar 1	University bar	University	2021-10-01	2021W42	Wednesday	2021-10-20	147	1176.5	76.05	23.3	3	FALSE	FALSE	88.5	200	1	4	23.3	3	4	1	11	TaqPath COVID-19	FALSE	NA	149.458
University bar 1	University bar	University	2021-10-01	2021W42	Tuesday	2021-10-19	118	1085.5	71.25	NA	1	FALSE	FALSE	100	200	1	2.5	21.025	1	2	1	12	Influenza A virus	FALSE	NA	151.437
University bar 1	University bar	University	2021-10-01	2021W42	Tuesday	2021-10-19	118	1085.5	71.25	NA	1	FALSE	FALSE	100	200	1	2.5	21.025	1	2	1	12	Influenza B virus	FALSE	NA	151.437
University bar 1	University bar	University	2021-10-01	2021W42	Tuesday	2021-10-19	118	1085.5	71.25	NA	1	FALSE	FALSE	100	200	1	2.5	21.025	1	2	1	12	Respiratoir syncytieel virus	FALSE	NA	151.437
University bar 1	University bar	University	2021-10-01	2021W42	Tuesday	2021-10-19	118	1085.5	71.25	NA	1	FALSE	FALSE	100	200	1	2.5	21.025	1	2	1	12	Humaan metapneumovirus	FALSE	NA	151.437
University bar 1	University bar	University	2021-10-01	2021W42	Tuesday	2021-10-19	118	1085.5	71.25	NA	1	FALSE	FALSE	100	200	1	2.5	21.025	1	2	1	12	Parainfluenzavirus 1	FALSE	NA	151.437
University bar 1	University bar	University	2021-10-01	2021W42	Tuesday	2021-10-19	118	1085.5	71.25	NA	1	FALSE	FALSE	100	200	1	2.5	21.025	1	2	1	12	Parainfluenzavirus 2	FALSE	NA	151.437
University bar 1	University bar	University	2021-10-01	2021W42	Tuesday	2021-10-19	118	1085.5	71.25	NA	1	FALSE	FALSE	100	200	1	2.5	21.025	1	2	1	12	Parainfluenzavirus 3	TRUE	37.4	151.437
University bar 1	University bar	University	2021-10-01	2021W42	Tuesday	2021-10-19	118	1085.5	71.25	NA	1	FALSE	FALSE	100	200	1	2.5	21.025	1	2	1	12	Parainfluenzavirus 4	FALSE	NA	151.437
University bar 1	University bar	University	2021-10-01	2021W42	Tuesday	2021-10-19	118	1085.5	71.25	NA	1	FALSE	FALSE	100	200	1	2.5	21.025	1	2	1	12	Adenovirus	FALSE	NA	151.437
University bar 1	University bar	University	2021-10-01	2021W42	Tuesday	2021-10-19	118	1085.5	71.25	NA	1	FALSE	FALSE	100	200	1	2.5	21.025	1	2	1	12	Entero-/Rhinovirus	TRUE	34.7	151.437
University bar 1	University bar	University	2021-10-01	2021W42	Tuesday	2021-10-19	118	1085.5	71.25	NA	1	FALSE	FALSE	100	200	1	2.5	21.025	1	2	1	12	Cytomegalovirus	FALSE	NA	151.437
University bar 1	University bar	University	2021-10-01	2021W42	Tuesday	2021-10-19	118	1085.5	71.25	NA	1	FALSE	FALSE	100	200	1	2.5	21.025	1	2	1	12	Parechovirus	FALSE	NA	151.437
University bar 1	University bar	University	2021-10-01	2021W42	Tuesday	2021-10-19	118	1085.5	71.25	NA	1	FALSE	FALSE	100	200	1	2.5	21.025	1	2	1	12	Coronavirus NL63	FALSE	NA	151.437
University bar 1	University bar	University	2021-10-01	2021W42	Tuesday	2021-10-19	118	1085.5	71.25	NA	1	FALSE	FALSE	100	200	1	2.5	21.025	1	2	1	12	Coronavirus 229E	FALSE	NA	151.437
University bar 1	University bar	University	2021-10-01	2021W42	Tuesday	2021-10-19	118	1085.5	71.25	NA	1	FALSE	FALSE	100	200	1	2.5	21.025	1	2	1	12	Coronavirus OC43	TRUE	36.4	151.437
University bar 1	University bar	University	2021-10-01	2021W42	Tuesday	2021-10-19	118	1085.5	71.25	NA	1	FALSE	FALSE	100	200	1	2.5	21.025	1	2	1	12	Enterovirus D68	TRUE	40.5	151.437
University bar 1	University bar	University	2021-10-01	2021W42	Tuesday	2021-10-19	118	1085.5	71.25	NA	1	FALSE	FALSE	100	200	1	2.5	21.025	1	2	1	12	Herpes simplex virus 1	FALSE	NA	151.437
University bar 1	University bar	University	2021-10-01	2021W42	Tuesday	2021-10-19	118	1085.5	71.25	NA	1	FALSE	FALSE	100	200	1	2.5	21.025	1	2	1	12	Herpes simplex virus 2	FALSE	NA	151.437
University bar 1	University bar	University	2021-10-01	2021W42	Tuesday	2021-10-19	118	1085.5	71.25	NA	1	FALSE	FALSE	100	200	1	2.5	21.025	1	2	1	12	Coronavirus SARS / COVID-19	FALSE	NA	151.437
University bar 1	University bar	University	2021-10-01	2021W42	Tuesday	2021-10-19	118	1085.5	71.25	NA	1	FALSE	FALSE	100	200	1	2.5	21.025	1	2	1	12	Coronavirus HKU-1	FALSE	NA	151.437
University bar 1	University bar	University	2021-10-01	2021W42	Tuesday	2021-10-19	118	1085.5	71.25	NA	1	FALSE	FALSE	100	200	1	2.5	21.025	1	2	1	12	Mycoplasma pneumoniae	FALSE	NA	151.437
University bar 1	University bar	University	2021-10-01	2021W42	Tuesday	2021-10-19	118	1085.5	71.25	NA	1	FALSE	FALSE	100	200	1	2.5	21.025	1	2	1	12	Coxiella burnetti	FALSE	NA	151.437
University bar 1	University bar	University	2021-10-01	2021W42	Tuesday	2021-10-19	118	1085.5	71.25	NA	1	FALSE	FALSE	100	200	1	2.5	21.025	1	2	1	12	Coronavirus MERS	FALSE	NA	151.437
University bar 1	University bar	University	2021-10-01	2021W42	Tuesday	2021-10-19	118	1085.5	71.25	NA	1	FALSE	FALSE	100	200	1	2.5	21.025	1	2	1	12	Pneumocystis jiroveci	FALSE	NA	151.437
University bar 1	University bar	University	2021-10-01	2021W42	Tuesday	2021-10-19	118	1085.5	71.25	NA	1	FALSE	FALSE	100	200	1	2.5	21.025	1	2	1	12	Chlamydophila pneumoniae	FALSE	NA	151.437
University bar 1	University bar	University	2021-10-01	2021W42	Tuesday	2021-10-19	118	1085.5	71.25	NA	1	FALSE	FALSE	100	200	1	2.5	21.025	1	2	1	12	Chlamydophila psittaci	FALSE	NA	151.437
University bar 1	University bar	University	2021-10-01	2021W42	Tuesday	2021-10-19	118	1085.5	71.25	NA	1	FALSE	FALSE	100	200	1	2.5	21.025	1	2	1	12	Streptococcus pneumoniae	FALSE	NA	151.437
University bar 1	University bar	University	2021-10-01	2021W42	Tuesday	2021-10-19	118	1085.5	71.25	NA	1	FALSE	FALSE	100	200	1	2.5	21.025	1	2	1	12	Bocavirus	FALSE	NA	151.437
University bar 1	University bar	University	2021-10-01	2021W42	Tuesday	2021-10-19	118	1085.5	71.25	NA	1	FALSE	FALSE	100	200	1	2.5	21.025	1	2	1	12	Legionella pneumophila	FALSE	NA	151.437
University bar 1	University bar	University	2021-10-01	2021W42	Tuesday	2021-10-19	118	1085.5	71.25	NA	1	FALSE	FALSE	100	200	1	2.5	21.025	1	2	1	12	TaqPath COVID-19	FALSE	NA	151.437
University bar 1	University bar	University	2021-10-01	2021W42	Thursday	2021-10-21	128	852.2	69.95	NA	3	FALSE	FALSE	73.5	200	1	4	20.16	3	4	1	13	Influenza A virus	FALSE	NA	149.458
University bar 1	University bar	University	2021-10-01	2021W42	Thursday	2021-10-21	128	852.2	69.95	NA	3	FALSE	FALSE	73.5	200	1	4	20.16	3	4	1	13	Influenza B virus	FALSE	NA	149.458
University bar 1	University bar	University	2021-10-01	2021W42	Thursday	2021-10-21	128	852.2	69.95	NA	3	FALSE	FALSE	73.5	200	1	4	20.16	3	4	1	13	Respiratoir syncytieel virus	FALSE	NA	149.458
University bar 1	University bar	University	2021-10-01	2021W42	Thursday	2021-10-21	128	852.2	69.95	NA	3	FALSE	FALSE	73.5	200	1	4	20.16	3	4	1	13	Humaan metapneumovirus	FALSE	NA	149.458
University bar 1	University bar	University	2021-10-01	2021W42	Thursday	2021-10-21	128	852.2	69.95	NA	3	FALSE	FALSE	73.5	200	1	4	20.16	3	4	1	13	Parainfluenzavirus 1	FALSE	NA	149.458
University bar 1	University bar	University	2021-10-01	2021W42	Thursday	2021-10-21	128	852.2	69.95	NA	3	FALSE	FALSE	73.5	200	1	4	20.16	3	4	1	13	Parainfluenzavirus 2	FALSE	NA	149.458
University bar 1	University bar	University	2021-10-01	2021W42	Thursday	2021-10-21	128	852.2	69.95	NA	3	FALSE	FALSE	73.5	200	1	4	20.16	3	4	1	13	Parainfluenzavirus 3	TRUE	37.3	149.458
University bar 1	University bar	University	2021-10-01	2021W42	Thursday	2021-10-21	128	852.2	69.95	NA	3	FALSE	FALSE	73.5	200	1	4	20.16	3	4	1	13	Parainfluenzavirus 4	TRUE	37.6	149.458
University bar 1	University bar	University	2021-10-01	2021W42	Thursday	2021-10-21	128	852.2	69.95	NA	3	FALSE	FALSE	73.5	200	1	4	20.16	3	4	1	13	Adenovirus	FALSE	NA	149.458
University bar 1	University bar	University	2021-10-01	2021W42	Thursday	2021-10-21	128	852.2	69.95	NA	3	FALSE	FALSE	73.5	200	1	4	20.16	3	4	1	13	Entero-/Rhinovirus	TRUE	34.6	149.458
University bar 1	University bar	University	2021-10-01	2021W42	Thursday	2021-10-21	128	852.2	69.95	NA	3	FALSE	FALSE	73.5	200	1	4	20.16	3	4	1	13	Cytomegalovirus	FALSE	NA	149.458
University bar 1	University bar	University	2021-10-01	2021W42	Thursday	2021-10-21	128	852.2	69.95	NA	3	FALSE	FALSE	73.5	200	1	4	20.16	3	4	1	13	Parechovirus	FALSE	NA	149.458
University bar 1	University bar	University	2021-10-01	2021W42	Thursday	2021-10-21	128	852.2	69.95	NA	3	FALSE	FALSE	73.5	200	1	4	20.16	3	4	1	13	Coronavirus NL63	FALSE	NA	149.458
University bar 1	University bar	University	2021-10-01	2021W42	Thursday	2021-10-21	128	852.2	69.95	NA	3	FALSE	FALSE	73.5	200	1	4	20.16	3	4	1	13	Coronavirus 229E	FALSE	NA	149.458
University bar 1	University bar	University	2021-10-01	2021W42	Thursday	2021-10-21	128	852.2	69.95	NA	3	FALSE	FALSE	73.5	200	1	4	20.16	3	4	1	13	Coronavirus OC43	TRUE	36.7	149.458
University bar 1	University bar	University	2021-10-01	2021W42	Thursday	2021-10-21	128	852.2	69.95	NA	3	FALSE	FALSE	73.5	200	1	4	20.16	3	4	1	13	Enterovirus D68	FALSE	NA	149.458
University bar 1	University bar	University	2021-10-01	2021W42	Thursday	2021-10-21	128	852.2	69.95	NA	3	FALSE	FALSE	73.5	200	1	4	20.16	3	4	1	13	Herpes simplex virus 1	TRUE	35.6	149.458
University bar 1	University bar	University	2021-10-01	2021W42	Thursday	2021-10-21	128	852.2	69.95	NA	3	FALSE	FALSE	73.5	200	1	4	20.16	3	4	1	13	Herpes simplex virus 2	FALSE	NA	149.458
University bar 1	University bar	University	2021-10-01	2021W42	Thursday	2021-10-21	128	852.2	69.95	NA	3	FALSE	FALSE	73.5	200	1	4	20.16	3	4	1	13	Coronavirus SARS / COVID-19	FALSE	NA	149.458
University bar 1	University bar	University	2021-10-01	2021W42	Thursday	2021-10-21	128	852.2	69.95	NA	3	FALSE	FALSE	73.5	200	1	4	20.16	3	4	1	13	Coronavirus HKU-1	FALSE	NA	149.458
University bar 1	University bar	University	2021-10-01	2021W42	Thursday	2021-10-21	128	852.2	69.95	NA	3	FALSE	FALSE	73.5	200	1	4	20.16	3	4	1	13	Mycoplasma pneumoniae	FALSE	NA	149.458
University bar 1	University bar	University	2021-10-01	2021W42	Thursday	2021-10-21	128	852.2	69.95	NA	3	FALSE	FALSE	73.5	200	1	4	20.16	3	4	1	13	Coxiella burnetti	FALSE	NA	149.458
University bar 1	University bar	University	2021-10-01	2021W42	Thursday	2021-10-21	128	852.2	69.95	NA	3	FALSE	FALSE	73.5	200	1	4	20.16	3	4	1	13	Coronavirus MERS	FALSE	NA	149.458
University bar 1	University bar	University	2021-10-01	2021W42	Thursday	2021-10-21	128	852.2	69.95	NA	3	FALSE	FALSE	73.5	200	1	4	20.16	3	4	1	13	Pneumocystis jiroveci	FALSE	NA	149.458
University bar 1	University bar	University	2021-10-01	2021W42	Thursday	2021-10-21	128	852.2	69.95	NA	3	FALSE	FALSE	73.5	200	1	4	20.16	3	4	1	13	Chlamydophila pneumoniae	FALSE	NA	149.458
University bar 1	University bar	University	2021-10-01	2021W42	Thursday	2021-10-21	128	852.2	69.95	NA	3	FALSE	FALSE	73.5	200	1	4	20.16	3	4	1	13	Chlamydophila psittaci	FALSE	NA	149.458
University bar 1	University bar	University	2021-10-01	2021W42	Thursday	2021-10-21	128	852.2	69.95	NA	3	FALSE	FALSE	73.5	200	1	4	20.16	3	4	1	13	Streptococcus pneumoniae	FALSE	NA	149.458
University bar 1	University bar	University	2021-10-01	2021W42	Thursday	2021-10-21	128	852.2	69.95	NA	3	FALSE	FALSE	73.5	200	1	4	20.16	3	4	1	13	Bocavirus	FALSE	NA	149.458
University bar 1	University bar	University	2021-10-01	2021W42	Thursday	2021-10-21	128	852.2	69.95	NA	3	FALSE	FALSE	73.5	200	1	4	20.16	3	4	1	13	Legionella pneumophila	FALSE	NA	149.458
University bar 1	University bar	University	2021-10-01	2021W42	Thursday	2021-10-21	128	852.2	69.95	NA	3	FALSE	FALSE	73.5	200	1	4	20.16	3	4	1	13	TaqPath COVID-19	TRUE	27.6	149.458
University bar 1	University bar	University	2021-10-01	2021W43	Wednesday	2021-10-27	139	747	70.9	16.7	NA	FALSE	FALSE	27	200	2	NA	16.7	3	4	2	14	Influenza A virus	FALSE	NA	281.099
University bar 1	University bar	University	2021-10-01	2021W43	Wednesday	2021-10-27	139	747	70.9	16.7	NA	FALSE	FALSE	27	200	2	NA	16.7	3	4	2	14	Influenza B virus	FALSE	NA	281.099
University bar 1	University bar	University	2021-10-01	2021W43	Wednesday	2021-10-27	139	747	70.9	16.7	NA	FALSE	FALSE	27	200	2	NA	16.7	3	4	2	14	Respiratoir syncytieel virus	FALSE	NA	281.099
University bar 1	University bar	University	2021-10-01	2021W43	Wednesday	2021-10-27	139	747	70.9	16.7	NA	FALSE	FALSE	27	200	2	NA	16.7	3	4	2	14	Humaan metapneumovirus	FALSE	NA	281.099
University bar 1	University bar	University	2021-10-01	2021W43	Wednesday	2021-10-27	139	747	70.9	16.7	NA	FALSE	FALSE	27	200	2	NA	16.7	3	4	2	14	Parainfluenzavirus 1	FALSE	NA	281.099
University bar 1	University bar	University	2021-10-01	2021W43	Wednesday	2021-10-27	139	747	70.9	16.7	NA	FALSE	FALSE	27	200	2	NA	16.7	3	4	2	14	Parainfluenzavirus 2	FALSE	NA	281.099
University bar 1	University bar	University	2021-10-01	2021W43	Wednesday	2021-10-27	139	747	70.9	16.7	NA	FALSE	FALSE	27	200	2	NA	16.7	3	4	2	14	Parainfluenzavirus 3	FALSE	NA	281.099
University bar 1	University bar	University	2021-10-01	2021W43	Wednesday	2021-10-27	139	747	70.9	16.7	NA	FALSE	FALSE	27	200	2	NA	16.7	3	4	2	14	Parainfluenzavirus 4	FALSE	NA	281.099
University bar 1	University bar	University	2021-10-01	2021W43	Wednesday	2021-10-27	139	747	70.9	16.7	NA	FALSE	FALSE	27	200	2	NA	16.7	3	4	2	14	Adenovirus	FALSE	NA	281.099
University bar 1	University bar	University	2021-10-01	2021W43	Wednesday	2021-10-27	139	747	70.9	16.7	NA	FALSE	FALSE	27	200	2	NA	16.7	3	4	2	14	Entero-/Rhinovirus	FALSE	NA	281.099
University bar 1	University bar	University	2021-10-01	2021W43	Wednesday	2021-10-27	139	747	70.9	16.7	NA	FALSE	FALSE	27	200	2	NA	16.7	3	4	2	14	Cytomegalovirus	FALSE	NA	281.099
University bar 1	University bar	University	2021-10-01	2021W43	Wednesday	2021-10-27	139	747	70.9	16.7	NA	FALSE	FALSE	27	200	2	NA	16.7	3	4	2	14	Parechovirus	FALSE	NA	281.099
University bar 1	University bar	University	2021-10-01	2021W43	Wednesday	2021-10-27	139	747	70.9	16.7	NA	FALSE	FALSE	27	200	2	NA	16.7	3	4	2	14	Coronavirus NL63	FALSE	NA	281.099
University bar 1	University bar	University	2021-10-01	2021W43	Wednesday	2021-10-27	139	747	70.9	16.7	NA	FALSE	FALSE	27	200	2	NA	16.7	3	4	2	14	Coronavirus 229E	FALSE	NA	281.099
University bar 1	University bar	University	2021-10-01	2021W43	Wednesday	2021-10-27	139	747	70.9	16.7	NA	FALSE	FALSE	27	200	2	NA	16.7	3	4	2	14	Coronavirus OC43	FALSE	NA	281.099
University bar 1	University bar	University	2021-10-01	2021W43	Wednesday	2021-10-27	139	747	70.9	16.7	NA	FALSE	FALSE	27	200	2	NA	16.7	3	4	2	14	Enterovirus D68	FALSE	NA	281.099
University bar 1	University bar	University	2021-10-01	2021W43	Wednesday	2021-10-27	139	747	70.9	16.7	NA	FALSE	FALSE	27	200	2	NA	16.7	3	4	2	14	Herpes simplex virus 1	FALSE	NA	281.099
University bar 1	University bar	University	2021-10-01	2021W43	Wednesday	2021-10-27	139	747	70.9	16.7	NA	FALSE	FALSE	27	200	2	NA	16.7	3	4	2	14	Herpes simplex virus 2	FALSE	NA	281.099
University bar 1	University bar	University	2021-10-01	2021W43	Wednesday	2021-10-27	139	747	70.9	16.7	NA	FALSE	FALSE	27	200	2	NA	16.7	3	4	2	14	Coronavirus SARS / COVID-19	FALSE	NA	281.099
University bar 1	University bar	University	2021-10-01	2021W43	Wednesday	2021-10-27	139	747	70.9	16.7	NA	FALSE	FALSE	27	200	2	NA	16.7	3	4	2	14	Coronavirus HKU-1	FALSE	NA	281.099
University bar 1	University bar	University	2021-10-01	2021W43	Wednesday	2021-10-27	139	747	70.9	16.7	NA	FALSE	FALSE	27	200	2	NA	16.7	3	4	2	14	Mycoplasma pneumoniae	FALSE	NA	281.099
University bar 1	University bar	University	2021-10-01	2021W43	Wednesday	2021-10-27	139	747	70.9	16.7	NA	FALSE	FALSE	27	200	2	NA	16.7	3	4	2	14	Coxiella burnetti	FALSE	NA	281.099
University bar 1	University bar	University	2021-10-01	2021W43	Wednesday	2021-10-27	139	747	70.9	16.7	NA	FALSE	FALSE	27	200	2	NA	16.7	3	4	2	14	Coronavirus MERS	FALSE	NA	281.099
University bar 1	University bar	University	2021-10-01	2021W43	Wednesday	2021-10-27	139	747	70.9	16.7	NA	FALSE	FALSE	27	200	2	NA	16.7	3	4	2	14	Pneumocystis jiroveci	FALSE	NA	281.099
University bar 1	University bar	University	2021-10-01	2021W43	Wednesday	2021-10-27	139	747	70.9	16.7	NA	FALSE	FALSE	27	200	2	NA	16.7	3	4	2	14	Chlamydophila pneumoniae	TRUE	44.1	281.099
University bar 1	University bar	University	2021-10-01	2021W43	Wednesday	2021-10-27	139	747	70.9	16.7	NA	FALSE	FALSE	27	200	2	NA	16.7	3	4	2	14	Chlamydophila psittaci	FALSE	NA	281.099
University bar 1	University bar	University	2021-10-01	2021W43	Wednesday	2021-10-27	139	747	70.9	16.7	NA	FALSE	FALSE	27	200	2	NA	16.7	3	4	2	14	Streptococcus pneumoniae	FALSE	NA	281.099
University bar 1	University bar	University	2021-10-01	2021W43	Wednesday	2021-10-27	139	747	70.9	16.7	NA	FALSE	FALSE	27	200	2	NA	16.7	3	4	2	14	Bocavirus	FALSE	NA	281.099
University bar 1	University bar	University	2021-10-01	2021W43	Wednesday	2021-10-27	139	747	70.9	16.7	NA	FALSE	FALSE	27	200	2	NA	16.7	3	4	2	14	Legionella pneumophila	FALSE	NA	281.099
University bar 1	University bar	University	2021-10-01	2021W43	Wednesday	2021-10-27	139	747	70.9	16.7	NA	FALSE	FALSE	27	200	2	NA	16.7	3	4	2	14	TaqPath COVID-19	FALSE	NA	281.099
University bar 1	University bar	University	2021-10-01	2021W43	Monday	2021-10-25	110	708	68.35	18.75	NA	FALSE	FALSE	80	200	1	NA	18.75	2	4	1	15	Influenza A virus	FALSE	NA	214.783
University bar 1	University bar	University	2021-10-01	2021W43	Monday	2021-10-25	110	708	68.35	18.75	NA	FALSE	FALSE	80	200	1	NA	18.75	2	4	1	15	Influenza B virus	FALSE	NA	214.783
University bar 1	University bar	University	2021-10-01	2021W43	Monday	2021-10-25	110	708	68.35	18.75	NA	FALSE	FALSE	80	200	1	NA	18.75	2	4	1	15	Respiratoir syncytieel virus	FALSE	NA	214.783
University bar 1	University bar	University	2021-10-01	2021W43	Monday	2021-10-25	110	708	68.35	18.75	NA	FALSE	FALSE	80	200	1	NA	18.75	2	4	1	15	Humaan metapneumovirus	FALSE	NA	214.783
University bar 1	University bar	University	2021-10-01	2021W43	Monday	2021-10-25	110	708	68.35	18.75	NA	FALSE	FALSE	80	200	1	NA	18.75	2	4	1	15	Parainfluenzavirus 1	FALSE	NA	214.783
University bar 1	University bar	University	2021-10-01	2021W43	Monday	2021-10-25	110	708	68.35	18.75	NA	FALSE	FALSE	80	200	1	NA	18.75	2	4	1	15	Parainfluenzavirus 2	FALSE	NA	214.783
University bar 1	University bar	University	2021-10-01	2021W43	Monday	2021-10-25	110	708	68.35	18.75	NA	FALSE	FALSE	80	200	1	NA	18.75	2	4	1	15	Parainfluenzavirus 3	FALSE	NA	214.783
University bar 1	University bar	University	2021-10-01	2021W43	Monday	2021-10-25	110	708	68.35	18.75	NA	FALSE	FALSE	80	200	1	NA	18.75	2	4	1	15	Parainfluenzavirus 4	FALSE	NA	214.783
University bar 1	University bar	University	2021-10-01	2021W43	Monday	2021-10-25	110	708	68.35	18.75	NA	FALSE	FALSE	80	200	1	NA	18.75	2	4	1	15	Adenovirus	FALSE	NA	214.783
University bar 1	University bar	University	2021-10-01	2021W43	Monday	2021-10-25	110	708	68.35	18.75	NA	FALSE	FALSE	80	200	1	NA	18.75	2	4	1	15	Entero-/Rhinovirus	FALSE	NA	214.783
University bar 1	University bar	University	2021-10-01	2021W43	Monday	2021-10-25	110	708	68.35	18.75	NA	FALSE	FALSE	80	200	1	NA	18.75	2	4	1	15	Cytomegalovirus	FALSE	NA	214.783
University bar 1	University bar	University	2021-10-01	2021W43	Monday	2021-10-25	110	708	68.35	18.75	NA	FALSE	FALSE	80	200	1	NA	18.75	2	4	1	15	Parechovirus	FALSE	NA	214.783
University bar 1	University bar	University	2021-10-01	2021W43	Monday	2021-10-25	110	708	68.35	18.75	NA	FALSE	FALSE	80	200	1	NA	18.75	2	4	1	15	Coronavirus NL63	FALSE	NA	214.783
University bar 1	University bar	University	2021-10-01	2021W43	Monday	2021-10-25	110	708	68.35	18.75	NA	FALSE	FALSE	80	200	1	NA	18.75	2	4	1	15	Coronavirus 229E	FALSE	NA	214.783
University bar 1	University bar	University	2021-10-01	2021W43	Monday	2021-10-25	110	708	68.35	18.75	NA	FALSE	FALSE	80	200	1	NA	18.75	2	4	1	15	Coronavirus OC43	FALSE	NA	214.783
University bar 1	University bar	University	2021-10-01	2021W43	Monday	2021-10-25	110	708	68.35	18.75	NA	FALSE	FALSE	80	200	1	NA	18.75	2	4	1	15	Enterovirus D68	FALSE	NA	214.783
University bar 1	University bar	University	2021-10-01	2021W43	Monday	2021-10-25	110	708	68.35	18.75	NA	FALSE	FALSE	80	200	1	NA	18.75	2	4	1	15	Herpes simplex virus 1	FALSE	NA	214.783
University bar 1	University bar	University	2021-10-01	2021W43	Monday	2021-10-25	110	708	68.35	18.75	NA	FALSE	FALSE	80	200	1	NA	18.75	2	4	1	15	Herpes simplex virus 2	FALSE	NA	214.783
University bar 1	University bar	University	2021-10-01	2021W43	Monday	2021-10-25	110	708	68.35	18.75	NA	FALSE	FALSE	80	200	1	NA	18.75	2	4	1	15	Coronavirus SARS / COVID-19	FALSE	NA	214.783
University bar 1	University bar	University	2021-10-01	2021W43	Monday	2021-10-25	110	708	68.35	18.75	NA	FALSE	FALSE	80	200	1	NA	18.75	2	4	1	15	Coronavirus HKU-1	FALSE	NA	214.783
University bar 1	University bar	University	2021-10-01	2021W43	Monday	2021-10-25	110	708	68.35	18.75	NA	FALSE	FALSE	80	200	1	NA	18.75	2	4	1	15	Mycoplasma pneumoniae	FALSE	NA	214.783
University bar 1	University bar	University	2021-10-01	2021W43	Monday	2021-10-25	110	708	68.35	18.75	NA	FALSE	FALSE	80	200	1	NA	18.75	2	4	1	15	Coxiella burnetti	FALSE	NA	214.783
University bar 1	University bar	University	2021-10-01	2021W43	Monday	2021-10-25	110	708	68.35	18.75	NA	FALSE	FALSE	80	200	1	NA	18.75	2	4	1	15	Coronavirus MERS	FALSE	NA	214.783
University bar 1	University bar	University	2021-10-01	2021W43	Monday	2021-10-25	110	708	68.35	18.75	NA	FALSE	FALSE	80	200	1	NA	18.75	2	4	1	15	Pneumocystis jiroveci	FALSE	NA	214.783
University bar 1	University bar	University	2021-10-01	2021W43	Monday	2021-10-25	110	708	68.35	18.75	NA	FALSE	FALSE	80	200	1	NA	18.75	2	4	1	15	Chlamydophila pneumoniae	FALSE	NA	214.783
University bar 1	University bar	University	2021-10-01	2021W43	Monday	2021-10-25	110	708	68.35	18.75	NA	FALSE	FALSE	80	200	1	NA	18.75	2	4	1	15	Chlamydophila psittaci	FALSE	NA	214.783
University bar 1	University bar	University	2021-10-01	2021W43	Monday	2021-10-25	110	708	68.35	18.75	NA	FALSE	FALSE	80	200	1	NA	18.75	2	4	1	15	Streptococcus pneumoniae	FALSE	NA	214.783
University bar 1	University bar	University	2021-10-01	2021W43	Monday	2021-10-25	110	708	68.35	18.75	NA	FALSE	FALSE	80	200	1	NA	18.75	2	4	1	15	Bocavirus	FALSE	NA	214.783
University bar 1	University bar	University	2021-10-01	2021W43	Monday	2021-10-25	110	708	68.35	18.75	NA	FALSE	FALSE	80	200	1	NA	18.75	2	4	1	15	Legionella pneumophila	FALSE	NA	214.783
University bar 1	University bar	University	2021-10-01	2021W43	Monday	2021-10-25	110	708	68.35	18.75	NA	FALSE	FALSE	80	200	1	NA	18.75	2	4	1	15	TaqPath COVID-19	TRUE	31.3	214.783
University bar 1	University bar	University	2021-10-01	2021W41	Thursday	2021-10-14	122	1523	68	NA	NA	FALSE	FALSE	71	200	1	NA	21.3775	2	4	1	16	Influenza A virus	FALSE	NA	141.539
University bar 1	University bar	University	2021-10-01	2021W41	Thursday	2021-10-14	122	1523	68	NA	NA	FALSE	FALSE	71	200	1	NA	21.3775	2	4	1	16	Influenza B virus	FALSE	NA	141.539
University bar 1	University bar	University	2021-10-01	2021W41	Thursday	2021-10-14	122	1523	68	NA	NA	FALSE	FALSE	71	200	1	NA	21.3775	2	4	1	16	Respiratoir syncytieel virus	FALSE	NA	141.539
University bar 1	University bar	University	2021-10-01	2021W41	Thursday	2021-10-14	122	1523	68	NA	NA	FALSE	FALSE	71	200	1	NA	21.3775	2	4	1	16	Humaan metapneumovirus	FALSE	NA	141.539
University bar 1	University bar	University	2021-10-01	2021W41	Thursday	2021-10-14	122	1523	68	NA	NA	FALSE	FALSE	71	200	1	NA	21.3775	2	4	1	16	Parainfluenzavirus 1	FALSE	NA	141.539
University bar 1	University bar	University	2021-10-01	2021W41	Thursday	2021-10-14	122	1523	68	NA	NA	FALSE	FALSE	71	200	1	NA	21.3775	2	4	1	16	Parainfluenzavirus 2	FALSE	NA	141.539
University bar 1	University bar	University	2021-10-01	2021W41	Thursday	2021-10-14	122	1523	68	NA	NA	FALSE	FALSE	71	200	1	NA	21.3775	2	4	1	16	Parainfluenzavirus 3	FALSE	NA	141.539
University bar 1	University bar	University	2021-10-01	2021W41	Thursday	2021-10-14	122	1523	68	NA	NA	FALSE	FALSE	71	200	1	NA	21.3775	2	4	1	16	Parainfluenzavirus 4	TRUE	36.8	141.539
University bar 1	University bar	University	2021-10-01	2021W41	Thursday	2021-10-14	122	1523	68	NA	NA	FALSE	FALSE	71	200	1	NA	21.3775	2	4	1	16	Adenovirus	TRUE	36.8	141.539
University bar 1	University bar	University	2021-10-01	2021W41	Thursday	2021-10-14	122	1523	68	NA	NA	FALSE	FALSE	71	200	1	NA	21.3775	2	4	1	16	Entero-/Rhinovirus	TRUE	37.1	141.539
University bar 1	University bar	University	2021-10-01	2021W41	Thursday	2021-10-14	122	1523	68	NA	NA	FALSE	FALSE	71	200	1	NA	21.3775	2	4	1	16	Cytomegalovirus	FALSE	NA	141.539
University bar 1	University bar	University	2021-10-01	2021W41	Thursday	2021-10-14	122	1523	68	NA	NA	FALSE	FALSE	71	200	1	NA	21.3775	2	4	1	16	Parechovirus	FALSE	NA	141.539
University bar 1	University bar	University	2021-10-01	2021W41	Thursday	2021-10-14	122	1523	68	NA	NA	FALSE	FALSE	71	200	1	NA	21.3775	2	4	1	16	Coronavirus NL63	FALSE	NA	141.539
University bar 1	University bar	University	2021-10-01	2021W41	Thursday	2021-10-14	122	1523	68	NA	NA	FALSE	FALSE	71	200	1	NA	21.3775	2	4	1	16	Coronavirus 229E	FALSE	NA	141.539
University bar 1	University bar	University	2021-10-01	2021W41	Thursday	2021-10-14	122	1523	68	NA	NA	FALSE	FALSE	71	200	1	NA	21.3775	2	4	1	16	Coronavirus OC43	FALSE	NA	141.539
University bar 1	University bar	University	2021-10-01	2021W41	Thursday	2021-10-14	122	1523	68	NA	NA	FALSE	FALSE	71	200	1	NA	21.3775	2	4	1	16	Enterovirus D68	FALSE	NA	141.539
University bar 1	University bar	University	2021-10-01	2021W41	Thursday	2021-10-14	122	1523	68	NA	NA	FALSE	FALSE	71	200	1	NA	21.3775	2	4	1	16	Herpes simplex virus 1	TRUE	36.9	141.539
University bar 1	University bar	University	2021-10-01	2021W41	Thursday	2021-10-14	122	1523	68	NA	NA	FALSE	FALSE	71	200	1	NA	21.3775	2	4	1	16	Herpes simplex virus 2	FALSE	NA	141.539
University bar 1	University bar	University	2021-10-01	2021W41	Thursday	2021-10-14	122	1523	68	NA	NA	FALSE	FALSE	71	200	1	NA	21.3775	2	4	1	16	Coronavirus SARS / COVID-19	TRUE	37.5	141.539
University bar 1	University bar	University	2021-10-01	2021W41	Thursday	2021-10-14	122	1523	68	NA	NA	FALSE	FALSE	71	200	1	NA	21.3775	2	4	1	16	Coronavirus HKU-1	FALSE	NA	141.539
University bar 1	University bar	University	2021-10-01	2021W41	Thursday	2021-10-14	122	1523	68	NA	NA	FALSE	FALSE	71	200	1	NA	21.3775	2	4	1	16	Mycoplasma pneumoniae	FALSE	NA	141.539
University bar 1	University bar	University	2021-10-01	2021W41	Thursday	2021-10-14	122	1523	68	NA	NA	FALSE	FALSE	71	200	1	NA	21.3775	2	4	1	16	Coxiella burnetti	FALSE	NA	141.539
University bar 1	University bar	University	2021-10-01	2021W41	Thursday	2021-10-14	122	1523	68	NA	NA	FALSE	FALSE	71	200	1	NA	21.3775	2	4	1	16	Coronavirus MERS	FALSE	NA	141.539
University bar 1	University bar	University	2021-10-01	2021W41	Thursday	2021-10-14	122	1523	68	NA	NA	FALSE	FALSE	71	200	1	NA	21.3775	2	4	1	16	Pneumocystis jiroveci	TRUE	35.8	141.539
University bar 1	University bar	University	2021-10-01	2021W41	Thursday	2021-10-14	122	1523	68	NA	NA	FALSE	FALSE	71	200	1	NA	21.3775	2	4	1	16	Chlamydophila pneumoniae	TRUE	39.1	141.539
University bar 1	University bar	University	2021-10-01	2021W41	Thursday	2021-10-14	122	1523	68	NA	NA	FALSE	FALSE	71	200	1	NA	21.3775	2	4	1	16	Chlamydophila psittaci	FALSE	NA	141.539
University bar 1	University bar	University	2021-10-01	2021W41	Thursday	2021-10-14	122	1523	68	NA	NA	FALSE	FALSE	71	200	1	NA	21.3775	2	4	1	16	Streptococcus pneumoniae	TRUE	32.4	141.539
University bar 1	University bar	University	2021-10-01	2021W41	Thursday	2021-10-14	122	1523	68	NA	NA	FALSE	FALSE	71	200	1	NA	21.3775	2	4	1	16	Bocavirus	FALSE	NA	141.539
University bar 1	University bar	University	2021-10-01	2021W41	Thursday	2021-10-14	122	1523	68	NA	NA	FALSE	FALSE	71	200	1	NA	21.3775	2	4	1	16	Legionella pneumophila	FALSE	NA	141.539
University bar 1	University bar	University	2021-10-01	2021W41	Thursday	2021-10-14	122	1523	68	NA	NA	FALSE	FALSE	71	200	1	NA	21.3775	2	4	1	16	TaqPath COVID-19	TRUE	30.6	141.539
University bar 2	University bar	University	2021-10-01	2021W42	Monday	2021-10-18	126	3123	92.25	NA	NA	FALSE	FALSE	25	315	1	NA	19.1	1	4	1	17	Influenza A virus	FALSE	NA	156.386
University bar 2	University bar	University	2021-10-01	2021W42	Monday	2021-10-18	126	3123	92.25	NA	NA	FALSE	FALSE	25	315	1	NA	19.1	1	4	1	17	Influenza B virus	FALSE	NA	156.386
University bar 2	University bar	University	2021-10-01	2021W42	Monday	2021-10-18	126	3123	92.25	NA	NA	FALSE	FALSE	25	315	1	NA	19.1	1	4	1	17	Respiratoir syncytieel virus	FALSE	NA	156.386
University bar 2	University bar	University	2021-10-01	2021W42	Monday	2021-10-18	126	3123	92.25	NA	NA	FALSE	FALSE	25	315	1	NA	19.1	1	4	1	17	Humaan metapneumovirus	FALSE	NA	156.386
University bar 2	University bar	University	2021-10-01	2021W42	Monday	2021-10-18	126	3123	92.25	NA	NA	FALSE	FALSE	25	315	1	NA	19.1	1	4	1	17	Parainfluenzavirus 1	FALSE	NA	156.386
University bar 2	University bar	University	2021-10-01	2021W42	Monday	2021-10-18	126	3123	92.25	NA	NA	FALSE	FALSE	25	315	1	NA	19.1	1	4	1	17	Parainfluenzavirus 2	FALSE	NA	156.386
University bar 2	University bar	University	2021-10-01	2021W42	Monday	2021-10-18	126	3123	92.25	NA	NA	FALSE	FALSE	25	315	1	NA	19.1	1	4	1	17	Parainfluenzavirus 3	FALSE	NA	156.386
University bar 2	University bar	University	2021-10-01	2021W42	Monday	2021-10-18	126	3123	92.25	NA	NA	FALSE	FALSE	25	315	1	NA	19.1	1	4	1	17	Parainfluenzavirus 4	FALSE	NA	156.386
University bar 2	University bar	University	2021-10-01	2021W42	Monday	2021-10-18	126	3123	92.25	NA	NA	FALSE	FALSE	25	315	1	NA	19.1	1	4	1	17	Adenovirus	FALSE	NA	156.386
University bar 2	University bar	University	2021-10-01	2021W42	Monday	2021-10-18	126	3123	92.25	NA	NA	FALSE	FALSE	25	315	1	NA	19.1	1	4	1	17	Entero-/Rhinovirus	TRUE	38.6	156.386
University bar 2	University bar	University	2021-10-01	2021W42	Monday	2021-10-18	126	3123	92.25	NA	NA	FALSE	FALSE	25	315	1	NA	19.1	1	4	1	17	Cytomegalovirus	FALSE	NA	156.386
University bar 2	University bar	University	2021-10-01	2021W42	Monday	2021-10-18	126	3123	92.25	NA	NA	FALSE	FALSE	25	315	1	NA	19.1	1	4	1	17	Parechovirus	FALSE	NA	156.386
University bar 2	University bar	University	2021-10-01	2021W42	Monday	2021-10-18	126	3123	92.25	NA	NA	FALSE	FALSE	25	315	1	NA	19.1	1	4	1	17	Coronavirus NL63	FALSE	NA	156.386
University bar 2	University bar	University	2021-10-01	2021W42	Monday	2021-10-18	126	3123	92.25	NA	NA	FALSE	FALSE	25	315	1	NA	19.1	1	4	1	17	Coronavirus 229E	FALSE	NA	156.386
University bar 2	University bar	University	2021-10-01	2021W42	Monday	2021-10-18	126	3123	92.25	NA	NA	FALSE	FALSE	25	315	1	NA	19.1	1	4	1	17	Coronavirus OC43	TRUE	31.6	156.386
University bar 2	University bar	University	2021-10-01	2021W42	Monday	2021-10-18	126	3123	92.25	NA	NA	FALSE	FALSE	25	315	1	NA	19.1	1	4	1	17	Enterovirus D68	FALSE	NA	156.386
University bar 2	University bar	University	2021-10-01	2021W42	Monday	2021-10-18	126	3123	92.25	NA	NA	FALSE	FALSE	25	315	1	NA	19.1	1	4	1	17	Herpes simplex virus 1	TRUE	36.7	156.386
University bar 2	University bar	University	2021-10-01	2021W42	Monday	2021-10-18	126	3123	92.25	NA	NA	FALSE	FALSE	25	315	1	NA	19.1	1	4	1	17	Herpes simplex virus 2	FALSE	NA	156.386
University bar 2	University bar	University	2021-10-01	2021W42	Monday	2021-10-18	126	3123	92.25	NA	NA	FALSE	FALSE	25	315	1	NA	19.1	1	4	1	17	Coronavirus SARS / COVID-19	FALSE	NA	156.386
University bar 2	University bar	University	2021-10-01	2021W42	Monday	2021-10-18	126	3123	92.25	NA	NA	FALSE	FALSE	25	315	1	NA	19.1	1	4	1	17	Coronavirus HKU-1	FALSE	NA	156.386
University bar 2	University bar	University	2021-10-01	2021W42	Monday	2021-10-18	126	3123	92.25	NA	NA	FALSE	FALSE	25	315	1	NA	19.1	1	4	1	17	Mycoplasma pneumoniae	FALSE	NA	156.386
University bar 2	University bar	University	2021-10-01	2021W42	Monday	2021-10-18	126	3123	92.25	NA	NA	FALSE	FALSE	25	315	1	NA	19.1	1	4	1	17	Coxiella burnetti	FALSE	NA	156.386
University bar 2	University bar	University	2021-10-01	2021W42	Monday	2021-10-18	126	3123	92.25	NA	NA	FALSE	FALSE	25	315	1	NA	19.1	1	4	1	17	Coronavirus MERS	FALSE	NA	156.386
University bar 2	University bar	University	2021-10-01	2021W42	Monday	2021-10-18	126	3123	92.25	NA	NA	FALSE	FALSE	25	315	1	NA	19.1	1	4	1	17	Pneumocystis jiroveci	TRUE	31.6	156.386
University bar 2	University bar	University	2021-10-01	2021W42	Monday	2021-10-18	126	3123	92.25	NA	NA	FALSE	FALSE	25	315	1	NA	19.1	1	4	1	17	Chlamydophila pneumoniae	FALSE	NA	156.386
University bar 2	University bar	University	2021-10-01	2021W42	Monday	2021-10-18	126	3123	92.25	NA	NA	FALSE	FALSE	25	315	1	NA	19.1	1	4	1	17	Chlamydophila psittaci	FALSE	NA	156.386
University bar 2	University bar	University	2021-10-01	2021W42	Monday	2021-10-18	126	3123	92.25	NA	NA	FALSE	FALSE	25	315	1	NA	19.1	1	4	1	17	Streptococcus pneumoniae	FALSE	NA	156.386
University bar 2	University bar	University	2021-10-01	2021W42	Monday	2021-10-18	126	3123	92.25	NA	NA	FALSE	FALSE	25	315	1	NA	19.1	1	4	1	17	Bocavirus	FALSE	NA	156.386
University bar 2	University bar	University	2021-10-01	2021W42	Monday	2021-10-18	126	3123	92.25	NA	NA	FALSE	FALSE	25	315	1	NA	19.1	1	4	1	17	Legionella pneumophila	FALSE	NA	156.386
University bar 2	University bar	University	2021-10-01	2021W42	Monday	2021-10-18	126	3123	92.25	NA	NA	FALSE	FALSE	25	315	1	NA	19.1	1	4	1	17	TaqPath COVID-19	FALSE	NA	156.386
University bar 2	University bar	University	2021-10-01	2021W42	Wednesday	2021-10-20	144	1417	82.45	20.3	1	FALSE	FALSE	6	315	1	5	20.3	1	5	1	18	Influenza A virus	FALSE	NA	149.458
University bar 2	University bar	University	2021-10-01	2021W42	Wednesday	2021-10-20	144	1417	82.45	20.3	1	FALSE	FALSE	6	315	1	5	20.3	1	5	1	18	Influenza B virus	FALSE	NA	149.458
University bar 2	University bar	University	2021-10-01	2021W42	Wednesday	2021-10-20	144	1417	82.45	20.3	1	FALSE	FALSE	6	315	1	5	20.3	1	5	1	18	Respiratoir syncytieel virus	FALSE	NA	149.458
University bar 2	University bar	University	2021-10-01	2021W42	Wednesday	2021-10-20	144	1417	82.45	20.3	1	FALSE	FALSE	6	315	1	5	20.3	1	5	1	18	Humaan metapneumovirus	FALSE	NA	149.458
University bar 2	University bar	University	2021-10-01	2021W42	Wednesday	2021-10-20	144	1417	82.45	20.3	1	FALSE	FALSE	6	315	1	5	20.3	1	5	1	18	Parainfluenzavirus 1	FALSE	NA	149.458
University bar 2	University bar	University	2021-10-01	2021W42	Wednesday	2021-10-20	144	1417	82.45	20.3	1	FALSE	FALSE	6	315	1	5	20.3	1	5	1	18	Parainfluenzavirus 2	FALSE	NA	149.458
University bar 2	University bar	University	2021-10-01	2021W42	Wednesday	2021-10-20	144	1417	82.45	20.3	1	FALSE	FALSE	6	315	1	5	20.3	1	5	1	18	Parainfluenzavirus 3	FALSE	NA	149.458
University bar 2	University bar	University	2021-10-01	2021W42	Wednesday	2021-10-20	144	1417	82.45	20.3	1	FALSE	FALSE	6	315	1	5	20.3	1	5	1	18	Parainfluenzavirus 4	FALSE	NA	149.458
University bar 2	University bar	University	2021-10-01	2021W42	Wednesday	2021-10-20	144	1417	82.45	20.3	1	FALSE	FALSE	6	315	1	5	20.3	1	5	1	18	Adenovirus	FALSE	NA	149.458
University bar 2	University bar	University	2021-10-01	2021W42	Wednesday	2021-10-20	144	1417	82.45	20.3	1	FALSE	FALSE	6	315	1	5	20.3	1	5	1	18	Entero-/Rhinovirus	FALSE	NA	149.458
University bar 2	University bar	University	2021-10-01	2021W42	Wednesday	2021-10-20	144	1417	82.45	20.3	1	FALSE	FALSE	6	315	1	5	20.3	1	5	1	18	Cytomegalovirus	FALSE	NA	149.458
University bar 2	University bar	University	2021-10-01	2021W42	Wednesday	2021-10-20	144	1417	82.45	20.3	1	FALSE	FALSE	6	315	1	5	20.3	1	5	1	18	Parechovirus	FALSE	NA	149.458
University bar 2	University bar	University	2021-10-01	2021W42	Wednesday	2021-10-20	144	1417	82.45	20.3	1	FALSE	FALSE	6	315	1	5	20.3	1	5	1	18	Coronavirus NL63	FALSE	NA	149.458
University bar 2	University bar	University	2021-10-01	2021W42	Wednesday	2021-10-20	144	1417	82.45	20.3	1	FALSE	FALSE	6	315	1	5	20.3	1	5	1	18	Coronavirus 229E	FALSE	NA	149.458
University bar 2	University bar	University	2021-10-01	2021W42	Wednesday	2021-10-20	144	1417	82.45	20.3	1	FALSE	FALSE	6	315	1	5	20.3	1	5	1	18	Coronavirus OC43	FALSE	NA	149.458
University bar 2	University bar	University	2021-10-01	2021W42	Wednesday	2021-10-20	144	1417	82.45	20.3	1	FALSE	FALSE	6	315	1	5	20.3	1	5	1	18	Enterovirus D68	FALSE	NA	149.458
University bar 2	University bar	University	2021-10-01	2021W42	Wednesday	2021-10-20	144	1417	82.45	20.3	1	FALSE	FALSE	6	315	1	5	20.3	1	5	1	18	Herpes simplex virus 1	FALSE	NA	149.458
University bar 2	University bar	University	2021-10-01	2021W42	Wednesday	2021-10-20	144	1417	82.45	20.3	1	FALSE	FALSE	6	315	1	5	20.3	1	5	1	18	Herpes simplex virus 2	FALSE	NA	149.458
University bar 2	University bar	University	2021-10-01	2021W42	Wednesday	2021-10-20	144	1417	82.45	20.3	1	FALSE	FALSE	6	315	1	5	20.3	1	5	1	18	Coronavirus SARS / COVID-19	FALSE	NA	149.458
University bar 2	University bar	University	2021-10-01	2021W42	Wednesday	2021-10-20	144	1417	82.45	20.3	1	FALSE	FALSE	6	315	1	5	20.3	1	5	1	18	Coronavirus HKU-1	FALSE	NA	149.458
University bar 2	University bar	University	2021-10-01	2021W42	Wednesday	2021-10-20	144	1417	82.45	20.3	1	FALSE	FALSE	6	315	1	5	20.3	1	5	1	18	Mycoplasma pneumoniae	FALSE	NA	149.458
University bar 2	University bar	University	2021-10-01	2021W42	Wednesday	2021-10-20	144	1417	82.45	20.3	1	FALSE	FALSE	6	315	1	5	20.3	1	5	1	18	Coxiella burnetti	FALSE	NA	149.458
University bar 2	University bar	University	2021-10-01	2021W42	Wednesday	2021-10-20	144	1417	82.45	20.3	1	FALSE	FALSE	6	315	1	5	20.3	1	5	1	18	Coronavirus MERS	FALSE	NA	149.458
University bar 2	University bar	University	2021-10-01	2021W42	Wednesday	2021-10-20	144	1417	82.45	20.3	1	FALSE	FALSE	6	315	1	5	20.3	1	5	1	18	Pneumocystis jiroveci	TRUE	34.6	149.458
University bar 2	University bar	University	2021-10-01	2021W42	Wednesday	2021-10-20	144	1417	82.45	20.3	1	FALSE	FALSE	6	315	1	5	20.3	1	5	1	18	Chlamydophila pneumoniae	FALSE	NA	149.458
University bar 2	University bar	University	2021-10-01	2021W42	Wednesday	2021-10-20	144	1417	82.45	20.3	1	FALSE	FALSE	6	315	1	5	20.3	1	5	1	18	Chlamydophila psittaci	FALSE	NA	149.458
University bar 2	University bar	University	2021-10-01	2021W42	Wednesday	2021-10-20	144	1417	82.45	20.3	1	FALSE	FALSE	6	315	1	5	20.3	1	5	1	18	Streptococcus pneumoniae	FALSE	NA	149.458
University bar 2	University bar	University	2021-10-01	2021W42	Wednesday	2021-10-20	144	1417	82.45	20.3	1	FALSE	FALSE	6	315	1	5	20.3	1	5	1	18	Bocavirus	FALSE	NA	149.458
University bar 2	University bar	University	2021-10-01	2021W42	Wednesday	2021-10-20	144	1417	82.45	20.3	1	FALSE	FALSE	6	315	1	5	20.3	1	5	1	18	Legionella pneumophila	FALSE	NA	149.458
University bar 2	University bar	University	2021-10-01	2021W42	Wednesday	2021-10-20	144	1417	82.45	20.3	1	FALSE	FALSE	6	315	1	5	20.3	1	5	1	18	TaqPath COVID-19	FALSE	NA	149.458
University bar 2	University bar	University	2021-10-01	2021W42	Tuesday	2021-10-19	120	2013	83.85	NA	1	FALSE	FALSE	8.5	315	1	2.5	19.1	1	2	1	19	Influenza A virus	FALSE	NA	151.437
University bar 2	University bar	University	2021-10-01	2021W42	Tuesday	2021-10-19	120	2013	83.85	NA	1	FALSE	FALSE	8.5	315	1	2.5	19.1	1	2	1	19	Influenza B virus	FALSE	NA	151.437
University bar 2	University bar	University	2021-10-01	2021W42	Tuesday	2021-10-19	120	2013	83.85	NA	1	FALSE	FALSE	8.5	315	1	2.5	19.1	1	2	1	19	Respiratoir syncytieel virus	FALSE	NA	151.437
University bar 2	University bar	University	2021-10-01	2021W42	Tuesday	2021-10-19	120	2013	83.85	NA	1	FALSE	FALSE	8.5	315	1	2.5	19.1	1	2	1	19	Humaan metapneumovirus	FALSE	NA	151.437
University bar 2	University bar	University	2021-10-01	2021W42	Tuesday	2021-10-19	120	2013	83.85	NA	1	FALSE	FALSE	8.5	315	1	2.5	19.1	1	2	1	19	Parainfluenzavirus 1	FALSE	NA	151.437
University bar 2	University bar	University	2021-10-01	2021W42	Tuesday	2021-10-19	120	2013	83.85	NA	1	FALSE	FALSE	8.5	315	1	2.5	19.1	1	2	1	19	Parainfluenzavirus 2	FALSE	NA	151.437
University bar 2	University bar	University	2021-10-01	2021W42	Tuesday	2021-10-19	120	2013	83.85	NA	1	FALSE	FALSE	8.5	315	1	2.5	19.1	1	2	1	19	Parainfluenzavirus 3	FALSE	NA	151.437
University bar 2	University bar	University	2021-10-01	2021W42	Tuesday	2021-10-19	120	2013	83.85	NA	1	FALSE	FALSE	8.5	315	1	2.5	19.1	1	2	1	19	Parainfluenzavirus 4	FALSE	NA	151.437
University bar 2	University bar	University	2021-10-01	2021W42	Tuesday	2021-10-19	120	2013	83.85	NA	1	FALSE	FALSE	8.5	315	1	2.5	19.1	1	2	1	19	Adenovirus	FALSE	NA	151.437
University bar 2	University bar	University	2021-10-01	2021W42	Tuesday	2021-10-19	120	2013	83.85	NA	1	FALSE	FALSE	8.5	315	1	2.5	19.1	1	2	1	19	Entero-/Rhinovirus	FALSE	NA	151.437
University bar 2	University bar	University	2021-10-01	2021W42	Tuesday	2021-10-19	120	2013	83.85	NA	1	FALSE	FALSE	8.5	315	1	2.5	19.1	1	2	1	19	Cytomegalovirus	FALSE	NA	151.437
University bar 2	University bar	University	2021-10-01	2021W42	Tuesday	2021-10-19	120	2013	83.85	NA	1	FALSE	FALSE	8.5	315	1	2.5	19.1	1	2	1	19	Parechovirus	FALSE	NA	151.437
University bar 2	University bar	University	2021-10-01	2021W42	Tuesday	2021-10-19	120	2013	83.85	NA	1	FALSE	FALSE	8.5	315	1	2.5	19.1	1	2	1	19	Coronavirus NL63	FALSE	NA	151.437
University bar 2	University bar	University	2021-10-01	2021W42	Tuesday	2021-10-19	120	2013	83.85	NA	1	FALSE	FALSE	8.5	315	1	2.5	19.1	1	2	1	19	Coronavirus 229E	FALSE	NA	151.437
University bar 2	University bar	University	2021-10-01	2021W42	Tuesday	2021-10-19	120	2013	83.85	NA	1	FALSE	FALSE	8.5	315	1	2.5	19.1	1	2	1	19	Coronavirus OC43	TRUE	32.5	151.437
University bar 2	University bar	University	2021-10-01	2021W42	Tuesday	2021-10-19	120	2013	83.85	NA	1	FALSE	FALSE	8.5	315	1	2.5	19.1	1	2	1	19	Enterovirus D68	FALSE	NA	151.437
University bar 2	University bar	University	2021-10-01	2021W42	Tuesday	2021-10-19	120	2013	83.85	NA	1	FALSE	FALSE	8.5	315	1	2.5	19.1	1	2	1	19	Herpes simplex virus 1	TRUE	33.6	151.437
University bar 2	University bar	University	2021-10-01	2021W42	Tuesday	2021-10-19	120	2013	83.85	NA	1	FALSE	FALSE	8.5	315	1	2.5	19.1	1	2	1	19	Herpes simplex virus 2	FALSE	NA	151.437
University bar 2	University bar	University	2021-10-01	2021W42	Tuesday	2021-10-19	120	2013	83.85	NA	1	FALSE	FALSE	8.5	315	1	2.5	19.1	1	2	1	19	Coronavirus SARS / COVID-19	FALSE	NA	151.437
University bar 2	University bar	University	2021-10-01	2021W42	Tuesday	2021-10-19	120	2013	83.85	NA	1	FALSE	FALSE	8.5	315	1	2.5	19.1	1	2	1	19	Coronavirus HKU-1	FALSE	NA	151.437
University bar 2	University bar	University	2021-10-01	2021W42	Tuesday	2021-10-19	120	2013	83.85	NA	1	FALSE	FALSE	8.5	315	1	2.5	19.1	1	2	1	19	Mycoplasma pneumoniae	FALSE	NA	151.437
University bar 2	University bar	University	2021-10-01	2021W42	Tuesday	2021-10-19	120	2013	83.85	NA	1	FALSE	FALSE	8.5	315	1	2.5	19.1	1	2	1	19	Coxiella burnetti	FALSE	NA	151.437
University bar 2	University bar	University	2021-10-01	2021W42	Tuesday	2021-10-19	120	2013	83.85	NA	1	FALSE	FALSE	8.5	315	1	2.5	19.1	1	2	1	19	Coronavirus MERS	FALSE	NA	151.437
University bar 2	University bar	University	2021-10-01	2021W42	Tuesday	2021-10-19	120	2013	83.85	NA	1	FALSE	FALSE	8.5	315	1	2.5	19.1	1	2	1	19	Pneumocystis jiroveci	TRUE	33.2	151.437
University bar 2	University bar	University	2021-10-01	2021W42	Tuesday	2021-10-19	120	2013	83.85	NA	1	FALSE	FALSE	8.5	315	1	2.5	19.1	1	2	1	19	Chlamydophila pneumoniae	TRUE	40.7	151.437
University bar 2	University bar	University	2021-10-01	2021W42	Tuesday	2021-10-19	120	2013	83.85	NA	1	FALSE	FALSE	8.5	315	1	2.5	19.1	1	2	1	19	Chlamydophila psittaci	FALSE	NA	151.437
University bar 2	University bar	University	2021-10-01	2021W42	Tuesday	2021-10-19	120	2013	83.85	NA	1	FALSE	FALSE	8.5	315	1	2.5	19.1	1	2	1	19	Streptococcus pneumoniae	FALSE	NA	151.437
University bar 2	University bar	University	2021-10-01	2021W42	Tuesday	2021-10-19	120	2013	83.85	NA	1	FALSE	FALSE	8.5	315	1	2.5	19.1	1	2	1	19	Bocavirus	FALSE	NA	151.437
University bar 2	University bar	University	2021-10-01	2021W42	Tuesday	2021-10-19	120	2013	83.85	NA	1	FALSE	FALSE	8.5	315	1	2.5	19.1	1	2	1	19	Legionella pneumophila	FALSE	NA	151.437
University bar 2	University bar	University	2021-10-01	2021W42	Tuesday	2021-10-19	120	2013	83.85	NA	1	FALSE	FALSE	8.5	315	1	2.5	19.1	1	2	1	19	TaqPath COVID-19	FALSE	NA	151.437
University bar 2	University bar	University	2021-10-01	2021W43	Monday	2021-10-25	126	1236.5	71.8	17.9	NA	FALSE	FALSE	9	315	1	NA	17.9	1	4	1	20	Influenza A virus	FALSE	NA	214.783
University bar 2	University bar	University	2021-10-01	2021W43	Monday	2021-10-25	126	1236.5	71.8	17.9	NA	FALSE	FALSE	9	315	1	NA	17.9	1	4	1	20	Influenza B virus	FALSE	NA	214.783
University bar 2	University bar	University	2021-10-01	2021W43	Monday	2021-10-25	126	1236.5	71.8	17.9	NA	FALSE	FALSE	9	315	1	NA	17.9	1	4	1	20	Respiratoir syncytieel virus	FALSE	NA	214.783
University bar 2	University bar	University	2021-10-01	2021W43	Monday	2021-10-25	126	1236.5	71.8	17.9	NA	FALSE	FALSE	9	315	1	NA	17.9	1	4	1	20	Humaan metapneumovirus	TRUE	41.8	214.783
University bar 2	University bar	University	2021-10-01	2021W43	Monday	2021-10-25	126	1236.5	71.8	17.9	NA	FALSE	FALSE	9	315	1	NA	17.9	1	4	1	20	Parainfluenzavirus 1	FALSE	NA	214.783
University bar 2	University bar	University	2021-10-01	2021W43	Monday	2021-10-25	126	1236.5	71.8	17.9	NA	FALSE	FALSE	9	315	1	NA	17.9	1	4	1	20	Parainfluenzavirus 2	FALSE	NA	214.783
University bar 2	University bar	University	2021-10-01	2021W43	Monday	2021-10-25	126	1236.5	71.8	17.9	NA	FALSE	FALSE	9	315	1	NA	17.9	1	4	1	20	Parainfluenzavirus 3	FALSE	NA	214.783
University bar 2	University bar	University	2021-10-01	2021W43	Monday	2021-10-25	126	1236.5	71.8	17.9	NA	FALSE	FALSE	9	315	1	NA	17.9	1	4	1	20	Parainfluenzavirus 4	FALSE	NA	214.783
University bar 2	University bar	University	2021-10-01	2021W43	Monday	2021-10-25	126	1236.5	71.8	17.9	NA	FALSE	FALSE	9	315	1	NA	17.9	1	4	1	20	Adenovirus	FALSE	NA	214.783
University bar 2	University bar	University	2021-10-01	2021W43	Monday	2021-10-25	126	1236.5	71.8	17.9	NA	FALSE	FALSE	9	315	1	NA	17.9	1	4	1	20	Entero-/Rhinovirus	FALSE	NA	214.783
University bar 2	University bar	University	2021-10-01	2021W43	Monday	2021-10-25	126	1236.5	71.8	17.9	NA	FALSE	FALSE	9	315	1	NA	17.9	1	4	1	20	Cytomegalovirus	FALSE	NA	214.783
University bar 2	University bar	University	2021-10-01	2021W43	Monday	2021-10-25	126	1236.5	71.8	17.9	NA	FALSE	FALSE	9	315	1	NA	17.9	1	4	1	20	Parechovirus	FALSE	NA	214.783
University bar 2	University bar	University	2021-10-01	2021W43	Monday	2021-10-25	126	1236.5	71.8	17.9	NA	FALSE	FALSE	9	315	1	NA	17.9	1	4	1	20	Coronavirus NL63	FALSE	NA	214.783
University bar 2	University bar	University	2021-10-01	2021W43	Monday	2021-10-25	126	1236.5	71.8	17.9	NA	FALSE	FALSE	9	315	1	NA	17.9	1	4	1	20	Coronavirus 229E	FALSE	NA	214.783
University bar 2	University bar	University	2021-10-01	2021W43	Monday	2021-10-25	126	1236.5	71.8	17.9	NA	FALSE	FALSE	9	315	1	NA	17.9	1	4	1	20	Coronavirus OC43	FALSE	NA	214.783
University bar 2	University bar	University	2021-10-01	2021W43	Monday	2021-10-25	126	1236.5	71.8	17.9	NA	FALSE	FALSE	9	315	1	NA	17.9	1	4	1	20	Enterovirus D68	FALSE	NA	214.783
University bar 2	University bar	University	2021-10-01	2021W43	Monday	2021-10-25	126	1236.5	71.8	17.9	NA	FALSE	FALSE	9	315	1	NA	17.9	1	4	1	20	Herpes simplex virus 1	FALSE	NA	214.783
University bar 2	University bar	University	2021-10-01	2021W43	Monday	2021-10-25	126	1236.5	71.8	17.9	NA	FALSE	FALSE	9	315	1	NA	17.9	1	4	1	20	Herpes simplex virus 2	FALSE	NA	214.783
University bar 2	University bar	University	2021-10-01	2021W43	Monday	2021-10-25	126	1236.5	71.8	17.9	NA	FALSE	FALSE	9	315	1	NA	17.9	1	4	1	20	Coronavirus SARS / COVID-19	FALSE	NA	214.783
University bar 2	University bar	University	2021-10-01	2021W43	Monday	2021-10-25	126	1236.5	71.8	17.9	NA	FALSE	FALSE	9	315	1	NA	17.9	1	4	1	20	Coronavirus HKU-1	FALSE	NA	214.783
University bar 2	University bar	University	2021-10-01	2021W43	Monday	2021-10-25	126	1236.5	71.8	17.9	NA	FALSE	FALSE	9	315	1	NA	17.9	1	4	1	20	Mycoplasma pneumoniae	FALSE	NA	214.783
University bar 2	University bar	University	2021-10-01	2021W43	Monday	2021-10-25	126	1236.5	71.8	17.9	NA	FALSE	FALSE	9	315	1	NA	17.9	1	4	1	20	Coxiella burnetti	FALSE	NA	214.783
University bar 2	University bar	University	2021-10-01	2021W43	Monday	2021-10-25	126	1236.5	71.8	17.9	NA	FALSE	FALSE	9	315	1	NA	17.9	1	4	1	20	Coronavirus MERS	FALSE	NA	214.783
University bar 2	University bar	University	2021-10-01	2021W43	Monday	2021-10-25	126	1236.5	71.8	17.9	NA	FALSE	FALSE	9	315	1	NA	17.9	1	4	1	20	Pneumocystis jiroveci	TRUE	33.5	214.783
University bar 2	University bar	University	2021-10-01	2021W43	Monday	2021-10-25	126	1236.5	71.8	17.9	NA	FALSE	FALSE	9	315	1	NA	17.9	1	4	1	20	Chlamydophila pneumoniae	FALSE	NA	214.783
University bar 2	University bar	University	2021-10-01	2021W43	Monday	2021-10-25	126	1236.5	71.8	17.9	NA	FALSE	FALSE	9	315	1	NA	17.9	1	4	1	20	Chlamydophila psittaci	FALSE	NA	214.783
University bar 2	University bar	University	2021-10-01	2021W43	Monday	2021-10-25	126	1236.5	71.8	17.9	NA	FALSE	FALSE	9	315	1	NA	17.9	1	4	1	20	Streptococcus pneumoniae	FALSE	NA	214.783
University bar 2	University bar	University	2021-10-01	2021W43	Monday	2021-10-25	126	1236.5	71.8	17.9	NA	FALSE	FALSE	9	315	1	NA	17.9	1	4	1	20	Bocavirus	FALSE	NA	214.783
University bar 2	University bar	University	2021-10-01	2021W43	Monday	2021-10-25	126	1236.5	71.8	17.9	NA	FALSE	FALSE	9	315	1	NA	17.9	1	4	1	20	Legionella pneumophila	FALSE	NA	214.783
University bar 2	University bar	University	2021-10-01	2021W43	Monday	2021-10-25	126	1236.5	71.8	17.9	NA	FALSE	FALSE	9	315	1	NA	17.9	1	4	1	20	TaqPath COVID-19	FALSE	NA	214.783
University bar 2	University bar	University	2021-10-01	2021W43	Thursday	2021-10-28	113	4223.5	82.7	19.1	NA	FALSE	FALSE	92	315	1	NA	19.1	1	4	1	21	Influenza A virus	FALSE	NA	326.629
University bar 2	University bar	University	2021-10-01	2021W43	Thursday	2021-10-28	113	4223.5	82.7	19.1	NA	FALSE	FALSE	92	315	1	NA	19.1	1	4	1	21	Influenza B virus	FALSE	NA	326.629
University bar 2	University bar	University	2021-10-01	2021W43	Thursday	2021-10-28	113	4223.5	82.7	19.1	NA	FALSE	FALSE	92	315	1	NA	19.1	1	4	1	21	Respiratoir syncytieel virus	FALSE	NA	326.629
University bar 2	University bar	University	2021-10-01	2021W43	Thursday	2021-10-28	113	4223.5	82.7	19.1	NA	FALSE	FALSE	92	315	1	NA	19.1	1	4	1	21	Humaan metapneumovirus	FALSE	NA	326.629
University bar 2	University bar	University	2021-10-01	2021W43	Thursday	2021-10-28	113	4223.5	82.7	19.1	NA	FALSE	FALSE	92	315	1	NA	19.1	1	4	1	21	Parainfluenzavirus 1	FALSE	NA	326.629
University bar 2	University bar	University	2021-10-01	2021W43	Thursday	2021-10-28	113	4223.5	82.7	19.1	NA	FALSE	FALSE	92	315	1	NA	19.1	1	4	1	21	Parainfluenzavirus 2	FALSE	NA	326.629
University bar 2	University bar	University	2021-10-01	2021W43	Thursday	2021-10-28	113	4223.5	82.7	19.1	NA	FALSE	FALSE	92	315	1	NA	19.1	1	4	1	21	Parainfluenzavirus 3	FALSE	NA	326.629
University bar 2	University bar	University	2021-10-01	2021W43	Thursday	2021-10-28	113	4223.5	82.7	19.1	NA	FALSE	FALSE	92	315	1	NA	19.1	1	4	1	21	Parainfluenzavirus 4	TRUE	36.9	326.629
University bar 2	University bar	University	2021-10-01	2021W43	Thursday	2021-10-28	113	4223.5	82.7	19.1	NA	FALSE	FALSE	92	315	1	NA	19.1	1	4	1	21	Adenovirus	FALSE	NA	326.629
University bar 2	University bar	University	2021-10-01	2021W43	Thursday	2021-10-28	113	4223.5	82.7	19.1	NA	FALSE	FALSE	92	315	1	NA	19.1	1	4	1	21	Entero-/Rhinovirus	TRUE	34.9	326.629
University bar 2	University bar	University	2021-10-01	2021W43	Thursday	2021-10-28	113	4223.5	82.7	19.1	NA	FALSE	FALSE	92	315	1	NA	19.1	1	4	1	21	Cytomegalovirus	FALSE	NA	326.629
University bar 2	University bar	University	2021-10-01	2021W43	Thursday	2021-10-28	113	4223.5	82.7	19.1	NA	FALSE	FALSE	92	315	1	NA	19.1	1	4	1	21	Parechovirus	FALSE	NA	326.629
University bar 2	University bar	University	2021-10-01	2021W43	Thursday	2021-10-28	113	4223.5	82.7	19.1	NA	FALSE	FALSE	92	315	1	NA	19.1	1	4	1	21	Coronavirus NL63	FALSE	NA	326.629
University bar 2	University bar	University	2021-10-01	2021W43	Thursday	2021-10-28	113	4223.5	82.7	19.1	NA	FALSE	FALSE	92	315	1	NA	19.1	1	4	1	21	Coronavirus 229E	FALSE	NA	326.629
University bar 2	University bar	University	2021-10-01	2021W43	Thursday	2021-10-28	113	4223.5	82.7	19.1	NA	FALSE	FALSE	92	315	1	NA	19.1	1	4	1	21	Coronavirus OC43	TRUE	34.7	326.629
University bar 2	University bar	University	2021-10-01	2021W43	Thursday	2021-10-28	113	4223.5	82.7	19.1	NA	FALSE	FALSE	92	315	1	NA	19.1	1	4	1	21	Enterovirus D68	FALSE	NA	326.629
University bar 2	University bar	University	2021-10-01	2021W43	Thursday	2021-10-28	113	4223.5	82.7	19.1	NA	FALSE	FALSE	92	315	1	NA	19.1	1	4	1	21	Herpes simplex virus 1	FALSE	NA	326.629
University bar 2	University bar	University	2021-10-01	2021W43	Thursday	2021-10-28	113	4223.5	82.7	19.1	NA	FALSE	FALSE	92	315	1	NA	19.1	1	4	1	21	Herpes simplex virus 2	FALSE	NA	326.629
University bar 2	University bar	University	2021-10-01	2021W43	Thursday	2021-10-28	113	4223.5	82.7	19.1	NA	FALSE	FALSE	92	315	1	NA	19.1	1	4	1	21	Coronavirus SARS / COVID-19	FALSE	NA	326.629
University bar 2	University bar	University	2021-10-01	2021W43	Thursday	2021-10-28	113	4223.5	82.7	19.1	NA	FALSE	FALSE	92	315	1	NA	19.1	1	4	1	21	Coronavirus HKU-1	FALSE	NA	326.629
University bar 2	University bar	University	2021-10-01	2021W43	Thursday	2021-10-28	113	4223.5	82.7	19.1	NA	FALSE	FALSE	92	315	1	NA	19.1	1	4	1	21	Mycoplasma pneumoniae	FALSE	NA	326.629
University bar 2	University bar	University	2021-10-01	2021W43	Thursday	2021-10-28	113	4223.5	82.7	19.1	NA	FALSE	FALSE	92	315	1	NA	19.1	1	4	1	21	Coxiella burnetti	FALSE	NA	326.629
University bar 2	University bar	University	2021-10-01	2021W43	Thursday	2021-10-28	113	4223.5	82.7	19.1	NA	FALSE	FALSE	92	315	1	NA	19.1	1	4	1	21	Coronavirus MERS	FALSE	NA	326.629
University bar 2	University bar	University	2021-10-01	2021W43	Thursday	2021-10-28	113	4223.5	82.7	19.1	NA	FALSE	FALSE	92	315	1	NA	19.1	1	4	1	21	Pneumocystis jiroveci	TRUE	34.1	326.629
University bar 2	University bar	University	2021-10-01	2021W43	Thursday	2021-10-28	113	4223.5	82.7	19.1	NA	FALSE	FALSE	92	315	1	NA	19.1	1	4	1	21	Chlamydophila pneumoniae	FALSE	NA	326.629
University bar 2	University bar	University	2021-10-01	2021W43	Thursday	2021-10-28	113	4223.5	82.7	19.1	NA	FALSE	FALSE	92	315	1	NA	19.1	1	4	1	21	Chlamydophila psittaci	FALSE	NA	326.629
University bar 2	University bar	University	2021-10-01	2021W43	Thursday	2021-10-28	113	4223.5	82.7	19.1	NA	FALSE	FALSE	92	315	1	NA	19.1	1	4	1	21	Streptococcus pneumoniae	TRUE	35	326.629
University bar 2	University bar	University	2021-10-01	2021W43	Thursday	2021-10-28	113	4223.5	82.7	19.1	NA	FALSE	FALSE	92	315	1	NA	19.1	1	4	1	21	Bocavirus	FALSE	NA	326.629
University bar 2	University bar	University	2021-10-01	2021W43	Thursday	2021-10-28	113	4223.5	82.7	19.1	NA	FALSE	FALSE	92	315	1	NA	19.1	1	4	1	21	Legionella pneumophila	FALSE	NA	326.629
University bar 2	University bar	University	2021-10-01	2021W43	Thursday	2021-10-28	113	4223.5	82.7	19.1	NA	FALSE	FALSE	92	315	1	NA	19.1	1	4	1	21	TaqPath COVID-19	TRUE	28.8	326.629
University bar 2	University bar	University	2021-11-01	2021W45	Tuesday	2021-11-09	122	2552	91.6	15	1	FALSE	FALSE	42.5	315	1	5	15	1	5	1	22	Influenza A virus	FALSE	NA	481.036
University bar 2	University bar	University	2021-11-01	2021W45	Tuesday	2021-11-09	122	2552	91.6	15	1	FALSE	FALSE	42.5	315	1	5	15	1	5	1	22	Influenza B virus	FALSE	NA	481.036
University bar 2	University bar	University	2021-11-01	2021W45	Tuesday	2021-11-09	122	2552	91.6	15	1	FALSE	FALSE	42.5	315	1	5	15	1	5	1	22	Respiratoir syncytieel virus	FALSE	NA	481.036
University bar 2	University bar	University	2021-11-01	2021W45	Tuesday	2021-11-09	122	2552	91.6	15	1	FALSE	FALSE	42.5	315	1	5	15	1	5	1	22	Humaan metapneumovirus	FALSE	NA	481.036
University bar 2	University bar	University	2021-11-01	2021W45	Tuesday	2021-11-09	122	2552	91.6	15	1	FALSE	FALSE	42.5	315	1	5	15	1	5	1	22	Parainfluenzavirus 1	FALSE	NA	481.036
University bar 2	University bar	University	2021-11-01	2021W45	Tuesday	2021-11-09	122	2552	91.6	15	1	FALSE	FALSE	42.5	315	1	5	15	1	5	1	22	Parainfluenzavirus 2	FALSE	NA	481.036
University bar 2	University bar	University	2021-11-01	2021W45	Tuesday	2021-11-09	122	2552	91.6	15	1	FALSE	FALSE	42.5	315	1	5	15	1	5	1	22	Parainfluenzavirus 3	FALSE	NA	481.036
University bar 2	University bar	University	2021-11-01	2021W45	Tuesday	2021-11-09	122	2552	91.6	15	1	FALSE	FALSE	42.5	315	1	5	15	1	5	1	22	Parainfluenzavirus 4	FALSE	NA	481.036
University bar 2	University bar	University	2021-11-01	2021W45	Tuesday	2021-11-09	122	2552	91.6	15	1	FALSE	FALSE	42.5	315	1	5	15	1	5	1	22	Adenovirus	FALSE	NA	481.036
University bar 2	University bar	University	2021-11-01	2021W45	Tuesday	2021-11-09	122	2552	91.6	15	1	FALSE	FALSE	42.5	315	1	5	15	1	5	1	22	Entero-/Rhinovirus	TRUE	34.3	481.036
University bar 2	University bar	University	2021-11-01	2021W45	Tuesday	2021-11-09	122	2552	91.6	15	1	FALSE	FALSE	42.5	315	1	5	15	1	5	1	22	Cytomegalovirus	FALSE	NA	481.036
University bar 2	University bar	University	2021-11-01	2021W45	Tuesday	2021-11-09	122	2552	91.6	15	1	FALSE	FALSE	42.5	315	1	5	15	1	5	1	22	Parechovirus	FALSE	NA	481.036
University bar 2	University bar	University	2021-11-01	2021W45	Tuesday	2021-11-09	122	2552	91.6	15	1	FALSE	FALSE	42.5	315	1	5	15	1	5	1	22	Coronavirus NL63	FALSE	NA	481.036
University bar 2	University bar	University	2021-11-01	2021W45	Tuesday	2021-11-09	122	2552	91.6	15	1	FALSE	FALSE	42.5	315	1	5	15	1	5	1	22	Coronavirus 229E	TRUE	35.6	481.036
University bar 2	University bar	University	2021-11-01	2021W45	Tuesday	2021-11-09	122	2552	91.6	15	1	FALSE	FALSE	42.5	315	1	5	15	1	5	1	22	Coronavirus OC43	FALSE	NA	481.036
University bar 2	University bar	University	2021-11-01	2021W45	Tuesday	2021-11-09	122	2552	91.6	15	1	FALSE	FALSE	42.5	315	1	5	15	1	5	1	22	Enterovirus D68	FALSE	NA	481.036
University bar 2	University bar	University	2021-11-01	2021W45	Tuesday	2021-11-09	122	2552	91.6	15	1	FALSE	FALSE	42.5	315	1	5	15	1	5	1	22	Herpes simplex virus 1	TRUE	36.8	481.036
University bar 2	University bar	University	2021-11-01	2021W45	Tuesday	2021-11-09	122	2552	91.6	15	1	FALSE	FALSE	42.5	315	1	5	15	1	5	1	22	Herpes simplex virus 2	FALSE	NA	481.036
University bar 2	University bar	University	2021-11-01	2021W45	Tuesday	2021-11-09	122	2552	91.6	15	1	FALSE	FALSE	42.5	315	1	5	15	1	5	1	22	Coronavirus SARS / COVID-19	FALSE	NA	481.036
University bar 2	University bar	University	2021-11-01	2021W45	Tuesday	2021-11-09	122	2552	91.6	15	1	FALSE	FALSE	42.5	315	1	5	15	1	5	1	22	Coronavirus HKU-1	FALSE	NA	481.036
University bar 2	University bar	University	2021-11-01	2021W45	Tuesday	2021-11-09	122	2552	91.6	15	1	FALSE	FALSE	42.5	315	1	5	15	1	5	1	22	Mycoplasma pneumoniae	FALSE	NA	481.036
University bar 2	University bar	University	2021-11-01	2021W45	Tuesday	2021-11-09	122	2552	91.6	15	1	FALSE	FALSE	42.5	315	1	5	15	1	5	1	22	Coxiella burnetti	FALSE	NA	481.036
University bar 2	University bar	University	2021-11-01	2021W45	Tuesday	2021-11-09	122	2552	91.6	15	1	FALSE	FALSE	42.5	315	1	5	15	1	5	1	22	Coronavirus MERS	FALSE	NA	481.036
University bar 2	University bar	University	2021-11-01	2021W45	Tuesday	2021-11-09	122	2552	91.6	15	1	FALSE	FALSE	42.5	315	1	5	15	1	5	1	22	Pneumocystis jiroveci	TRUE	32.7	481.036
University bar 2	University bar	University	2021-11-01	2021W45	Tuesday	2021-11-09	122	2552	91.6	15	1	FALSE	FALSE	42.5	315	1	5	15	1	5	1	22	Chlamydophila pneumoniae	FALSE	NA	481.036
University bar 2	University bar	University	2021-11-01	2021W45	Tuesday	2021-11-09	122	2552	91.6	15	1	FALSE	FALSE	42.5	315	1	5	15	1	5	1	22	Chlamydophila psittaci	FALSE	NA	481.036
University bar 2	University bar	University	2021-11-01	2021W45	Tuesday	2021-11-09	122	2552	91.6	15	1	FALSE	FALSE	42.5	315	1	5	15	1	5	1	22	Streptococcus pneumoniae	FALSE	NA	481.036
University bar 2	University bar	University	2021-11-01	2021W45	Tuesday	2021-11-09	122	2552	91.6	15	1	FALSE	FALSE	42.5	315	1	5	15	1	5	1	22	Bocavirus	FALSE	NA	481.036
University bar 2	University bar	University	2021-11-01	2021W45	Tuesday	2021-11-09	122	2552	91.6	15	1	FALSE	FALSE	42.5	315	1	5	15	1	5	1	22	Legionella pneumophila	FALSE	NA	481.036
University bar 2	University bar	University	2021-11-01	2021W45	Tuesday	2021-11-09	122	2552	91.6	15	1	FALSE	FALSE	42.5	315	1	5	15	1	5	1	22	TaqPath COVID-19	FALSE	NA	481.036
University bar 2	University bar	University	2021-11-01	2021W45	Wednesday	2021-11-10	126	1431.5	58	18.7	1	FALSE	FALSE	22	315	1	4.5	18.7	1	4	1	23	Influenza A virus	FALSE	NA	510.729
University bar 2	University bar	University	2021-11-01	2021W45	Wednesday	2021-11-10	126	1431.5	58	18.7	1	FALSE	FALSE	22	315	1	4.5	18.7	1	4	1	23	Influenza B virus	FALSE	NA	510.729
University bar 2	University bar	University	2021-11-01	2021W45	Wednesday	2021-11-10	126	1431.5	58	18.7	1	FALSE	FALSE	22	315	1	4.5	18.7	1	4	1	23	Respiratoir syncytieel virus	FALSE	NA	510.729
University bar 2	University bar	University	2021-11-01	2021W45	Wednesday	2021-11-10	126	1431.5	58	18.7	1	FALSE	FALSE	22	315	1	4.5	18.7	1	4	1	23	Humaan metapneumovirus	FALSE	NA	510.729
University bar 2	University bar	University	2021-11-01	2021W45	Wednesday	2021-11-10	126	1431.5	58	18.7	1	FALSE	FALSE	22	315	1	4.5	18.7	1	4	1	23	Parainfluenzavirus 1	FALSE	NA	510.729
University bar 2	University bar	University	2021-11-01	2021W45	Wednesday	2021-11-10	126	1431.5	58	18.7	1	FALSE	FALSE	22	315	1	4.5	18.7	1	4	1	23	Parainfluenzavirus 2	FALSE	NA	510.729
University bar 2	University bar	University	2021-11-01	2021W45	Wednesday	2021-11-10	126	1431.5	58	18.7	1	FALSE	FALSE	22	315	1	4.5	18.7	1	4	1	23	Parainfluenzavirus 3	FALSE	NA	510.729
University bar 2	University bar	University	2021-11-01	2021W45	Wednesday	2021-11-10	126	1431.5	58	18.7	1	FALSE	FALSE	22	315	1	4.5	18.7	1	4	1	23	Parainfluenzavirus 4	FALSE	NA	510.729
University bar 2	University bar	University	2021-11-01	2021W45	Wednesday	2021-11-10	126	1431.5	58	18.7	1	FALSE	FALSE	22	315	1	4.5	18.7	1	4	1	23	Adenovirus	FALSE	NA	510.729
University bar 2	University bar	University	2021-11-01	2021W45	Wednesday	2021-11-10	126	1431.5	58	18.7	1	FALSE	FALSE	22	315	1	4.5	18.7	1	4	1	23	Entero-/Rhinovirus	FALSE	NA	510.729
University bar 2	University bar	University	2021-11-01	2021W45	Wednesday	2021-11-10	126	1431.5	58	18.7	1	FALSE	FALSE	22	315	1	4.5	18.7	1	4	1	23	Cytomegalovirus	FALSE	NA	510.729
University bar 2	University bar	University	2021-11-01	2021W45	Wednesday	2021-11-10	126	1431.5	58	18.7	1	FALSE	FALSE	22	315	1	4.5	18.7	1	4	1	23	Parechovirus	FALSE	NA	510.729
University bar 2	University bar	University	2021-11-01	2021W45	Wednesday	2021-11-10	126	1431.5	58	18.7	1	FALSE	FALSE	22	315	1	4.5	18.7	1	4	1	23	Coronavirus NL63	FALSE	NA	510.729
University bar 2	University bar	University	2021-11-01	2021W45	Wednesday	2021-11-10	126	1431.5	58	18.7	1	FALSE	FALSE	22	315	1	4.5	18.7	1	4	1	23	Coronavirus 229E	FALSE	NA	510.729
University bar 2	University bar	University	2021-11-01	2021W45	Wednesday	2021-11-10	126	1431.5	58	18.7	1	FALSE	FALSE	22	315	1	4.5	18.7	1	4	1	23	Coronavirus OC43	FALSE	NA	510.729
University bar 2	University bar	University	2021-11-01	2021W45	Wednesday	2021-11-10	126	1431.5	58	18.7	1	FALSE	FALSE	22	315	1	4.5	18.7	1	4	1	23	Enterovirus D68	FALSE	NA	510.729
University bar 2	University bar	University	2021-11-01	2021W45	Wednesday	2021-11-10	126	1431.5	58	18.7	1	FALSE	FALSE	22	315	1	4.5	18.7	1	4	1	23	Herpes simplex virus 1	FALSE	NA	510.729
University bar 2	University bar	University	2021-11-01	2021W45	Wednesday	2021-11-10	126	1431.5	58	18.7	1	FALSE	FALSE	22	315	1	4.5	18.7	1	4	1	23	Herpes simplex virus 2	FALSE	NA	510.729
University bar 2	University bar	University	2021-11-01	2021W45	Wednesday	2021-11-10	126	1431.5	58	18.7	1	FALSE	FALSE	22	315	1	4.5	18.7	1	4	1	23	Coronavirus SARS / COVID-19	FALSE	NA	510.729
University bar 2	University bar	University	2021-11-01	2021W45	Wednesday	2021-11-10	126	1431.5	58	18.7	1	FALSE	FALSE	22	315	1	4.5	18.7	1	4	1	23	Coronavirus HKU-1	FALSE	NA	510.729
University bar 2	University bar	University	2021-11-01	2021W45	Wednesday	2021-11-10	126	1431.5	58	18.7	1	FALSE	FALSE	22	315	1	4.5	18.7	1	4	1	23	Mycoplasma pneumoniae	FALSE	NA	510.729
University bar 2	University bar	University	2021-11-01	2021W45	Wednesday	2021-11-10	126	1431.5	58	18.7	1	FALSE	FALSE	22	315	1	4.5	18.7	1	4	1	23	Coxiella burnetti	FALSE	NA	510.729
University bar 2	University bar	University	2021-11-01	2021W45	Wednesday	2021-11-10	126	1431.5	58	18.7	1	FALSE	FALSE	22	315	1	4.5	18.7	1	4	1	23	Coronavirus MERS	FALSE	NA	510.729
University bar 2	University bar	University	2021-11-01	2021W45	Wednesday	2021-11-10	126	1431.5	58	18.7	1	FALSE	FALSE	22	315	1	4.5	18.7	1	4	1	23	Pneumocystis jiroveci	TRUE	33.7	510.729
University bar 2	University bar	University	2021-11-01	2021W45	Wednesday	2021-11-10	126	1431.5	58	18.7	1	FALSE	FALSE	22	315	1	4.5	18.7	1	4	1	23	Chlamydophila pneumoniae	FALSE	NA	510.729
University bar 2	University bar	University	2021-11-01	2021W45	Wednesday	2021-11-10	126	1431.5	58	18.7	1	FALSE	FALSE	22	315	1	4.5	18.7	1	4	1	23	Chlamydophila psittaci	FALSE	NA	510.729
University bar 2	University bar	University	2021-11-01	2021W45	Wednesday	2021-11-10	126	1431.5	58	18.7	1	FALSE	FALSE	22	315	1	4.5	18.7	1	4	1	23	Streptococcus pneumoniae	FALSE	NA	510.729
University bar 2	University bar	University	2021-11-01	2021W45	Wednesday	2021-11-10	126	1431.5	58	18.7	1	FALSE	FALSE	22	315	1	4.5	18.7	1	4	1	23	Bocavirus	FALSE	NA	510.729
University bar 2	University bar	University	2021-11-01	2021W45	Wednesday	2021-11-10	126	1431.5	58	18.7	1	FALSE	FALSE	22	315	1	4.5	18.7	1	4	1	23	Legionella pneumophila	FALSE	NA	510.729
University bar 2	University bar	University	2021-11-01	2021W45	Wednesday	2021-11-10	126	1431.5	58	18.7	1	FALSE	FALSE	22	315	1	4.5	18.7	1	4	1	23	TaqPath COVID-19	TRUE	33	510.729
University bar 3	University bar	University	2021-10-01	2021W42	Monday	2021-10-18	128	1076	84.25	NA	NA	FALSE	TRUE	51	198	1	NA	18.25	3	4	1	24	Influenza A virus	FALSE	NA	156.386
University bar 3	University bar	University	2021-10-01	2021W42	Monday	2021-10-18	128	1076	84.25	NA	NA	FALSE	TRUE	51	198	1	NA	18.25	3	4	1	24	Influenza B virus	FALSE	NA	156.386
University bar 3	University bar	University	2021-10-01	2021W42	Monday	2021-10-18	128	1076	84.25	NA	NA	FALSE	TRUE	51	198	1	NA	18.25	3	4	1	24	Respiratoir syncytieel virus	FALSE	NA	156.386
University bar 3	University bar	University	2021-10-01	2021W42	Monday	2021-10-18	128	1076	84.25	NA	NA	FALSE	TRUE	51	198	1	NA	18.25	3	4	1	24	Humaan metapneumovirus	FALSE	NA	156.386
University bar 3	University bar	University	2021-10-01	2021W42	Monday	2021-10-18	128	1076	84.25	NA	NA	FALSE	TRUE	51	198	1	NA	18.25	3	4	1	24	Parainfluenzavirus 1	FALSE	NA	156.386
University bar 3	University bar	University	2021-10-01	2021W42	Monday	2021-10-18	128	1076	84.25	NA	NA	FALSE	TRUE	51	198	1	NA	18.25	3	4	1	24	Parainfluenzavirus 2	FALSE	NA	156.386
University bar 3	University bar	University	2021-10-01	2021W42	Monday	2021-10-18	128	1076	84.25	NA	NA	FALSE	TRUE	51	198	1	NA	18.25	3	4	1	24	Parainfluenzavirus 3	FALSE	NA	156.386
University bar 3	University bar	University	2021-10-01	2021W42	Monday	2021-10-18	128	1076	84.25	NA	NA	FALSE	TRUE	51	198	1	NA	18.25	3	4	1	24	Parainfluenzavirus 4	FALSE	NA	156.386
University bar 3	University bar	University	2021-10-01	2021W42	Monday	2021-10-18	128	1076	84.25	NA	NA	FALSE	TRUE	51	198	1	NA	18.25	3	4	1	24	Adenovirus	FALSE	NA	156.386
University bar 3	University bar	University	2021-10-01	2021W42	Monday	2021-10-18	128	1076	84.25	NA	NA	FALSE	TRUE	51	198	1	NA	18.25	3	4	1	24	Entero-/Rhinovirus	TRUE	33.3	156.386
University bar 3	University bar	University	2021-10-01	2021W42	Monday	2021-10-18	128	1076	84.25	NA	NA	FALSE	TRUE	51	198	1	NA	18.25	3	4	1	24	Cytomegalovirus	FALSE	NA	156.386
University bar 3	University bar	University	2021-10-01	2021W42	Monday	2021-10-18	128	1076	84.25	NA	NA	FALSE	TRUE	51	198	1	NA	18.25	3	4	1	24	Parechovirus	FALSE	NA	156.386
University bar 3	University bar	University	2021-10-01	2021W42	Monday	2021-10-18	128	1076	84.25	NA	NA	FALSE	TRUE	51	198	1	NA	18.25	3	4	1	24	Coronavirus NL63	FALSE	NA	156.386
University bar 3	University bar	University	2021-10-01	2021W42	Monday	2021-10-18	128	1076	84.25	NA	NA	FALSE	TRUE	51	198	1	NA	18.25	3	4	1	24	Coronavirus 229E	FALSE	NA	156.386
University bar 3	University bar	University	2021-10-01	2021W42	Monday	2021-10-18	128	1076	84.25	NA	NA	FALSE	TRUE	51	198	1	NA	18.25	3	4	1	24	Coronavirus OC43	TRUE	36.5	156.386
University bar 3	University bar	University	2021-10-01	2021W42	Monday	2021-10-18	128	1076	84.25	NA	NA	FALSE	TRUE	51	198	1	NA	18.25	3	4	1	24	Enterovirus D68	TRUE	39.1	156.386
University bar 3	University bar	University	2021-10-01	2021W42	Monday	2021-10-18	128	1076	84.25	NA	NA	FALSE	TRUE	51	198	1	NA	18.25	3	4	1	24	Herpes simplex virus 1	FALSE	NA	156.386
University bar 3	University bar	University	2021-10-01	2021W42	Monday	2021-10-18	128	1076	84.25	NA	NA	FALSE	TRUE	51	198	1	NA	18.25	3	4	1	24	Herpes simplex virus 2	FALSE	NA	156.386
University bar 3	University bar	University	2021-10-01	2021W42	Monday	2021-10-18	128	1076	84.25	NA	NA	FALSE	TRUE	51	198	1	NA	18.25	3	4	1	24	Coronavirus SARS / COVID-19	FALSE	NA	156.386
University bar 3	University bar	University	2021-10-01	2021W42	Monday	2021-10-18	128	1076	84.25	NA	NA	FALSE	TRUE	51	198	1	NA	18.25	3	4	1	24	Coronavirus HKU-1	FALSE	NA	156.386
University bar 3	University bar	University	2021-10-01	2021W42	Monday	2021-10-18	128	1076	84.25	NA	NA	FALSE	TRUE	51	198	1	NA	18.25	3	4	1	24	Mycoplasma pneumoniae	FALSE	NA	156.386
University bar 3	University bar	University	2021-10-01	2021W42	Monday	2021-10-18	128	1076	84.25	NA	NA	FALSE	TRUE	51	198	1	NA	18.25	3	4	1	24	Coxiella burnetti	FALSE	NA	156.386
University bar 3	University bar	University	2021-10-01	2021W42	Monday	2021-10-18	128	1076	84.25	NA	NA	FALSE	TRUE	51	198	1	NA	18.25	3	4	1	24	Coronavirus MERS	FALSE	NA	156.386
University bar 3	University bar	University	2021-10-01	2021W42	Monday	2021-10-18	128	1076	84.25	NA	NA	FALSE	TRUE	51	198	1	NA	18.25	3	4	1	24	Pneumocystis jiroveci	TRUE	33.6	156.386
University bar 3	University bar	University	2021-10-01	2021W42	Monday	2021-10-18	128	1076	84.25	NA	NA	FALSE	TRUE	51	198	1	NA	18.25	3	4	1	24	Chlamydophila pneumoniae	FALSE	NA	156.386
University bar 3	University bar	University	2021-10-01	2021W42	Monday	2021-10-18	128	1076	84.25	NA	NA	FALSE	TRUE	51	198	1	NA	18.25	3	4	1	24	Chlamydophila psittaci	FALSE	NA	156.386
University bar 3	University bar	University	2021-10-01	2021W42	Monday	2021-10-18	128	1076	84.25	NA	NA	FALSE	TRUE	51	198	1	NA	18.25	3	4	1	24	Streptococcus pneumoniae	FALSE	NA	156.386
University bar 3	University bar	University	2021-10-01	2021W42	Monday	2021-10-18	128	1076	84.25	NA	NA	FALSE	TRUE	51	198	1	NA	18.25	3	4	1	24	Bocavirus	FALSE	NA	156.386
University bar 3	University bar	University	2021-10-01	2021W42	Monday	2021-10-18	128	1076	84.25	NA	NA	FALSE	TRUE	51	198	1	NA	18.25	3	4	1	24	Legionella pneumophila	FALSE	NA	156.386
University bar 3	University bar	University	2021-10-01	2021W42	Monday	2021-10-18	128	1076	84.25	NA	NA	FALSE	TRUE	51	198	1	NA	18.25	3	4	1	24	TaqPath COVID-19	FALSE	NA	156.386
University bar 3	University bar	University	2021-10-01	2021W42	Wednesday	2021-10-20	143	1429.5	79.5	19.3	3	FALSE	TRUE	43.5	198	1	5	19.3	3	5	1	25	Influenza A virus	FALSE	NA	149.458
University bar 3	University bar	University	2021-10-01	2021W42	Wednesday	2021-10-20	143	1429.5	79.5	19.3	3	FALSE	TRUE	43.5	198	1	5	19.3	3	5	1	25	Influenza B virus	FALSE	NA	149.458
University bar 3	University bar	University	2021-10-01	2021W42	Wednesday	2021-10-20	143	1429.5	79.5	19.3	3	FALSE	TRUE	43.5	198	1	5	19.3	3	5	1	25	Respiratoir syncytieel virus	FALSE	NA	149.458
University bar 3	University bar	University	2021-10-01	2021W42	Wednesday	2021-10-20	143	1429.5	79.5	19.3	3	FALSE	TRUE	43.5	198	1	5	19.3	3	5	1	25	Humaan metapneumovirus	FALSE	NA	149.458
University bar 3	University bar	University	2021-10-01	2021W42	Wednesday	2021-10-20	143	1429.5	79.5	19.3	3	FALSE	TRUE	43.5	198	1	5	19.3	3	5	1	25	Parainfluenzavirus 1	FALSE	NA	149.458
University bar 3	University bar	University	2021-10-01	2021W42	Wednesday	2021-10-20	143	1429.5	79.5	19.3	3	FALSE	TRUE	43.5	198	1	5	19.3	3	5	1	25	Parainfluenzavirus 2	FALSE	NA	149.458
University bar 3	University bar	University	2021-10-01	2021W42	Wednesday	2021-10-20	143	1429.5	79.5	19.3	3	FALSE	TRUE	43.5	198	1	5	19.3	3	5	1	25	Parainfluenzavirus 3	FALSE	NA	149.458
University bar 3	University bar	University	2021-10-01	2021W42	Wednesday	2021-10-20	143	1429.5	79.5	19.3	3	FALSE	TRUE	43.5	198	1	5	19.3	3	5	1	25	Parainfluenzavirus 4	FALSE	NA	149.458
University bar 3	University bar	University	2021-10-01	2021W42	Wednesday	2021-10-20	143	1429.5	79.5	19.3	3	FALSE	TRUE	43.5	198	1	5	19.3	3	5	1	25	Adenovirus	FALSE	NA	149.458
University bar 3	University bar	University	2021-10-01	2021W42	Wednesday	2021-10-20	143	1429.5	79.5	19.3	3	FALSE	TRUE	43.5	198	1	5	19.3	3	5	1	25	Entero-/Rhinovirus	FALSE	NA	149.458
University bar 3	University bar	University	2021-10-01	2021W42	Wednesday	2021-10-20	143	1429.5	79.5	19.3	3	FALSE	TRUE	43.5	198	1	5	19.3	3	5	1	25	Cytomegalovirus	FALSE	NA	149.458
University bar 3	University bar	University	2021-10-01	2021W42	Wednesday	2021-10-20	143	1429.5	79.5	19.3	3	FALSE	TRUE	43.5	198	1	5	19.3	3	5	1	25	Parechovirus	FALSE	NA	149.458
University bar 3	University bar	University	2021-10-01	2021W42	Wednesday	2021-10-20	143	1429.5	79.5	19.3	3	FALSE	TRUE	43.5	198	1	5	19.3	3	5	1	25	Coronavirus NL63	FALSE	NA	149.458
University bar 3	University bar	University	2021-10-01	2021W42	Wednesday	2021-10-20	143	1429.5	79.5	19.3	3	FALSE	TRUE	43.5	198	1	5	19.3	3	5	1	25	Coronavirus 229E	FALSE	NA	149.458
University bar 3	University bar	University	2021-10-01	2021W42	Wednesday	2021-10-20	143	1429.5	79.5	19.3	3	FALSE	TRUE	43.5	198	1	5	19.3	3	5	1	25	Coronavirus OC43	FALSE	NA	149.458
University bar 3	University bar	University	2021-10-01	2021W42	Wednesday	2021-10-20	143	1429.5	79.5	19.3	3	FALSE	TRUE	43.5	198	1	5	19.3	3	5	1	25	Enterovirus D68	FALSE	NA	149.458
University bar 3	University bar	University	2021-10-01	2021W42	Wednesday	2021-10-20	143	1429.5	79.5	19.3	3	FALSE	TRUE	43.5	198	1	5	19.3	3	5	1	25	Herpes simplex virus 1	FALSE	NA	149.458
University bar 3	University bar	University	2021-10-01	2021W42	Wednesday	2021-10-20	143	1429.5	79.5	19.3	3	FALSE	TRUE	43.5	198	1	5	19.3	3	5	1	25	Herpes simplex virus 2	FALSE	NA	149.458
University bar 3	University bar	University	2021-10-01	2021W42	Wednesday	2021-10-20	143	1429.5	79.5	19.3	3	FALSE	TRUE	43.5	198	1	5	19.3	3	5	1	25	Coronavirus SARS / COVID-19	FALSE	NA	149.458
University bar 3	University bar	University	2021-10-01	2021W42	Wednesday	2021-10-20	143	1429.5	79.5	19.3	3	FALSE	TRUE	43.5	198	1	5	19.3	3	5	1	25	Coronavirus HKU-1	FALSE	NA	149.458
University bar 3	University bar	University	2021-10-01	2021W42	Wednesday	2021-10-20	143	1429.5	79.5	19.3	3	FALSE	TRUE	43.5	198	1	5	19.3	3	5	1	25	Mycoplasma pneumoniae	FALSE	NA	149.458
University bar 3	University bar	University	2021-10-01	2021W42	Wednesday	2021-10-20	143	1429.5	79.5	19.3	3	FALSE	TRUE	43.5	198	1	5	19.3	3	5	1	25	Coxiella burnetti	FALSE	NA	149.458
University bar 3	University bar	University	2021-10-01	2021W42	Wednesday	2021-10-20	143	1429.5	79.5	19.3	3	FALSE	TRUE	43.5	198	1	5	19.3	3	5	1	25	Coronavirus MERS	FALSE	NA	149.458
University bar 3	University bar	University	2021-10-01	2021W42	Wednesday	2021-10-20	143	1429.5	79.5	19.3	3	FALSE	TRUE	43.5	198	1	5	19.3	3	5	1	25	Pneumocystis jiroveci	FALSE	NA	149.458
University bar 3	University bar	University	2021-10-01	2021W42	Wednesday	2021-10-20	143	1429.5	79.5	19.3	3	FALSE	TRUE	43.5	198	1	5	19.3	3	5	1	25	Chlamydophila pneumoniae	FALSE	NA	149.458
University bar 3	University bar	University	2021-10-01	2021W42	Wednesday	2021-10-20	143	1429.5	79.5	19.3	3	FALSE	TRUE	43.5	198	1	5	19.3	3	5	1	25	Chlamydophila psittaci	FALSE	NA	149.458
University bar 3	University bar	University	2021-10-01	2021W42	Wednesday	2021-10-20	143	1429.5	79.5	19.3	3	FALSE	TRUE	43.5	198	1	5	19.3	3	5	1	25	Streptococcus pneumoniae	FALSE	NA	149.458
University bar 3	University bar	University	2021-10-01	2021W42	Wednesday	2021-10-20	143	1429.5	79.5	19.3	3	FALSE	TRUE	43.5	198	1	5	19.3	3	5	1	25	Bocavirus	FALSE	NA	149.458
University bar 3	University bar	University	2021-10-01	2021W42	Wednesday	2021-10-20	143	1429.5	79.5	19.3	3	FALSE	TRUE	43.5	198	1	5	19.3	3	5	1	25	Legionella pneumophila	FALSE	NA	149.458
University bar 3	University bar	University	2021-10-01	2021W42	Wednesday	2021-10-20	143	1429.5	79.5	19.3	3	FALSE	TRUE	43.5	198	1	5	19.3	3	5	1	25	TaqPath COVID-19	FALSE	NA	149.458
University bar 3	University bar	University	2021-10-01	2021W42	Tuesday	2021-10-19	112	1863.5	82.55	NA	NA	FALSE	TRUE	37	198	1	4	18.25	3	4	1	26	Influenza A virus	FALSE	NA	151.437
University bar 3	University bar	University	2021-10-01	2021W42	Tuesday	2021-10-19	112	1863.5	82.55	NA	NA	FALSE	TRUE	37	198	1	4	18.25	3	4	1	26	Influenza B virus	FALSE	NA	151.437
University bar 3	University bar	University	2021-10-01	2021W42	Tuesday	2021-10-19	112	1863.5	82.55	NA	NA	FALSE	TRUE	37	198	1	4	18.25	3	4	1	26	Respiratoir syncytieel virus	FALSE	NA	151.437
University bar 3	University bar	University	2021-10-01	2021W42	Tuesday	2021-10-19	112	1863.5	82.55	NA	NA	FALSE	TRUE	37	198	1	4	18.25	3	4	1	26	Humaan metapneumovirus	FALSE	NA	151.437
University bar 3	University bar	University	2021-10-01	2021W42	Tuesday	2021-10-19	112	1863.5	82.55	NA	NA	FALSE	TRUE	37	198	1	4	18.25	3	4	1	26	Parainfluenzavirus 1	FALSE	NA	151.437
University bar 3	University bar	University	2021-10-01	2021W42	Tuesday	2021-10-19	112	1863.5	82.55	NA	NA	FALSE	TRUE	37	198	1	4	18.25	3	4	1	26	Parainfluenzavirus 2	FALSE	NA	151.437
University bar 3	University bar	University	2021-10-01	2021W42	Tuesday	2021-10-19	112	1863.5	82.55	NA	NA	FALSE	TRUE	37	198	1	4	18.25	3	4	1	26	Parainfluenzavirus 3	FALSE	NA	151.437
University bar 3	University bar	University	2021-10-01	2021W42	Tuesday	2021-10-19	112	1863.5	82.55	NA	NA	FALSE	TRUE	37	198	1	4	18.25	3	4	1	26	Parainfluenzavirus 4	FALSE	NA	151.437
University bar 3	University bar	University	2021-10-01	2021W42	Tuesday	2021-10-19	112	1863.5	82.55	NA	NA	FALSE	TRUE	37	198	1	4	18.25	3	4	1	26	Adenovirus	FALSE	NA	151.437
University bar 3	University bar	University	2021-10-01	2021W42	Tuesday	2021-10-19	112	1863.5	82.55	NA	NA	FALSE	TRUE	37	198	1	4	18.25	3	4	1	26	Entero-/Rhinovirus	TRUE	34.1	151.437
University bar 3	University bar	University	2021-10-01	2021W42	Tuesday	2021-10-19	112	1863.5	82.55	NA	NA	FALSE	TRUE	37	198	1	4	18.25	3	4	1	26	Cytomegalovirus	FALSE	NA	151.437
University bar 3	University bar	University	2021-10-01	2021W42	Tuesday	2021-10-19	112	1863.5	82.55	NA	NA	FALSE	TRUE	37	198	1	4	18.25	3	4	1	26	Parechovirus	FALSE	NA	151.437
University bar 3	University bar	University	2021-10-01	2021W42	Tuesday	2021-10-19	112	1863.5	82.55	NA	NA	FALSE	TRUE	37	198	1	4	18.25	3	4	1	26	Coronavirus NL63	FALSE	NA	151.437
University bar 3	University bar	University	2021-10-01	2021W42	Tuesday	2021-10-19	112	1863.5	82.55	NA	NA	FALSE	TRUE	37	198	1	4	18.25	3	4	1	26	Coronavirus 229E	FALSE	NA	151.437
University bar 3	University bar	University	2021-10-01	2021W42	Tuesday	2021-10-19	112	1863.5	82.55	NA	NA	FALSE	TRUE	37	198	1	4	18.25	3	4	1	26	Coronavirus OC43	FALSE	NA	151.437
University bar 3	University bar	University	2021-10-01	2021W42	Tuesday	2021-10-19	112	1863.5	82.55	NA	NA	FALSE	TRUE	37	198	1	4	18.25	3	4	1	26	Enterovirus D68	FALSE	NA	151.437
University bar 3	University bar	University	2021-10-01	2021W42	Tuesday	2021-10-19	112	1863.5	82.55	NA	NA	FALSE	TRUE	37	198	1	4	18.25	3	4	1	26	Herpes simplex virus 1	FALSE	NA	151.437
University bar 3	University bar	University	2021-10-01	2021W42	Tuesday	2021-10-19	112	1863.5	82.55	NA	NA	FALSE	TRUE	37	198	1	4	18.25	3	4	1	26	Herpes simplex virus 2	FALSE	NA	151.437
University bar 3	University bar	University	2021-10-01	2021W42	Tuesday	2021-10-19	112	1863.5	82.55	NA	NA	FALSE	TRUE	37	198	1	4	18.25	3	4	1	26	Coronavirus SARS / COVID-19	FALSE	NA	151.437
University bar 3	University bar	University	2021-10-01	2021W42	Tuesday	2021-10-19	112	1863.5	82.55	NA	NA	FALSE	TRUE	37	198	1	4	18.25	3	4	1	26	Coronavirus HKU-1	TRUE	36.3	151.437
University bar 3	University bar	University	2021-10-01	2021W42	Tuesday	2021-10-19	112	1863.5	82.55	NA	NA	FALSE	TRUE	37	198	1	4	18.25	3	4	1	26	Mycoplasma pneumoniae	FALSE	NA	151.437
University bar 3	University bar	University	2021-10-01	2021W42	Tuesday	2021-10-19	112	1863.5	82.55	NA	NA	FALSE	TRUE	37	198	1	4	18.25	3	4	1	26	Coxiella burnetti	FALSE	NA	151.437
University bar 3	University bar	University	2021-10-01	2021W42	Tuesday	2021-10-19	112	1863.5	82.55	NA	NA	FALSE	TRUE	37	198	1	4	18.25	3	4	1	26	Coronavirus MERS	FALSE	NA	151.437
University bar 3	University bar	University	2021-10-01	2021W42	Tuesday	2021-10-19	112	1863.5	82.55	NA	NA	FALSE	TRUE	37	198	1	4	18.25	3	4	1	26	Pneumocystis jiroveci	TRUE	32.8	151.437
University bar 3	University bar	University	2021-10-01	2021W42	Tuesday	2021-10-19	112	1863.5	82.55	NA	NA	FALSE	TRUE	37	198	1	4	18.25	3	4	1	26	Chlamydophila pneumoniae	TRUE	40.6	151.437
University bar 3	University bar	University	2021-10-01	2021W42	Tuesday	2021-10-19	112	1863.5	82.55	NA	NA	FALSE	TRUE	37	198	1	4	18.25	3	4	1	26	Chlamydophila psittaci	FALSE	NA	151.437
University bar 3	University bar	University	2021-10-01	2021W42	Tuesday	2021-10-19	112	1863.5	82.55	NA	NA	FALSE	TRUE	37	198	1	4	18.25	3	4	1	26	Streptococcus pneumoniae	TRUE	34.5	151.437
University bar 3	University bar	University	2021-10-01	2021W42	Tuesday	2021-10-19	112	1863.5	82.55	NA	NA	FALSE	TRUE	37	198	1	4	18.25	3	4	1	26	Bocavirus	FALSE	NA	151.437
University bar 3	University bar	University	2021-10-01	2021W42	Tuesday	2021-10-19	112	1863.5	82.55	NA	NA	FALSE	TRUE	37	198	1	4	18.25	3	4	1	26	Legionella pneumophila	FALSE	NA	151.437
University bar 3	University bar	University	2021-10-01	2021W42	Tuesday	2021-10-19	112	1863.5	82.55	NA	NA	FALSE	TRUE	37	198	1	4	18.25	3	4	1	26	TaqPath COVID-19	FALSE	NA	151.437
University bar 3	University bar	University	2021-10-01	2021W42	Thursday	2021-10-21	125	831.5	70	NA	NA	FALSE	TRUE	20	198	1	4	18.6167	3	4	1	27	Influenza A virus	FALSE	NA	149.458
University bar 3	University bar	University	2021-10-01	2021W42	Thursday	2021-10-21	125	831.5	70	NA	NA	FALSE	TRUE	20	198	1	4	18.6167	3	4	1	27	Influenza B virus	FALSE	NA	149.458
University bar 3	University bar	University	2021-10-01	2021W42	Thursday	2021-10-21	125	831.5	70	NA	NA	FALSE	TRUE	20	198	1	4	18.6167	3	4	1	27	Respiratoir syncytieel virus	FALSE	NA	149.458
University bar 3	University bar	University	2021-10-01	2021W42	Thursday	2021-10-21	125	831.5	70	NA	NA	FALSE	TRUE	20	198	1	4	18.6167	3	4	1	27	Humaan metapneumovirus	FALSE	NA	149.458
University bar 3	University bar	University	2021-10-01	2021W42	Thursday	2021-10-21	125	831.5	70	NA	NA	FALSE	TRUE	20	198	1	4	18.6167	3	4	1	27	Parainfluenzavirus 1	FALSE	NA	149.458
University bar 3	University bar	University	2021-10-01	2021W42	Thursday	2021-10-21	125	831.5	70	NA	NA	FALSE	TRUE	20	198	1	4	18.6167	3	4	1	27	Parainfluenzavirus 2	FALSE	NA	149.458
University bar 3	University bar	University	2021-10-01	2021W42	Thursday	2021-10-21	125	831.5	70	NA	NA	FALSE	TRUE	20	198	1	4	18.6167	3	4	1	27	Parainfluenzavirus 3	FALSE	NA	149.458
University bar 3	University bar	University	2021-10-01	2021W42	Thursday	2021-10-21	125	831.5	70	NA	NA	FALSE	TRUE	20	198	1	4	18.6167	3	4	1	27	Parainfluenzavirus 4	FALSE	NA	149.458
University bar 3	University bar	University	2021-10-01	2021W42	Thursday	2021-10-21	125	831.5	70	NA	NA	FALSE	TRUE	20	198	1	4	18.6167	3	4	1	27	Adenovirus	FALSE	NA	149.458
University bar 3	University bar	University	2021-10-01	2021W42	Thursday	2021-10-21	125	831.5	70	NA	NA	FALSE	TRUE	20	198	1	4	18.6167	3	4	1	27	Entero-/Rhinovirus	TRUE	35.8	149.458
University bar 3	University bar	University	2021-10-01	2021W42	Thursday	2021-10-21	125	831.5	70	NA	NA	FALSE	TRUE	20	198	1	4	18.6167	3	4	1	27	Cytomegalovirus	FALSE	NA	149.458
University bar 3	University bar	University	2021-10-01	2021W42	Thursday	2021-10-21	125	831.5	70	NA	NA	FALSE	TRUE	20	198	1	4	18.6167	3	4	1	27	Parechovirus	FALSE	NA	149.458
University bar 3	University bar	University	2021-10-01	2021W42	Thursday	2021-10-21	125	831.5	70	NA	NA	FALSE	TRUE	20	198	1	4	18.6167	3	4	1	27	Coronavirus NL63	FALSE	NA	149.458
University bar 3	University bar	University	2021-10-01	2021W42	Thursday	2021-10-21	125	831.5	70	NA	NA	FALSE	TRUE	20	198	1	4	18.6167	3	4	1	27	Coronavirus 229E	FALSE	NA	149.458
University bar 3	University bar	University	2021-10-01	2021W42	Thursday	2021-10-21	125	831.5	70	NA	NA	FALSE	TRUE	20	198	1	4	18.6167	3	4	1	27	Coronavirus OC43	TRUE	36.8	149.458
University bar 3	University bar	University	2021-10-01	2021W42	Thursday	2021-10-21	125	831.5	70	NA	NA	FALSE	TRUE	20	198	1	4	18.6167	3	4	1	27	Enterovirus D68	FALSE	NA	149.458
University bar 3	University bar	University	2021-10-01	2021W42	Thursday	2021-10-21	125	831.5	70	NA	NA	FALSE	TRUE	20	198	1	4	18.6167	3	4	1	27	Herpes simplex virus 1	TRUE	35.6	149.458
University bar 3	University bar	University	2021-10-01	2021W42	Thursday	2021-10-21	125	831.5	70	NA	NA	FALSE	TRUE	20	198	1	4	18.6167	3	4	1	27	Herpes simplex virus 2	FALSE	NA	149.458
University bar 3	University bar	University	2021-10-01	2021W42	Thursday	2021-10-21	125	831.5	70	NA	NA	FALSE	TRUE	20	198	1	4	18.6167	3	4	1	27	Coronavirus SARS / COVID-19	FALSE	NA	149.458
University bar 3	University bar	University	2021-10-01	2021W42	Thursday	2021-10-21	125	831.5	70	NA	NA	FALSE	TRUE	20	198	1	4	18.6167	3	4	1	27	Coronavirus HKU-1	FALSE	NA	149.458
University bar 3	University bar	University	2021-10-01	2021W42	Thursday	2021-10-21	125	831.5	70	NA	NA	FALSE	TRUE	20	198	1	4	18.6167	3	4	1	27	Mycoplasma pneumoniae	FALSE	NA	149.458
University bar 3	University bar	University	2021-10-01	2021W42	Thursday	2021-10-21	125	831.5	70	NA	NA	FALSE	TRUE	20	198	1	4	18.6167	3	4	1	27	Coxiella burnetti	FALSE	NA	149.458
University bar 3	University bar	University	2021-10-01	2021W42	Thursday	2021-10-21	125	831.5	70	NA	NA	FALSE	TRUE	20	198	1	4	18.6167	3	4	1	27	Coronavirus MERS	FALSE	NA	149.458
University bar 3	University bar	University	2021-10-01	2021W42	Thursday	2021-10-21	125	831.5	70	NA	NA	FALSE	TRUE	20	198	1	4	18.6167	3	4	1	27	Pneumocystis jiroveci	FALSE	NA	149.458
University bar 3	University bar	University	2021-10-01	2021W42	Thursday	2021-10-21	125	831.5	70	NA	NA	FALSE	TRUE	20	198	1	4	18.6167	3	4	1	27	Chlamydophila pneumoniae	FALSE	NA	149.458
University bar 3	University bar	University	2021-10-01	2021W42	Thursday	2021-10-21	125	831.5	70	NA	NA	FALSE	TRUE	20	198	1	4	18.6167	3	4	1	27	Chlamydophila psittaci	FALSE	NA	149.458
University bar 3	University bar	University	2021-10-01	2021W42	Thursday	2021-10-21	125	831.5	70	NA	NA	FALSE	TRUE	20	198	1	4	18.6167	3	4	1	27	Streptococcus pneumoniae	TRUE	38.9	149.458
University bar 3	University bar	University	2021-10-01	2021W42	Thursday	2021-10-21	125	831.5	70	NA	NA	FALSE	TRUE	20	198	1	4	18.6167	3	4	1	27	Bocavirus	FALSE	NA	149.458
University bar 3	University bar	University	2021-10-01	2021W42	Thursday	2021-10-21	125	831.5	70	NA	NA	FALSE	TRUE	20	198	1	4	18.6167	3	4	1	27	Legionella pneumophila	FALSE	NA	149.458
University bar 3	University bar	University	2021-10-01	2021W42	Thursday	2021-10-21	125	831.5	70	NA	NA	FALSE	TRUE	20	198	1	4	18.6167	3	4	1	27	TaqPath COVID-19	FALSE	NA	149.458
University bar 3	University bar	University	2021-10-01	2021W43	Wednesday	2021-10-27	131	2931	88.95	20.3	NA	FALSE	TRUE	150	198	1	NA	20.3	3	4	1	28	Influenza A virus	FALSE	NA	281.099
University bar 3	University bar	University	2021-10-01	2021W43	Wednesday	2021-10-27	131	2931	88.95	20.3	NA	FALSE	TRUE	150	198	1	NA	20.3	3	4	1	28	Influenza B virus	FALSE	NA	281.099
University bar 3	University bar	University	2021-10-01	2021W43	Wednesday	2021-10-27	131	2931	88.95	20.3	NA	FALSE	TRUE	150	198	1	NA	20.3	3	4	1	28	Respiratoir syncytieel virus	FALSE	NA	281.099
University bar 3	University bar	University	2021-10-01	2021W43	Wednesday	2021-10-27	131	2931	88.95	20.3	NA	FALSE	TRUE	150	198	1	NA	20.3	3	4	1	28	Humaan metapneumovirus	FALSE	NA	281.099
University bar 3	University bar	University	2021-10-01	2021W43	Wednesday	2021-10-27	131	2931	88.95	20.3	NA	FALSE	TRUE	150	198	1	NA	20.3	3	4	1	28	Parainfluenzavirus 1	FALSE	NA	281.099
University bar 3	University bar	University	2021-10-01	2021W43	Wednesday	2021-10-27	131	2931	88.95	20.3	NA	FALSE	TRUE	150	198	1	NA	20.3	3	4	1	28	Parainfluenzavirus 2	FALSE	NA	281.099
University bar 3	University bar	University	2021-10-01	2021W43	Wednesday	2021-10-27	131	2931	88.95	20.3	NA	FALSE	TRUE	150	198	1	NA	20.3	3	4	1	28	Parainfluenzavirus 3	FALSE	NA	281.099
University bar 3	University bar	University	2021-10-01	2021W43	Wednesday	2021-10-27	131	2931	88.95	20.3	NA	FALSE	TRUE	150	198	1	NA	20.3	3	4	1	28	Parainfluenzavirus 4	TRUE	37.8	281.099
University bar 3	University bar	University	2021-10-01	2021W43	Wednesday	2021-10-27	131	2931	88.95	20.3	NA	FALSE	TRUE	150	198	1	NA	20.3	3	4	1	28	Adenovirus	TRUE	40.3	281.099
University bar 3	University bar	University	2021-10-01	2021W43	Wednesday	2021-10-27	131	2931	88.95	20.3	NA	FALSE	TRUE	150	198	1	NA	20.3	3	4	1	28	Entero-/Rhinovirus	TRUE	34.3	281.099
University bar 3	University bar	University	2021-10-01	2021W43	Wednesday	2021-10-27	131	2931	88.95	20.3	NA	FALSE	TRUE	150	198	1	NA	20.3	3	4	1	28	Cytomegalovirus	FALSE	NA	281.099
University bar 3	University bar	University	2021-10-01	2021W43	Wednesday	2021-10-27	131	2931	88.95	20.3	NA	FALSE	TRUE	150	198	1	NA	20.3	3	4	1	28	Parechovirus	FALSE	NA	281.099
University bar 3	University bar	University	2021-10-01	2021W43	Wednesday	2021-10-27	131	2931	88.95	20.3	NA	FALSE	TRUE	150	198	1	NA	20.3	3	4	1	28	Coronavirus NL63	FALSE	NA	281.099
University bar 3	University bar	University	2021-10-01	2021W43	Wednesday	2021-10-27	131	2931	88.95	20.3	NA	FALSE	TRUE	150	198	1	NA	20.3	3	4	1	28	Coronavirus 229E	FALSE	NA	281.099
University bar 3	University bar	University	2021-10-01	2021W43	Wednesday	2021-10-27	131	2931	88.95	20.3	NA	FALSE	TRUE	150	198	1	NA	20.3	3	4	1	28	Coronavirus OC43	FALSE	NA	281.099
University bar 3	University bar	University	2021-10-01	2021W43	Wednesday	2021-10-27	131	2931	88.95	20.3	NA	FALSE	TRUE	150	198	1	NA	20.3	3	4	1	28	Enterovirus D68	FALSE	NA	281.099
University bar 3	University bar	University	2021-10-01	2021W43	Wednesday	2021-10-27	131	2931	88.95	20.3	NA	FALSE	TRUE	150	198	1	NA	20.3	3	4	1	28	Herpes simplex virus 1	FALSE	NA	281.099
University bar 3	University bar	University	2021-10-01	2021W43	Wednesday	2021-10-27	131	2931	88.95	20.3	NA	FALSE	TRUE	150	198	1	NA	20.3	3	4	1	28	Herpes simplex virus 2	FALSE	NA	281.099
University bar 3	University bar	University	2021-10-01	2021W43	Wednesday	2021-10-27	131	2931	88.95	20.3	NA	FALSE	TRUE	150	198	1	NA	20.3	3	4	1	28	Coronavirus SARS / COVID-19	FALSE	NA	281.099
University bar 3	University bar	University	2021-10-01	2021W43	Wednesday	2021-10-27	131	2931	88.95	20.3	NA	FALSE	TRUE	150	198	1	NA	20.3	3	4	1	28	Coronavirus HKU-1	FALSE	NA	281.099
University bar 3	University bar	University	2021-10-01	2021W43	Wednesday	2021-10-27	131	2931	88.95	20.3	NA	FALSE	TRUE	150	198	1	NA	20.3	3	4	1	28	Mycoplasma pneumoniae	FALSE	NA	281.099
University bar 3	University bar	University	2021-10-01	2021W43	Wednesday	2021-10-27	131	2931	88.95	20.3	NA	FALSE	TRUE	150	198	1	NA	20.3	3	4	1	28	Coxiella burnetti	FALSE	NA	281.099
University bar 3	University bar	University	2021-10-01	2021W43	Wednesday	2021-10-27	131	2931	88.95	20.3	NA	FALSE	TRUE	150	198	1	NA	20.3	3	4	1	28	Coronavirus MERS	FALSE	NA	281.099
University bar 3	University bar	University	2021-10-01	2021W43	Wednesday	2021-10-27	131	2931	88.95	20.3	NA	FALSE	TRUE	150	198	1	NA	20.3	3	4	1	28	Pneumocystis jiroveci	TRUE	35.4	281.099
University bar 3	University bar	University	2021-10-01	2021W43	Wednesday	2021-10-27	131	2931	88.95	20.3	NA	FALSE	TRUE	150	198	1	NA	20.3	3	4	1	28	Chlamydophila pneumoniae	FALSE	NA	281.099
University bar 3	University bar	University	2021-10-01	2021W43	Wednesday	2021-10-27	131	2931	88.95	20.3	NA	FALSE	TRUE	150	198	1	NA	20.3	3	4	1	28	Chlamydophila psittaci	FALSE	NA	281.099
University bar 3	University bar	University	2021-10-01	2021W43	Wednesday	2021-10-27	131	2931	88.95	20.3	NA	FALSE	TRUE	150	198	1	NA	20.3	3	4	1	28	Streptococcus pneumoniae	FALSE	NA	281.099
University bar 3	University bar	University	2021-10-01	2021W43	Wednesday	2021-10-27	131	2931	88.95	20.3	NA	FALSE	TRUE	150	198	1	NA	20.3	3	4	1	28	Bocavirus	FALSE	NA	281.099
University bar 3	University bar	University	2021-10-01	2021W43	Wednesday	2021-10-27	131	2931	88.95	20.3	NA	FALSE	TRUE	150	198	1	NA	20.3	3	4	1	28	Legionella pneumophila	FALSE	NA	281.099
University bar 3	University bar	University	2021-10-01	2021W43	Wednesday	2021-10-27	131	2931	88.95	20.3	NA	FALSE	TRUE	150	198	1	NA	20.3	3	4	1	28	TaqPath COVID-19	FALSE	NA	281.099
University bar 3	University bar	University	2021-10-01	2021W43	Monday	2021-10-25	112	907	71.1	17.2	NA	FALSE	TRUE	10	198	1	NA	17.2	3	4	1	29	Influenza A virus	FALSE	NA	214.783
University bar 3	University bar	University	2021-10-01	2021W43	Monday	2021-10-25	112	907	71.1	17.2	NA	FALSE	TRUE	10	198	1	NA	17.2	3	4	1	29	Influenza B virus	FALSE	NA	214.783
University bar 3	University bar	University	2021-10-01	2021W43	Monday	2021-10-25	112	907	71.1	17.2	NA	FALSE	TRUE	10	198	1	NA	17.2	3	4	1	29	Respiratoir syncytieel virus	FALSE	NA	214.783
University bar 3	University bar	University	2021-10-01	2021W43	Monday	2021-10-25	112	907	71.1	17.2	NA	FALSE	TRUE	10	198	1	NA	17.2	3	4	1	29	Humaan metapneumovirus	FALSE	NA	214.783
University bar 3	University bar	University	2021-10-01	2021W43	Monday	2021-10-25	112	907	71.1	17.2	NA	FALSE	TRUE	10	198	1	NA	17.2	3	4	1	29	Parainfluenzavirus 1	FALSE	NA	214.783
University bar 3	University bar	University	2021-10-01	2021W43	Monday	2021-10-25	112	907	71.1	17.2	NA	FALSE	TRUE	10	198	1	NA	17.2	3	4	1	29	Parainfluenzavirus 2	FALSE	NA	214.783
University bar 3	University bar	University	2021-10-01	2021W43	Monday	2021-10-25	112	907	71.1	17.2	NA	FALSE	TRUE	10	198	1	NA	17.2	3	4	1	29	Parainfluenzavirus 3	FALSE	NA	214.783
University bar 3	University bar	University	2021-10-01	2021W43	Monday	2021-10-25	112	907	71.1	17.2	NA	FALSE	TRUE	10	198	1	NA	17.2	3	4	1	29	Parainfluenzavirus 4	FALSE	NA	214.783
University bar 3	University bar	University	2021-10-01	2021W43	Monday	2021-10-25	112	907	71.1	17.2	NA	FALSE	TRUE	10	198	1	NA	17.2	3	4	1	29	Adenovirus	TRUE	42.7	214.783
University bar 3	University bar	University	2021-10-01	2021W43	Monday	2021-10-25	112	907	71.1	17.2	NA	FALSE	TRUE	10	198	1	NA	17.2	3	4	1	29	Entero-/Rhinovirus	FALSE	NA	214.783
University bar 3	University bar	University	2021-10-01	2021W43	Monday	2021-10-25	112	907	71.1	17.2	NA	FALSE	TRUE	10	198	1	NA	17.2	3	4	1	29	Cytomegalovirus	FALSE	NA	214.783
University bar 3	University bar	University	2021-10-01	2021W43	Monday	2021-10-25	112	907	71.1	17.2	NA	FALSE	TRUE	10	198	1	NA	17.2	3	4	1	29	Parechovirus	FALSE	NA	214.783
University bar 3	University bar	University	2021-10-01	2021W43	Monday	2021-10-25	112	907	71.1	17.2	NA	FALSE	TRUE	10	198	1	NA	17.2	3	4	1	29	Coronavirus NL63	FALSE	NA	214.783
University bar 3	University bar	University	2021-10-01	2021W43	Monday	2021-10-25	112	907	71.1	17.2	NA	FALSE	TRUE	10	198	1	NA	17.2	3	4	1	29	Coronavirus 229E	FALSE	NA	214.783
University bar 3	University bar	University	2021-10-01	2021W43	Monday	2021-10-25	112	907	71.1	17.2	NA	FALSE	TRUE	10	198	1	NA	17.2	3	4	1	29	Coronavirus OC43	TRUE	35.4	214.783
University bar 3	University bar	University	2021-10-01	2021W43	Monday	2021-10-25	112	907	71.1	17.2	NA	FALSE	TRUE	10	198	1	NA	17.2	3	4	1	29	Enterovirus D68	FALSE	NA	214.783
University bar 3	University bar	University	2021-10-01	2021W43	Monday	2021-10-25	112	907	71.1	17.2	NA	FALSE	TRUE	10	198	1	NA	17.2	3	4	1	29	Herpes simplex virus 1	FALSE	NA	214.783
University bar 3	University bar	University	2021-10-01	2021W43	Monday	2021-10-25	112	907	71.1	17.2	NA	FALSE	TRUE	10	198	1	NA	17.2	3	4	1	29	Herpes simplex virus 2	FALSE	NA	214.783
University bar 3	University bar	University	2021-10-01	2021W43	Monday	2021-10-25	112	907	71.1	17.2	NA	FALSE	TRUE	10	198	1	NA	17.2	3	4	1	29	Coronavirus SARS / COVID-19	FALSE	NA	214.783
University bar 3	University bar	University	2021-10-01	2021W43	Monday	2021-10-25	112	907	71.1	17.2	NA	FALSE	TRUE	10	198	1	NA	17.2	3	4	1	29	Coronavirus HKU-1	FALSE	NA	214.783
University bar 3	University bar	University	2021-10-01	2021W43	Monday	2021-10-25	112	907	71.1	17.2	NA	FALSE	TRUE	10	198	1	NA	17.2	3	4	1	29	Mycoplasma pneumoniae	FALSE	NA	214.783
University bar 3	University bar	University	2021-10-01	2021W43	Monday	2021-10-25	112	907	71.1	17.2	NA	FALSE	TRUE	10	198	1	NA	17.2	3	4	1	29	Coxiella burnetti	FALSE	NA	214.783
University bar 3	University bar	University	2021-10-01	2021W43	Monday	2021-10-25	112	907	71.1	17.2	NA	FALSE	TRUE	10	198	1	NA	17.2	3	4	1	29	Coronavirus MERS	FALSE	NA	214.783
University bar 3	University bar	University	2021-10-01	2021W43	Monday	2021-10-25	112	907	71.1	17.2	NA	FALSE	TRUE	10	198	1	NA	17.2	3	4	1	29	Pneumocystis jiroveci	FALSE	NA	214.783
University bar 3	University bar	University	2021-10-01	2021W43	Monday	2021-10-25	112	907	71.1	17.2	NA	FALSE	TRUE	10	198	1	NA	17.2	3	4	1	29	Chlamydophila pneumoniae	FALSE	NA	214.783
University bar 3	University bar	University	2021-10-01	2021W43	Monday	2021-10-25	112	907	71.1	17.2	NA	FALSE	TRUE	10	198	1	NA	17.2	3	4	1	29	Chlamydophila psittaci	FALSE	NA	214.783
University bar 3	University bar	University	2021-10-01	2021W43	Monday	2021-10-25	112	907	71.1	17.2	NA	FALSE	TRUE	10	198	1	NA	17.2	3	4	1	29	Streptococcus pneumoniae	FALSE	NA	214.783
University bar 3	University bar	University	2021-10-01	2021W43	Monday	2021-10-25	112	907	71.1	17.2	NA	FALSE	TRUE	10	198	1	NA	17.2	3	4	1	29	Bocavirus	FALSE	NA	214.783
University bar 3	University bar	University	2021-10-01	2021W43	Monday	2021-10-25	112	907	71.1	17.2	NA	FALSE	TRUE	10	198	1	NA	17.2	3	4	1	29	Legionella pneumophila	FALSE	NA	214.783
University bar 3	University bar	University	2021-10-01	2021W43	Monday	2021-10-25	112	907	71.1	17.2	NA	FALSE	TRUE	10	198	1	NA	17.2	3	4	1	29	TaqPath COVID-19	FALSE	NA	214.783
University bar 3	University bar	University	2021-10-01	2021W43	Thursday	2021-10-28	113	666	62.55	18.4	NA	FALSE	TRUE	31.5	198	1	NA	18.4	3	4	1	30	Influenza A virus	FALSE	NA	326.629
University bar 3	University bar	University	2021-10-01	2021W43	Thursday	2021-10-28	113	666	62.55	18.4	NA	FALSE	TRUE	31.5	198	1	NA	18.4	3	4	1	30	Influenza B virus	FALSE	NA	326.629
University bar 3	University bar	University	2021-10-01	2021W43	Thursday	2021-10-28	113	666	62.55	18.4	NA	FALSE	TRUE	31.5	198	1	NA	18.4	3	4	1	30	Respiratoir syncytieel virus	FALSE	NA	326.629
University bar 3	University bar	University	2021-10-01	2021W43	Thursday	2021-10-28	113	666	62.55	18.4	NA	FALSE	TRUE	31.5	198	1	NA	18.4	3	4	1	30	Humaan metapneumovirus	TRUE	38.9	326.629
University bar 3	University bar	University	2021-10-01	2021W43	Thursday	2021-10-28	113	666	62.55	18.4	NA	FALSE	TRUE	31.5	198	1	NA	18.4	3	4	1	30	Parainfluenzavirus 1	FALSE	NA	326.629
University bar 3	University bar	University	2021-10-01	2021W43	Thursday	2021-10-28	113	666	62.55	18.4	NA	FALSE	TRUE	31.5	198	1	NA	18.4	3	4	1	30	Parainfluenzavirus 2	FALSE	NA	326.629
University bar 3	University bar	University	2021-10-01	2021W43	Thursday	2021-10-28	113	666	62.55	18.4	NA	FALSE	TRUE	31.5	198	1	NA	18.4	3	4	1	30	Parainfluenzavirus 3	FALSE	NA	326.629
University bar 3	University bar	University	2021-10-01	2021W43	Thursday	2021-10-28	113	666	62.55	18.4	NA	FALSE	TRUE	31.5	198	1	NA	18.4	3	4	1	30	Parainfluenzavirus 4	FALSE	NA	326.629
University bar 3	University bar	University	2021-10-01	2021W43	Thursday	2021-10-28	113	666	62.55	18.4	NA	FALSE	TRUE	31.5	198	1	NA	18.4	3	4	1	30	Adenovirus	FALSE	NA	326.629
University bar 3	University bar	University	2021-10-01	2021W43	Thursday	2021-10-28	113	666	62.55	18.4	NA	FALSE	TRUE	31.5	198	1	NA	18.4	3	4	1	30	Entero-/Rhinovirus	TRUE	35.7	326.629
University bar 3	University bar	University	2021-10-01	2021W43	Thursday	2021-10-28	113	666	62.55	18.4	NA	FALSE	TRUE	31.5	198	1	NA	18.4	3	4	1	30	Cytomegalovirus	FALSE	NA	326.629
University bar 3	University bar	University	2021-10-01	2021W43	Thursday	2021-10-28	113	666	62.55	18.4	NA	FALSE	TRUE	31.5	198	1	NA	18.4	3	4	1	30	Parechovirus	FALSE	NA	326.629
University bar 3	University bar	University	2021-10-01	2021W43	Thursday	2021-10-28	113	666	62.55	18.4	NA	FALSE	TRUE	31.5	198	1	NA	18.4	3	4	1	30	Coronavirus NL63	FALSE	NA	326.629
University bar 3	University bar	University	2021-10-01	2021W43	Thursday	2021-10-28	113	666	62.55	18.4	NA	FALSE	TRUE	31.5	198	1	NA	18.4	3	4	1	30	Coronavirus 229E	FALSE	NA	326.629
University bar 3	University bar	University	2021-10-01	2021W43	Thursday	2021-10-28	113	666	62.55	18.4	NA	FALSE	TRUE	31.5	198	1	NA	18.4	3	4	1	30	Coronavirus OC43	FALSE	NA	326.629
University bar 3	University bar	University	2021-10-01	2021W43	Thursday	2021-10-28	113	666	62.55	18.4	NA	FALSE	TRUE	31.5	198	1	NA	18.4	3	4	1	30	Enterovirus D68	FALSE	NA	326.629
University bar 3	University bar	University	2021-10-01	2021W43	Thursday	2021-10-28	113	666	62.55	18.4	NA	FALSE	TRUE	31.5	198	1	NA	18.4	3	4	1	30	Herpes simplex virus 1	FALSE	NA	326.629
University bar 3	University bar	University	2021-10-01	2021W43	Thursday	2021-10-28	113	666	62.55	18.4	NA	FALSE	TRUE	31.5	198	1	NA	18.4	3	4	1	30	Herpes simplex virus 2	FALSE	NA	326.629
University bar 3	University bar	University	2021-10-01	2021W43	Thursday	2021-10-28	113	666	62.55	18.4	NA	FALSE	TRUE	31.5	198	1	NA	18.4	3	4	1	30	Coronavirus SARS / COVID-19	FALSE	NA	326.629
University bar 3	University bar	University	2021-10-01	2021W43	Thursday	2021-10-28	113	666	62.55	18.4	NA	FALSE	TRUE	31.5	198	1	NA	18.4	3	4	1	30	Coronavirus HKU-1	FALSE	NA	326.629
University bar 3	University bar	University	2021-10-01	2021W43	Thursday	2021-10-28	113	666	62.55	18.4	NA	FALSE	TRUE	31.5	198	1	NA	18.4	3	4	1	30	Mycoplasma pneumoniae	FALSE	NA	326.629
University bar 3	University bar	University	2021-10-01	2021W43	Thursday	2021-10-28	113	666	62.55	18.4	NA	FALSE	TRUE	31.5	198	1	NA	18.4	3	4	1	30	Coxiella burnetti	FALSE	NA	326.629
University bar 3	University bar	University	2021-10-01	2021W43	Thursday	2021-10-28	113	666	62.55	18.4	NA	FALSE	TRUE	31.5	198	1	NA	18.4	3	4	1	30	Coronavirus MERS	FALSE	NA	326.629
University bar 3	University bar	University	2021-10-01	2021W43	Thursday	2021-10-28	113	666	62.55	18.4	NA	FALSE	TRUE	31.5	198	1	NA	18.4	3	4	1	30	Pneumocystis jiroveci	TRUE	34.3	326.629
University bar 3	University bar	University	2021-10-01	2021W43	Thursday	2021-10-28	113	666	62.55	18.4	NA	FALSE	TRUE	31.5	198	1	NA	18.4	3	4	1	30	Chlamydophila pneumoniae	FALSE	NA	326.629
University bar 3	University bar	University	2021-10-01	2021W43	Thursday	2021-10-28	113	666	62.55	18.4	NA	FALSE	TRUE	31.5	198	1	NA	18.4	3	4	1	30	Chlamydophila psittaci	FALSE	NA	326.629
University bar 3	University bar	University	2021-10-01	2021W43	Thursday	2021-10-28	113	666	62.55	18.4	NA	FALSE	TRUE	31.5	198	1	NA	18.4	3	4	1	30	Streptococcus pneumoniae	FALSE	NA	326.629
University bar 3	University bar	University	2021-10-01	2021W43	Thursday	2021-10-28	113	666	62.55	18.4	NA	FALSE	TRUE	31.5	198	1	NA	18.4	3	4	1	30	Bocavirus	FALSE	NA	326.629
University bar 3	University bar	University	2021-10-01	2021W43	Thursday	2021-10-28	113	666	62.55	18.4	NA	FALSE	TRUE	31.5	198	1	NA	18.4	3	4	1	30	Legionella pneumophila	FALSE	NA	326.629
University bar 3	University bar	University	2021-10-01	2021W43	Thursday	2021-10-28	113	666	62.55	18.4	NA	FALSE	TRUE	31.5	198	1	NA	18.4	3	4	1	30	TaqPath COVID-19	FALSE	NA	326.629
University bar 3	University bar	University	2021-11-01	2021W44	Thursday	2021-11-04	121	1029	73.45	15.4	3	FALSE	TRUE	9.5	198	1	5	15.4	3	5	1	31	Influenza A virus	FALSE	NA	333.558
University bar 3	University bar	University	2021-11-01	2021W44	Thursday	2021-11-04	121	1029	73.45	15.4	3	FALSE	TRUE	9.5	198	1	5	15.4	3	5	1	31	Influenza B virus	FALSE	NA	333.558
University bar 3	University bar	University	2021-11-01	2021W44	Thursday	2021-11-04	121	1029	73.45	15.4	3	FALSE	TRUE	9.5	198	1	5	15.4	3	5	1	31	Respiratoir syncytieel virus	FALSE	NA	333.558
University bar 3	University bar	University	2021-11-01	2021W44	Thursday	2021-11-04	121	1029	73.45	15.4	3	FALSE	TRUE	9.5	198	1	5	15.4	3	5	1	31	Humaan metapneumovirus	FALSE	NA	333.558
University bar 3	University bar	University	2021-11-01	2021W44	Thursday	2021-11-04	121	1029	73.45	15.4	3	FALSE	TRUE	9.5	198	1	5	15.4	3	5	1	31	Parainfluenzavirus 1	FALSE	NA	333.558
University bar 3	University bar	University	2021-11-01	2021W44	Thursday	2021-11-04	121	1029	73.45	15.4	3	FALSE	TRUE	9.5	198	1	5	15.4	3	5	1	31	Parainfluenzavirus 2	FALSE	NA	333.558
University bar 3	University bar	University	2021-11-01	2021W44	Thursday	2021-11-04	121	1029	73.45	15.4	3	FALSE	TRUE	9.5	198	1	5	15.4	3	5	1	31	Parainfluenzavirus 3	FALSE	NA	333.558
University bar 3	University bar	University	2021-11-01	2021W44	Thursday	2021-11-04	121	1029	73.45	15.4	3	FALSE	TRUE	9.5	198	1	5	15.4	3	5	1	31	Parainfluenzavirus 4	FALSE	NA	333.558
University bar 3	University bar	University	2021-11-01	2021W44	Thursday	2021-11-04	121	1029	73.45	15.4	3	FALSE	TRUE	9.5	198	1	5	15.4	3	5	1	31	Adenovirus	FALSE	NA	333.558
University bar 3	University bar	University	2021-11-01	2021W44	Thursday	2021-11-04	121	1029	73.45	15.4	3	FALSE	TRUE	9.5	198	1	5	15.4	3	5	1	31	Entero-/Rhinovirus	TRUE	37	333.558
University bar 3	University bar	University	2021-11-01	2021W44	Thursday	2021-11-04	121	1029	73.45	15.4	3	FALSE	TRUE	9.5	198	1	5	15.4	3	5	1	31	Cytomegalovirus	FALSE	NA	333.558
University bar 3	University bar	University	2021-11-01	2021W44	Thursday	2021-11-04	121	1029	73.45	15.4	3	FALSE	TRUE	9.5	198	1	5	15.4	3	5	1	31	Parechovirus	FALSE	NA	333.558
University bar 3	University bar	University	2021-11-01	2021W44	Thursday	2021-11-04	121	1029	73.45	15.4	3	FALSE	TRUE	9.5	198	1	5	15.4	3	5	1	31	Coronavirus NL63	FALSE	NA	333.558
University bar 3	University bar	University	2021-11-01	2021W44	Thursday	2021-11-04	121	1029	73.45	15.4	3	FALSE	TRUE	9.5	198	1	5	15.4	3	5	1	31	Coronavirus 229E	FALSE	NA	333.558
University bar 3	University bar	University	2021-11-01	2021W44	Thursday	2021-11-04	121	1029	73.45	15.4	3	FALSE	TRUE	9.5	198	1	5	15.4	3	5	1	31	Coronavirus OC43	FALSE	NA	333.558
University bar 3	University bar	University	2021-11-01	2021W44	Thursday	2021-11-04	121	1029	73.45	15.4	3	FALSE	TRUE	9.5	198	1	5	15.4	3	5	1	31	Enterovirus D68	FALSE	NA	333.558
University bar 3	University bar	University	2021-11-01	2021W44	Thursday	2021-11-04	121	1029	73.45	15.4	3	FALSE	TRUE	9.5	198	1	5	15.4	3	5	1	31	Herpes simplex virus 1	FALSE	NA	333.558
University bar 3	University bar	University	2021-11-01	2021W44	Thursday	2021-11-04	121	1029	73.45	15.4	3	FALSE	TRUE	9.5	198	1	5	15.4	3	5	1	31	Herpes simplex virus 2	FALSE	NA	333.558
University bar 3	University bar	University	2021-11-01	2021W44	Thursday	2021-11-04	121	1029	73.45	15.4	3	FALSE	TRUE	9.5	198	1	5	15.4	3	5	1	31	Coronavirus SARS / COVID-19	FALSE	NA	333.558
University bar 3	University bar	University	2021-11-01	2021W44	Thursday	2021-11-04	121	1029	73.45	15.4	3	FALSE	TRUE	9.5	198	1	5	15.4	3	5	1	31	Coronavirus HKU-1	FALSE	NA	333.558
University bar 3	University bar	University	2021-11-01	2021W44	Thursday	2021-11-04	121	1029	73.45	15.4	3	FALSE	TRUE	9.5	198	1	5	15.4	3	5	1	31	Mycoplasma pneumoniae	FALSE	NA	333.558
University bar 3	University bar	University	2021-11-01	2021W44	Thursday	2021-11-04	121	1029	73.45	15.4	3	FALSE	TRUE	9.5	198	1	5	15.4	3	5	1	31	Coxiella burnetti	FALSE	NA	333.558
University bar 3	University bar	University	2021-11-01	2021W44	Thursday	2021-11-04	121	1029	73.45	15.4	3	FALSE	TRUE	9.5	198	1	5	15.4	3	5	1	31	Coronavirus MERS	FALSE	NA	333.558
University bar 3	University bar	University	2021-11-01	2021W44	Thursday	2021-11-04	121	1029	73.45	15.4	3	FALSE	TRUE	9.5	198	1	5	15.4	3	5	1	31	Pneumocystis jiroveci	FALSE	NA	333.558
University bar 3	University bar	University	2021-11-01	2021W44	Thursday	2021-11-04	121	1029	73.45	15.4	3	FALSE	TRUE	9.5	198	1	5	15.4	3	5	1	31	Chlamydophila pneumoniae	FALSE	NA	333.558
University bar 3	University bar	University	2021-11-01	2021W44	Thursday	2021-11-04	121	1029	73.45	15.4	3	FALSE	TRUE	9.5	198	1	5	15.4	3	5	1	31	Chlamydophila psittaci	FALSE	NA	333.558
University bar 3	University bar	University	2021-11-01	2021W44	Thursday	2021-11-04	121	1029	73.45	15.4	3	FALSE	TRUE	9.5	198	1	5	15.4	3	5	1	31	Streptococcus pneumoniae	TRUE	35.3	333.558
University bar 3	University bar	University	2021-11-01	2021W44	Thursday	2021-11-04	121	1029	73.45	15.4	3	FALSE	TRUE	9.5	198	1	5	15.4	3	5	1	31	Bocavirus	FALSE	NA	333.558
University bar 3	University bar	University	2021-11-01	2021W44	Thursday	2021-11-04	121	1029	73.45	15.4	3	FALSE	TRUE	9.5	198	1	5	15.4	3	5	1	31	Legionella pneumophila	FALSE	NA	333.558
University bar 3	University bar	University	2021-11-01	2021W44	Thursday	2021-11-04	121	1029	73.45	15.4	3	FALSE	TRUE	9.5	198	1	5	15.4	3	5	1	31	TaqPath COVID-19	FALSE	NA	333.558
University bar 3	University bar	University	2021-11-01	2021W45	Tuesday	2021-11-09	122	689.5	54.6	15.5	3	FALSE	TRUE	12.5	198	1	3	15.5	3	3	1	32	Influenza A virus	FALSE	NA	481.036
University bar 3	University bar	University	2021-11-01	2021W45	Tuesday	2021-11-09	122	689.5	54.6	15.5	3	FALSE	TRUE	12.5	198	1	3	15.5	3	3	1	32	Influenza B virus	FALSE	NA	481.036
University bar 3	University bar	University	2021-11-01	2021W45	Tuesday	2021-11-09	122	689.5	54.6	15.5	3	FALSE	TRUE	12.5	198	1	3	15.5	3	3	1	32	Respiratoir syncytieel virus	FALSE	NA	481.036
University bar 3	University bar	University	2021-11-01	2021W45	Tuesday	2021-11-09	122	689.5	54.6	15.5	3	FALSE	TRUE	12.5	198	1	3	15.5	3	3	1	32	Humaan metapneumovirus	FALSE	NA	481.036
University bar 3	University bar	University	2021-11-01	2021W45	Tuesday	2021-11-09	122	689.5	54.6	15.5	3	FALSE	TRUE	12.5	198	1	3	15.5	3	3	1	32	Parainfluenzavirus 1	FALSE	NA	481.036
University bar 3	University bar	University	2021-11-01	2021W45	Tuesday	2021-11-09	122	689.5	54.6	15.5	3	FALSE	TRUE	12.5	198	1	3	15.5	3	3	1	32	Parainfluenzavirus 2	FALSE	NA	481.036
University bar 3	University bar	University	2021-11-01	2021W45	Tuesday	2021-11-09	122	689.5	54.6	15.5	3	FALSE	TRUE	12.5	198	1	3	15.5	3	3	1	32	Parainfluenzavirus 3	FALSE	NA	481.036
University bar 3	University bar	University	2021-11-01	2021W45	Tuesday	2021-11-09	122	689.5	54.6	15.5	3	FALSE	TRUE	12.5	198	1	3	15.5	3	3	1	32	Parainfluenzavirus 4	FALSE	NA	481.036
University bar 3	University bar	University	2021-11-01	2021W45	Tuesday	2021-11-09	122	689.5	54.6	15.5	3	FALSE	TRUE	12.5	198	1	3	15.5	3	3	1	32	Adenovirus	FALSE	NA	481.036
University bar 3	University bar	University	2021-11-01	2021W45	Tuesday	2021-11-09	122	689.5	54.6	15.5	3	FALSE	TRUE	12.5	198	1	3	15.5	3	3	1	32	Entero-/Rhinovirus	FALSE	NA	481.036
University bar 3	University bar	University	2021-11-01	2021W45	Tuesday	2021-11-09	122	689.5	54.6	15.5	3	FALSE	TRUE	12.5	198	1	3	15.5	3	3	1	32	Cytomegalovirus	FALSE	NA	481.036
University bar 3	University bar	University	2021-11-01	2021W45	Tuesday	2021-11-09	122	689.5	54.6	15.5	3	FALSE	TRUE	12.5	198	1	3	15.5	3	3	1	32	Parechovirus	FALSE	NA	481.036
University bar 3	University bar	University	2021-11-01	2021W45	Tuesday	2021-11-09	122	689.5	54.6	15.5	3	FALSE	TRUE	12.5	198	1	3	15.5	3	3	1	32	Coronavirus NL63	FALSE	NA	481.036
University bar 3	University bar	University	2021-11-01	2021W45	Tuesday	2021-11-09	122	689.5	54.6	15.5	3	FALSE	TRUE	12.5	198	1	3	15.5	3	3	1	32	Coronavirus 229E	FALSE	NA	481.036
University bar 3	University bar	University	2021-11-01	2021W45	Tuesday	2021-11-09	122	689.5	54.6	15.5	3	FALSE	TRUE	12.5	198	1	3	15.5	3	3	1	32	Coronavirus OC43	FALSE	NA	481.036
University bar 3	University bar	University	2021-11-01	2021W45	Tuesday	2021-11-09	122	689.5	54.6	15.5	3	FALSE	TRUE	12.5	198	1	3	15.5	3	3	1	32	Enterovirus D68	FALSE	NA	481.036
University bar 3	University bar	University	2021-11-01	2021W45	Tuesday	2021-11-09	122	689.5	54.6	15.5	3	FALSE	TRUE	12.5	198	1	3	15.5	3	3	1	32	Herpes simplex virus 1	FALSE	NA	481.036
University bar 3	University bar	University	2021-11-01	2021W45	Tuesday	2021-11-09	122	689.5	54.6	15.5	3	FALSE	TRUE	12.5	198	1	3	15.5	3	3	1	32	Herpes simplex virus 2	FALSE	NA	481.036
University bar 3	University bar	University	2021-11-01	2021W45	Tuesday	2021-11-09	122	689.5	54.6	15.5	3	FALSE	TRUE	12.5	198	1	3	15.5	3	3	1	32	Coronavirus SARS / COVID-19	FALSE	NA	481.036
University bar 3	University bar	University	2021-11-01	2021W45	Tuesday	2021-11-09	122	689.5	54.6	15.5	3	FALSE	TRUE	12.5	198	1	3	15.5	3	3	1	32	Coronavirus HKU-1	FALSE	NA	481.036
University bar 3	University bar	University	2021-11-01	2021W45	Tuesday	2021-11-09	122	689.5	54.6	15.5	3	FALSE	TRUE	12.5	198	1	3	15.5	3	3	1	32	Mycoplasma pneumoniae	FALSE	NA	481.036
University bar 3	University bar	University	2021-11-01	2021W45	Tuesday	2021-11-09	122	689.5	54.6	15.5	3	FALSE	TRUE	12.5	198	1	3	15.5	3	3	1	32	Coxiella burnetti	FALSE	NA	481.036
University bar 3	University bar	University	2021-11-01	2021W45	Tuesday	2021-11-09	122	689.5	54.6	15.5	3	FALSE	TRUE	12.5	198	1	3	15.5	3	3	1	32	Coronavirus MERS	FALSE	NA	481.036
University bar 3	University bar	University	2021-11-01	2021W45	Tuesday	2021-11-09	122	689.5	54.6	15.5	3	FALSE	TRUE	12.5	198	1	3	15.5	3	3	1	32	Pneumocystis jiroveci	FALSE	NA	481.036
University bar 3	University bar	University	2021-11-01	2021W45	Tuesday	2021-11-09	122	689.5	54.6	15.5	3	FALSE	TRUE	12.5	198	1	3	15.5	3	3	1	32	Chlamydophila pneumoniae	FALSE	NA	481.036
University bar 3	University bar	University	2021-11-01	2021W45	Tuesday	2021-11-09	122	689.5	54.6	15.5	3	FALSE	TRUE	12.5	198	1	3	15.5	3	3	1	32	Chlamydophila psittaci	FALSE	NA	481.036
University bar 3	University bar	University	2021-11-01	2021W45	Tuesday	2021-11-09	122	689.5	54.6	15.5	3	FALSE	TRUE	12.5	198	1	3	15.5	3	3	1	32	Streptococcus pneumoniae	FALSE	NA	481.036
University bar 3	University bar	University	2021-11-01	2021W45	Tuesday	2021-11-09	122	689.5	54.6	15.5	3	FALSE	TRUE	12.5	198	1	3	15.5	3	3	1	32	Bocavirus	FALSE	NA	481.036
University bar 3	University bar	University	2021-11-01	2021W45	Tuesday	2021-11-09	122	689.5	54.6	15.5	3	FALSE	TRUE	12.5	198	1	3	15.5	3	3	1	32	Legionella pneumophila	FALSE	NA	481.036
University bar 3	University bar	University	2021-11-01	2021W45	Tuesday	2021-11-09	122	689.5	54.6	15.5	3	FALSE	TRUE	12.5	198	1	3	15.5	3	3	1	32	TaqPath COVID-19	FALSE	NA	481.036
University bar 3	University bar	University	2021-11-01	2021W45	Wednesday	2021-11-10	119	1626	61.45	15.25	3	FALSE	TRUE	19	198	1	4.5	15.25	3	4	1	33	Influenza A virus	FALSE	NA	510.729
University bar 3	University bar	University	2021-11-01	2021W45	Wednesday	2021-11-10	119	1626	61.45	15.25	3	FALSE	TRUE	19	198	1	4.5	15.25	3	4	1	33	Influenza B virus	FALSE	NA	510.729
University bar 3	University bar	University	2021-11-01	2021W45	Wednesday	2021-11-10	119	1626	61.45	15.25	3	FALSE	TRUE	19	198	1	4.5	15.25	3	4	1	33	Respiratoir syncytieel virus	FALSE	NA	510.729
University bar 3	University bar	University	2021-11-01	2021W45	Wednesday	2021-11-10	119	1626	61.45	15.25	3	FALSE	TRUE	19	198	1	4.5	15.25	3	4	1	33	Humaan metapneumovirus	FALSE	NA	510.729
University bar 3	University bar	University	2021-11-01	2021W45	Wednesday	2021-11-10	119	1626	61.45	15.25	3	FALSE	TRUE	19	198	1	4.5	15.25	3	4	1	33	Parainfluenzavirus 1	FALSE	NA	510.729
University bar 3	University bar	University	2021-11-01	2021W45	Wednesday	2021-11-10	119	1626	61.45	15.25	3	FALSE	TRUE	19	198	1	4.5	15.25	3	4	1	33	Parainfluenzavirus 2	FALSE	NA	510.729
University bar 3	University bar	University	2021-11-01	2021W45	Wednesday	2021-11-10	119	1626	61.45	15.25	3	FALSE	TRUE	19	198	1	4.5	15.25	3	4	1	33	Parainfluenzavirus 3	FALSE	NA	510.729
University bar 3	University bar	University	2021-11-01	2021W45	Wednesday	2021-11-10	119	1626	61.45	15.25	3	FALSE	TRUE	19	198	1	4.5	15.25	3	4	1	33	Parainfluenzavirus 4	FALSE	NA	510.729
University bar 3	University bar	University	2021-11-01	2021W45	Wednesday	2021-11-10	119	1626	61.45	15.25	3	FALSE	TRUE	19	198	1	4.5	15.25	3	4	1	33	Adenovirus	FALSE	NA	510.729
University bar 3	University bar	University	2021-11-01	2021W45	Wednesday	2021-11-10	119	1626	61.45	15.25	3	FALSE	TRUE	19	198	1	4.5	15.25	3	4	1	33	Entero-/Rhinovirus	FALSE	NA	510.729
University bar 3	University bar	University	2021-11-01	2021W45	Wednesday	2021-11-10	119	1626	61.45	15.25	3	FALSE	TRUE	19	198	1	4.5	15.25	3	4	1	33	Cytomegalovirus	FALSE	NA	510.729
University bar 3	University bar	University	2021-11-01	2021W45	Wednesday	2021-11-10	119	1626	61.45	15.25	3	FALSE	TRUE	19	198	1	4.5	15.25	3	4	1	33	Parechovirus	FALSE	NA	510.729
University bar 3	University bar	University	2021-11-01	2021W45	Wednesday	2021-11-10	119	1626	61.45	15.25	3	FALSE	TRUE	19	198	1	4.5	15.25	3	4	1	33	Coronavirus NL63	FALSE	NA	510.729
University bar 3	University bar	University	2021-11-01	2021W45	Wednesday	2021-11-10	119	1626	61.45	15.25	3	FALSE	TRUE	19	198	1	4.5	15.25	3	4	1	33	Coronavirus 229E	FALSE	NA	510.729
University bar 3	University bar	University	2021-11-01	2021W45	Wednesday	2021-11-10	119	1626	61.45	15.25	3	FALSE	TRUE	19	198	1	4.5	15.25	3	4	1	33	Coronavirus OC43	TRUE	36.7	510.729
University bar 3	University bar	University	2021-11-01	2021W45	Wednesday	2021-11-10	119	1626	61.45	15.25	3	FALSE	TRUE	19	198	1	4.5	15.25	3	4	1	33	Enterovirus D68	FALSE	NA	510.729
University bar 3	University bar	University	2021-11-01	2021W45	Wednesday	2021-11-10	119	1626	61.45	15.25	3	FALSE	TRUE	19	198	1	4.5	15.25	3	4	1	33	Herpes simplex virus 1	FALSE	NA	510.729
University bar 3	University bar	University	2021-11-01	2021W45	Wednesday	2021-11-10	119	1626	61.45	15.25	3	FALSE	TRUE	19	198	1	4.5	15.25	3	4	1	33	Herpes simplex virus 2	FALSE	NA	510.729
University bar 3	University bar	University	2021-11-01	2021W45	Wednesday	2021-11-10	119	1626	61.45	15.25	3	FALSE	TRUE	19	198	1	4.5	15.25	3	4	1	33	Coronavirus SARS / COVID-19	FALSE	NA	510.729
University bar 3	University bar	University	2021-11-01	2021W45	Wednesday	2021-11-10	119	1626	61.45	15.25	3	FALSE	TRUE	19	198	1	4.5	15.25	3	4	1	33	Coronavirus HKU-1	FALSE	NA	510.729
University bar 3	University bar	University	2021-11-01	2021W45	Wednesday	2021-11-10	119	1626	61.45	15.25	3	FALSE	TRUE	19	198	1	4.5	15.25	3	4	1	33	Mycoplasma pneumoniae	FALSE	NA	510.729
University bar 3	University bar	University	2021-11-01	2021W45	Wednesday	2021-11-10	119	1626	61.45	15.25	3	FALSE	TRUE	19	198	1	4.5	15.25	3	4	1	33	Coxiella burnetti	FALSE	NA	510.729
University bar 3	University bar	University	2021-11-01	2021W45	Wednesday	2021-11-10	119	1626	61.45	15.25	3	FALSE	TRUE	19	198	1	4.5	15.25	3	4	1	33	Coronavirus MERS	FALSE	NA	510.729
University bar 3	University bar	University	2021-11-01	2021W45	Wednesday	2021-11-10	119	1626	61.45	15.25	3	FALSE	TRUE	19	198	1	4.5	15.25	3	4	1	33	Pneumocystis jiroveci	TRUE	37.7	510.729
University bar 3	University bar	University	2021-11-01	2021W45	Wednesday	2021-11-10	119	1626	61.45	15.25	3	FALSE	TRUE	19	198	1	4.5	15.25	3	4	1	33	Chlamydophila pneumoniae	FALSE	NA	510.729
University bar 3	University bar	University	2021-11-01	2021W45	Wednesday	2021-11-10	119	1626	61.45	15.25	3	FALSE	TRUE	19	198	1	4.5	15.25	3	4	1	33	Chlamydophila psittaci	FALSE	NA	510.729
University bar 3	University bar	University	2021-11-01	2021W45	Wednesday	2021-11-10	119	1626	61.45	15.25	3	FALSE	TRUE	19	198	1	4.5	15.25	3	4	1	33	Streptococcus pneumoniae	FALSE	NA	510.729
University bar 3	University bar	University	2021-11-01	2021W45	Wednesday	2021-11-10	119	1626	61.45	15.25	3	FALSE	TRUE	19	198	1	4.5	15.25	3	4	1	33	Bocavirus	FALSE	NA	510.729
University bar 3	University bar	University	2021-11-01	2021W45	Wednesday	2021-11-10	119	1626	61.45	15.25	3	FALSE	TRUE	19	198	1	4.5	15.25	3	4	1	33	Legionella pneumophila	FALSE	NA	510.729
University bar 3	University bar	University	2021-11-01	2021W45	Wednesday	2021-11-10	119	1626	61.45	15.25	3	FALSE	TRUE	19	198	1	4.5	15.25	3	4	1	33	TaqPath COVID-19	FALSE	NA	510.729
University auditorium 2	University auditorium	University	2021-11-01	2021W44	Thursday	2021-11-04	124	732.5	52.5714	19.7143	4	FALSE	FALSE	5.5	324	5	3	19.7143	4	3	5	34	Influenza A virus	FALSE	NA	333.558
University auditorium 2	University auditorium	University	2021-11-01	2021W44	Thursday	2021-11-04	124	732.5	52.5714	19.7143	4	FALSE	FALSE	5.5	324	5	3	19.7143	4	3	5	34	Influenza B virus	FALSE	NA	333.558
University auditorium 2	University auditorium	University	2021-11-01	2021W44	Thursday	2021-11-04	124	732.5	52.5714	19.7143	4	FALSE	FALSE	5.5	324	5	3	19.7143	4	3	5	34	Respiratoir syncytieel virus	FALSE	NA	333.558
University auditorium 2	University auditorium	University	2021-11-01	2021W44	Thursday	2021-11-04	124	732.5	52.5714	19.7143	4	FALSE	FALSE	5.5	324	5	3	19.7143	4	3	5	34	Humaan metapneumovirus	FALSE	NA	333.558
University auditorium 2	University auditorium	University	2021-11-01	2021W44	Thursday	2021-11-04	124	732.5	52.5714	19.7143	4	FALSE	FALSE	5.5	324	5	3	19.7143	4	3	5	34	Parainfluenzavirus 1	FALSE	NA	333.558
University auditorium 2	University auditorium	University	2021-11-01	2021W44	Thursday	2021-11-04	124	732.5	52.5714	19.7143	4	FALSE	FALSE	5.5	324	5	3	19.7143	4	3	5	34	Parainfluenzavirus 2	FALSE	NA	333.558
University auditorium 2	University auditorium	University	2021-11-01	2021W44	Thursday	2021-11-04	124	732.5	52.5714	19.7143	4	FALSE	FALSE	5.5	324	5	3	19.7143	4	3	5	34	Parainfluenzavirus 3	FALSE	NA	333.558
University auditorium 2	University auditorium	University	2021-11-01	2021W44	Thursday	2021-11-04	124	732.5	52.5714	19.7143	4	FALSE	FALSE	5.5	324	5	3	19.7143	4	3	5	34	Parainfluenzavirus 4	FALSE	NA	333.558
University auditorium 2	University auditorium	University	2021-11-01	2021W44	Thursday	2021-11-04	124	732.5	52.5714	19.7143	4	FALSE	FALSE	5.5	324	5	3	19.7143	4	3	5	34	Adenovirus	FALSE	NA	333.558
University auditorium 2	University auditorium	University	2021-11-01	2021W44	Thursday	2021-11-04	124	732.5	52.5714	19.7143	4	FALSE	FALSE	5.5	324	5	3	19.7143	4	3	5	34	Entero-/Rhinovirus	FALSE	NA	333.558
University auditorium 2	University auditorium	University	2021-11-01	2021W44	Thursday	2021-11-04	124	732.5	52.5714	19.7143	4	FALSE	FALSE	5.5	324	5	3	19.7143	4	3	5	34	Cytomegalovirus	FALSE	NA	333.558
University auditorium 2	University auditorium	University	2021-11-01	2021W44	Thursday	2021-11-04	124	732.5	52.5714	19.7143	4	FALSE	FALSE	5.5	324	5	3	19.7143	4	3	5	34	Parechovirus	FALSE	NA	333.558
University auditorium 2	University auditorium	University	2021-11-01	2021W44	Thursday	2021-11-04	124	732.5	52.5714	19.7143	4	FALSE	FALSE	5.5	324	5	3	19.7143	4	3	5	34	Coronavirus NL63	FALSE	NA	333.558
University auditorium 2	University auditorium	University	2021-11-01	2021W44	Thursday	2021-11-04	124	732.5	52.5714	19.7143	4	FALSE	FALSE	5.5	324	5	3	19.7143	4	3	5	34	Coronavirus 229E	FALSE	NA	333.558
University auditorium 2	University auditorium	University	2021-11-01	2021W44	Thursday	2021-11-04	124	732.5	52.5714	19.7143	4	FALSE	FALSE	5.5	324	5	3	19.7143	4	3	5	34	Coronavirus OC43	FALSE	NA	333.558
University auditorium 2	University auditorium	University	2021-11-01	2021W44	Thursday	2021-11-04	124	732.5	52.5714	19.7143	4	FALSE	FALSE	5.5	324	5	3	19.7143	4	3	5	34	Enterovirus D68	FALSE	NA	333.558
University auditorium 2	University auditorium	University	2021-11-01	2021W44	Thursday	2021-11-04	124	732.5	52.5714	19.7143	4	FALSE	FALSE	5.5	324	5	3	19.7143	4	3	5	34	Herpes simplex virus 1	FALSE	NA	333.558
University auditorium 2	University auditorium	University	2021-11-01	2021W44	Thursday	2021-11-04	124	732.5	52.5714	19.7143	4	FALSE	FALSE	5.5	324	5	3	19.7143	4	3	5	34	Herpes simplex virus 2	FALSE	NA	333.558
University auditorium 2	University auditorium	University	2021-11-01	2021W44	Thursday	2021-11-04	124	732.5	52.5714	19.7143	4	FALSE	FALSE	5.5	324	5	3	19.7143	4	3	5	34	Coronavirus SARS / COVID-19	FALSE	NA	333.558
University auditorium 2	University auditorium	University	2021-11-01	2021W44	Thursday	2021-11-04	124	732.5	52.5714	19.7143	4	FALSE	FALSE	5.5	324	5	3	19.7143	4	3	5	34	Coronavirus HKU-1	FALSE	NA	333.558
University auditorium 2	University auditorium	University	2021-11-01	2021W44	Thursday	2021-11-04	124	732.5	52.5714	19.7143	4	FALSE	FALSE	5.5	324	5	3	19.7143	4	3	5	34	Mycoplasma pneumoniae	FALSE	NA	333.558
University auditorium 2	University auditorium	University	2021-11-01	2021W44	Thursday	2021-11-04	124	732.5	52.5714	19.7143	4	FALSE	FALSE	5.5	324	5	3	19.7143	4	3	5	34	Coxiella burnetti	FALSE	NA	333.558
University auditorium 2	University auditorium	University	2021-11-01	2021W44	Thursday	2021-11-04	124	732.5	52.5714	19.7143	4	FALSE	FALSE	5.5	324	5	3	19.7143	4	3	5	34	Coronavirus MERS	FALSE	NA	333.558
University auditorium 2	University auditorium	University	2021-11-01	2021W44	Thursday	2021-11-04	124	732.5	52.5714	19.7143	4	FALSE	FALSE	5.5	324	5	3	19.7143	4	3	5	34	Pneumocystis jiroveci	FALSE	NA	333.558
University auditorium 2	University auditorium	University	2021-11-01	2021W44	Thursday	2021-11-04	124	732.5	52.5714	19.7143	4	FALSE	FALSE	5.5	324	5	3	19.7143	4	3	5	34	Chlamydophila pneumoniae	FALSE	NA	333.558
University auditorium 2	University auditorium	University	2021-11-01	2021W44	Thursday	2021-11-04	124	732.5	52.5714	19.7143	4	FALSE	FALSE	5.5	324	5	3	19.7143	4	3	5	34	Chlamydophila psittaci	FALSE	NA	333.558
University auditorium 2	University auditorium	University	2021-11-01	2021W44	Thursday	2021-11-04	124	732.5	52.5714	19.7143	4	FALSE	FALSE	5.5	324	5	3	19.7143	4	3	5	34	Streptococcus pneumoniae	FALSE	NA	333.558
University auditorium 2	University auditorium	University	2021-11-01	2021W44	Thursday	2021-11-04	124	732.5	52.5714	19.7143	4	FALSE	FALSE	5.5	324	5	3	19.7143	4	3	5	34	Bocavirus	FALSE	NA	333.558
University auditorium 2	University auditorium	University	2021-11-01	2021W44	Thursday	2021-11-04	124	732.5	52.5714	19.7143	4	FALSE	FALSE	5.5	324	5	3	19.7143	4	3	5	34	Legionella pneumophila	FALSE	NA	333.558
University auditorium 2	University auditorium	University	2021-11-01	2021W44	Thursday	2021-11-04	124	732.5	52.5714	19.7143	4	FALSE	FALSE	5.5	324	5	3	19.7143	4	3	5	34	TaqPath COVID-19	FALSE	NA	333.558
University auditorium 2	University auditorium	University	2021-11-01	2021W44	Thursday	2021-11-04	122	971.231	49.6923	19	4	FALSE	FALSE	10	324	5	2	19	4	2	5	35	Influenza A virus	FALSE	NA	333.558
University auditorium 2	University auditorium	University	2021-11-01	2021W44	Thursday	2021-11-04	122	971.231	49.6923	19	4	FALSE	FALSE	10	324	5	2	19	4	2	5	35	Influenza B virus	FALSE	NA	333.558
University auditorium 2	University auditorium	University	2021-11-01	2021W44	Thursday	2021-11-04	122	971.231	49.6923	19	4	FALSE	FALSE	10	324	5	2	19	4	2	5	35	Respiratoir syncytieel virus	FALSE	NA	333.558
University auditorium 2	University auditorium	University	2021-11-01	2021W44	Thursday	2021-11-04	122	971.231	49.6923	19	4	FALSE	FALSE	10	324	5	2	19	4	2	5	35	Humaan metapneumovirus	FALSE	NA	333.558
University auditorium 2	University auditorium	University	2021-11-01	2021W44	Thursday	2021-11-04	122	971.231	49.6923	19	4	FALSE	FALSE	10	324	5	2	19	4	2	5	35	Parainfluenzavirus 1	FALSE	NA	333.558
University auditorium 2	University auditorium	University	2021-11-01	2021W44	Thursday	2021-11-04	122	971.231	49.6923	19	4	FALSE	FALSE	10	324	5	2	19	4	2	5	35	Parainfluenzavirus 2	FALSE	NA	333.558
University auditorium 2	University auditorium	University	2021-11-01	2021W44	Thursday	2021-11-04	122	971.231	49.6923	19	4	FALSE	FALSE	10	324	5	2	19	4	2	5	35	Parainfluenzavirus 3	FALSE	NA	333.558
University auditorium 2	University auditorium	University	2021-11-01	2021W44	Thursday	2021-11-04	122	971.231	49.6923	19	4	FALSE	FALSE	10	324	5	2	19	4	2	5	35	Parainfluenzavirus 4	FALSE	NA	333.558
University auditorium 2	University auditorium	University	2021-11-01	2021W44	Thursday	2021-11-04	122	971.231	49.6923	19	4	FALSE	FALSE	10	324	5	2	19	4	2	5	35	Adenovirus	FALSE	NA	333.558
University auditorium 2	University auditorium	University	2021-11-01	2021W44	Thursday	2021-11-04	122	971.231	49.6923	19	4	FALSE	FALSE	10	324	5	2	19	4	2	5	35	Entero-/Rhinovirus	FALSE	NA	333.558
University auditorium 2	University auditorium	University	2021-11-01	2021W44	Thursday	2021-11-04	122	971.231	49.6923	19	4	FALSE	FALSE	10	324	5	2	19	4	2	5	35	Cytomegalovirus	FALSE	NA	333.558
University auditorium 2	University auditorium	University	2021-11-01	2021W44	Thursday	2021-11-04	122	971.231	49.6923	19	4	FALSE	FALSE	10	324	5	2	19	4	2	5	35	Parechovirus	FALSE	NA	333.558
University auditorium 2	University auditorium	University	2021-11-01	2021W44	Thursday	2021-11-04	122	971.231	49.6923	19	4	FALSE	FALSE	10	324	5	2	19	4	2	5	35	Coronavirus NL63	FALSE	NA	333.558
University auditorium 2	University auditorium	University	2021-11-01	2021W44	Thursday	2021-11-04	122	971.231	49.6923	19	4	FALSE	FALSE	10	324	5	2	19	4	2	5	35	Coronavirus 229E	FALSE	NA	333.558
University auditorium 2	University auditorium	University	2021-11-01	2021W44	Thursday	2021-11-04	122	971.231	49.6923	19	4	FALSE	FALSE	10	324	5	2	19	4	2	5	35	Coronavirus OC43	FALSE	NA	333.558
University auditorium 2	University auditorium	University	2021-11-01	2021W44	Thursday	2021-11-04	122	971.231	49.6923	19	4	FALSE	FALSE	10	324	5	2	19	4	2	5	35	Enterovirus D68	FALSE	NA	333.558
University auditorium 2	University auditorium	University	2021-11-01	2021W44	Thursday	2021-11-04	122	971.231	49.6923	19	4	FALSE	FALSE	10	324	5	2	19	4	2	5	35	Herpes simplex virus 1	FALSE	NA	333.558
University auditorium 2	University auditorium	University	2021-11-01	2021W44	Thursday	2021-11-04	122	971.231	49.6923	19	4	FALSE	FALSE	10	324	5	2	19	4	2	5	35	Herpes simplex virus 2	FALSE	NA	333.558
University auditorium 2	University auditorium	University	2021-11-01	2021W44	Thursday	2021-11-04	122	971.231	49.6923	19	4	FALSE	FALSE	10	324	5	2	19	4	2	5	35	Coronavirus SARS / COVID-19	FALSE	NA	333.558
University auditorium 2	University auditorium	University	2021-11-01	2021W44	Thursday	2021-11-04	122	971.231	49.6923	19	4	FALSE	FALSE	10	324	5	2	19	4	2	5	35	Coronavirus HKU-1	FALSE	NA	333.558
University auditorium 2	University auditorium	University	2021-11-01	2021W44	Thursday	2021-11-04	122	971.231	49.6923	19	4	FALSE	FALSE	10	324	5	2	19	4	2	5	35	Mycoplasma pneumoniae	FALSE	NA	333.558
University auditorium 2	University auditorium	University	2021-11-01	2021W44	Thursday	2021-11-04	122	971.231	49.6923	19	4	FALSE	FALSE	10	324	5	2	19	4	2	5	35	Coxiella burnetti	FALSE	NA	333.558
University auditorium 2	University auditorium	University	2021-11-01	2021W44	Thursday	2021-11-04	122	971.231	49.6923	19	4	FALSE	FALSE	10	324	5	2	19	4	2	5	35	Coronavirus MERS	FALSE	NA	333.558
University auditorium 2	University auditorium	University	2021-11-01	2021W44	Thursday	2021-11-04	122	971.231	49.6923	19	4	FALSE	FALSE	10	324	5	2	19	4	2	5	35	Pneumocystis jiroveci	TRUE	37.4	333.558
University auditorium 2	University auditorium	University	2021-11-01	2021W44	Thursday	2021-11-04	122	971.231	49.6923	19	4	FALSE	FALSE	10	324	5	2	19	4	2	5	35	Chlamydophila pneumoniae	FALSE	NA	333.558
University auditorium 2	University auditorium	University	2021-11-01	2021W44	Thursday	2021-11-04	122	971.231	49.6923	19	4	FALSE	FALSE	10	324	5	2	19	4	2	5	35	Chlamydophila psittaci	FALSE	NA	333.558
University auditorium 2	University auditorium	University	2021-11-01	2021W44	Thursday	2021-11-04	122	971.231	49.6923	19	4	FALSE	FALSE	10	324	5	2	19	4	2	5	35	Streptococcus pneumoniae	FALSE	NA	333.558
University auditorium 2	University auditorium	University	2021-11-01	2021W44	Thursday	2021-11-04	122	971.231	49.6923	19	4	FALSE	FALSE	10	324	5	2	19	4	2	5	35	Bocavirus	FALSE	NA	333.558
University auditorium 2	University auditorium	University	2021-11-01	2021W44	Thursday	2021-11-04	122	971.231	49.6923	19	4	FALSE	FALSE	10	324	5	2	19	4	2	5	35	Legionella pneumophila	FALSE	NA	333.558
University auditorium 2	University auditorium	University	2021-11-01	2021W44	Thursday	2021-11-04	122	971.231	49.6923	19	4	FALSE	FALSE	10	324	5	2	19	4	2	5	35	TaqPath COVID-19	TRUE	32.7	333.558
University auditorium 2	University auditorium	University	2021-11-01	2021W44	Thursday	2021-11-04	123	957.071	46.7143	18.7857	NA	FALSE	FALSE	17	324	6	2.5	18.7857	3	2	6	36	Influenza A virus	FALSE	NA	333.558
University auditorium 2	University auditorium	University	2021-11-01	2021W44	Thursday	2021-11-04	123	957.071	46.7143	18.7857	NA	FALSE	FALSE	17	324	6	2.5	18.7857	3	2	6	36	Influenza B virus	FALSE	NA	333.558
University auditorium 2	University auditorium	University	2021-11-01	2021W44	Thursday	2021-11-04	123	957.071	46.7143	18.7857	NA	FALSE	FALSE	17	324	6	2.5	18.7857	3	2	6	36	Respiratoir syncytieel virus	FALSE	NA	333.558
University auditorium 2	University auditorium	University	2021-11-01	2021W44	Thursday	2021-11-04	123	957.071	46.7143	18.7857	NA	FALSE	FALSE	17	324	6	2.5	18.7857	3	2	6	36	Humaan metapneumovirus	FALSE	NA	333.558
University auditorium 2	University auditorium	University	2021-11-01	2021W44	Thursday	2021-11-04	123	957.071	46.7143	18.7857	NA	FALSE	FALSE	17	324	6	2.5	18.7857	3	2	6	36	Parainfluenzavirus 1	FALSE	NA	333.558
University auditorium 2	University auditorium	University	2021-11-01	2021W44	Thursday	2021-11-04	123	957.071	46.7143	18.7857	NA	FALSE	FALSE	17	324	6	2.5	18.7857	3	2	6	36	Parainfluenzavirus 2	FALSE	NA	333.558
University auditorium 2	University auditorium	University	2021-11-01	2021W44	Thursday	2021-11-04	123	957.071	46.7143	18.7857	NA	FALSE	FALSE	17	324	6	2.5	18.7857	3	2	6	36	Parainfluenzavirus 3	FALSE	NA	333.558
University auditorium 2	University auditorium	University	2021-11-01	2021W44	Thursday	2021-11-04	123	957.071	46.7143	18.7857	NA	FALSE	FALSE	17	324	6	2.5	18.7857	3	2	6	36	Parainfluenzavirus 4	FALSE	NA	333.558
University auditorium 2	University auditorium	University	2021-11-01	2021W44	Thursday	2021-11-04	123	957.071	46.7143	18.7857	NA	FALSE	FALSE	17	324	6	2.5	18.7857	3	2	6	36	Adenovirus	FALSE	NA	333.558
University auditorium 2	University auditorium	University	2021-11-01	2021W44	Thursday	2021-11-04	123	957.071	46.7143	18.7857	NA	FALSE	FALSE	17	324	6	2.5	18.7857	3	2	6	36	Entero-/Rhinovirus	TRUE	36.9	333.558
University auditorium 2	University auditorium	University	2021-11-01	2021W44	Thursday	2021-11-04	123	957.071	46.7143	18.7857	NA	FALSE	FALSE	17	324	6	2.5	18.7857	3	2	6	36	Cytomegalovirus	FALSE	NA	333.558
University auditorium 2	University auditorium	University	2021-11-01	2021W44	Thursday	2021-11-04	123	957.071	46.7143	18.7857	NA	FALSE	FALSE	17	324	6	2.5	18.7857	3	2	6	36	Parechovirus	FALSE	NA	333.558
University auditorium 2	University auditorium	University	2021-11-01	2021W44	Thursday	2021-11-04	123	957.071	46.7143	18.7857	NA	FALSE	FALSE	17	324	6	2.5	18.7857	3	2	6	36	Coronavirus NL63	FALSE	NA	333.558
University auditorium 2	University auditorium	University	2021-11-01	2021W44	Thursday	2021-11-04	123	957.071	46.7143	18.7857	NA	FALSE	FALSE	17	324	6	2.5	18.7857	3	2	6	36	Coronavirus 229E	FALSE	NA	333.558
University auditorium 2	University auditorium	University	2021-11-01	2021W44	Thursday	2021-11-04	123	957.071	46.7143	18.7857	NA	FALSE	FALSE	17	324	6	2.5	18.7857	3	2	6	36	Coronavirus OC43	FALSE	NA	333.558
University auditorium 2	University auditorium	University	2021-11-01	2021W44	Thursday	2021-11-04	123	957.071	46.7143	18.7857	NA	FALSE	FALSE	17	324	6	2.5	18.7857	3	2	6	36	Enterovirus D68	FALSE	NA	333.558
University auditorium 2	University auditorium	University	2021-11-01	2021W44	Thursday	2021-11-04	123	957.071	46.7143	18.7857	NA	FALSE	FALSE	17	324	6	2.5	18.7857	3	2	6	36	Herpes simplex virus 1	FALSE	NA	333.558
University auditorium 2	University auditorium	University	2021-11-01	2021W44	Thursday	2021-11-04	123	957.071	46.7143	18.7857	NA	FALSE	FALSE	17	324	6	2.5	18.7857	3	2	6	36	Herpes simplex virus 2	FALSE	NA	333.558
University auditorium 2	University auditorium	University	2021-11-01	2021W44	Thursday	2021-11-04	123	957.071	46.7143	18.7857	NA	FALSE	FALSE	17	324	6	2.5	18.7857	3	2	6	36	Coronavirus SARS / COVID-19	FALSE	NA	333.558
University auditorium 2	University auditorium	University	2021-11-01	2021W44	Thursday	2021-11-04	123	957.071	46.7143	18.7857	NA	FALSE	FALSE	17	324	6	2.5	18.7857	3	2	6	36	Coronavirus HKU-1	FALSE	NA	333.558
University auditorium 2	University auditorium	University	2021-11-01	2021W44	Thursday	2021-11-04	123	957.071	46.7143	18.7857	NA	FALSE	FALSE	17	324	6	2.5	18.7857	3	2	6	36	Mycoplasma pneumoniae	FALSE	NA	333.558
University auditorium 2	University auditorium	University	2021-11-01	2021W44	Thursday	2021-11-04	123	957.071	46.7143	18.7857	NA	FALSE	FALSE	17	324	6	2.5	18.7857	3	2	6	36	Coxiella burnetti	FALSE	NA	333.558
University auditorium 2	University auditorium	University	2021-11-01	2021W44	Thursday	2021-11-04	123	957.071	46.7143	18.7857	NA	FALSE	FALSE	17	324	6	2.5	18.7857	3	2	6	36	Coronavirus MERS	FALSE	NA	333.558
University auditorium 2	University auditorium	University	2021-11-01	2021W44	Thursday	2021-11-04	123	957.071	46.7143	18.7857	NA	FALSE	FALSE	17	324	6	2.5	18.7857	3	2	6	36	Pneumocystis jiroveci	FALSE	NA	333.558
University auditorium 2	University auditorium	University	2021-11-01	2021W44	Thursday	2021-11-04	123	957.071	46.7143	18.7857	NA	FALSE	FALSE	17	324	6	2.5	18.7857	3	2	6	36	Chlamydophila pneumoniae	FALSE	NA	333.558
University auditorium 2	University auditorium	University	2021-11-01	2021W44	Thursday	2021-11-04	123	957.071	46.7143	18.7857	NA	FALSE	FALSE	17	324	6	2.5	18.7857	3	2	6	36	Chlamydophila psittaci	FALSE	NA	333.558
University auditorium 2	University auditorium	University	2021-11-01	2021W44	Thursday	2021-11-04	123	957.071	46.7143	18.7857	NA	FALSE	FALSE	17	324	6	2.5	18.7857	3	2	6	36	Streptococcus pneumoniae	FALSE	NA	333.558
University auditorium 2	University auditorium	University	2021-11-01	2021W44	Thursday	2021-11-04	123	957.071	46.7143	18.7857	NA	FALSE	FALSE	17	324	6	2.5	18.7857	3	2	6	36	Bocavirus	FALSE	NA	333.558
University auditorium 2	University auditorium	University	2021-11-01	2021W44	Thursday	2021-11-04	123	957.071	46.7143	18.7857	NA	FALSE	FALSE	17	324	6	2.5	18.7857	3	2	6	36	Legionella pneumophila	FALSE	NA	333.558
University auditorium 2	University auditorium	University	2021-11-01	2021W44	Thursday	2021-11-04	123	957.071	46.7143	18.7857	NA	FALSE	FALSE	17	324	6	2.5	18.7857	3	2	6	36	TaqPath COVID-19	FALSE	NA	333.558
University auditorium 2	University auditorium	University	2021-11-01	2021W45	Tuesday	2021-11-09	120	717.1	40.2	20.7	4.5	FALSE	FALSE	15	324	6	2	20.7	4	2	6	37	Influenza A virus	FALSE	NA	481.036
University auditorium 2	University auditorium	University	2021-11-01	2021W45	Tuesday	2021-11-09	120	717.1	40.2	20.7	4.5	FALSE	FALSE	15	324	6	2	20.7	4	2	6	37	Influenza B virus	FALSE	NA	481.036
University auditorium 2	University auditorium	University	2021-11-01	2021W45	Tuesday	2021-11-09	120	717.1	40.2	20.7	4.5	FALSE	FALSE	15	324	6	2	20.7	4	2	6	37	Respiratoir syncytieel virus	FALSE	NA	481.036
University auditorium 2	University auditorium	University	2021-11-01	2021W45	Tuesday	2021-11-09	120	717.1	40.2	20.7	4.5	FALSE	FALSE	15	324	6	2	20.7	4	2	6	37	Humaan metapneumovirus	FALSE	NA	481.036
University auditorium 2	University auditorium	University	2021-11-01	2021W45	Tuesday	2021-11-09	120	717.1	40.2	20.7	4.5	FALSE	FALSE	15	324	6	2	20.7	4	2	6	37	Parainfluenzavirus 1	FALSE	NA	481.036
University auditorium 2	University auditorium	University	2021-11-01	2021W45	Tuesday	2021-11-09	120	717.1	40.2	20.7	4.5	FALSE	FALSE	15	324	6	2	20.7	4	2	6	37	Parainfluenzavirus 2	FALSE	NA	481.036
University auditorium 2	University auditorium	University	2021-11-01	2021W45	Tuesday	2021-11-09	120	717.1	40.2	20.7	4.5	FALSE	FALSE	15	324	6	2	20.7	4	2	6	37	Parainfluenzavirus 3	FALSE	NA	481.036
University auditorium 2	University auditorium	University	2021-11-01	2021W45	Tuesday	2021-11-09	120	717.1	40.2	20.7	4.5	FALSE	FALSE	15	324	6	2	20.7	4	2	6	37	Parainfluenzavirus 4	FALSE	NA	481.036
University auditorium 2	University auditorium	University	2021-11-01	2021W45	Tuesday	2021-11-09	120	717.1	40.2	20.7	4.5	FALSE	FALSE	15	324	6	2	20.7	4	2	6	37	Adenovirus	FALSE	NA	481.036
University auditorium 2	University auditorium	University	2021-11-01	2021W45	Tuesday	2021-11-09	120	717.1	40.2	20.7	4.5	FALSE	FALSE	15	324	6	2	20.7	4	2	6	37	Entero-/Rhinovirus	FALSE	NA	481.036
University auditorium 2	University auditorium	University	2021-11-01	2021W45	Tuesday	2021-11-09	120	717.1	40.2	20.7	4.5	FALSE	FALSE	15	324	6	2	20.7	4	2	6	37	Cytomegalovirus	FALSE	NA	481.036
University auditorium 2	University auditorium	University	2021-11-01	2021W45	Tuesday	2021-11-09	120	717.1	40.2	20.7	4.5	FALSE	FALSE	15	324	6	2	20.7	4	2	6	37	Parechovirus	FALSE	NA	481.036
University auditorium 2	University auditorium	University	2021-11-01	2021W45	Tuesday	2021-11-09	120	717.1	40.2	20.7	4.5	FALSE	FALSE	15	324	6	2	20.7	4	2	6	37	Coronavirus NL63	FALSE	NA	481.036
University auditorium 2	University auditorium	University	2021-11-01	2021W45	Tuesday	2021-11-09	120	717.1	40.2	20.7	4.5	FALSE	FALSE	15	324	6	2	20.7	4	2	6	37	Coronavirus 229E	FALSE	NA	481.036
University auditorium 2	University auditorium	University	2021-11-01	2021W45	Tuesday	2021-11-09	120	717.1	40.2	20.7	4.5	FALSE	FALSE	15	324	6	2	20.7	4	2	6	37	Coronavirus OC43	FALSE	NA	481.036
University auditorium 2	University auditorium	University	2021-11-01	2021W45	Tuesday	2021-11-09	120	717.1	40.2	20.7	4.5	FALSE	FALSE	15	324	6	2	20.7	4	2	6	37	Enterovirus D68	FALSE	NA	481.036
University auditorium 2	University auditorium	University	2021-11-01	2021W45	Tuesday	2021-11-09	120	717.1	40.2	20.7	4.5	FALSE	FALSE	15	324	6	2	20.7	4	2	6	37	Herpes simplex virus 1	FALSE	NA	481.036
University auditorium 2	University auditorium	University	2021-11-01	2021W45	Tuesday	2021-11-09	120	717.1	40.2	20.7	4.5	FALSE	FALSE	15	324	6	2	20.7	4	2	6	37	Herpes simplex virus 2	FALSE	NA	481.036
University auditorium 2	University auditorium	University	2021-11-01	2021W45	Tuesday	2021-11-09	120	717.1	40.2	20.7	4.5	FALSE	FALSE	15	324	6	2	20.7	4	2	6	37	Coronavirus SARS / COVID-19	FALSE	NA	481.036
University auditorium 2	University auditorium	University	2021-11-01	2021W45	Tuesday	2021-11-09	120	717.1	40.2	20.7	4.5	FALSE	FALSE	15	324	6	2	20.7	4	2	6	37	Coronavirus HKU-1	FALSE	NA	481.036
University auditorium 2	University auditorium	University	2021-11-01	2021W45	Tuesday	2021-11-09	120	717.1	40.2	20.7	4.5	FALSE	FALSE	15	324	6	2	20.7	4	2	6	37	Mycoplasma pneumoniae	FALSE	NA	481.036
University auditorium 2	University auditorium	University	2021-11-01	2021W45	Tuesday	2021-11-09	120	717.1	40.2	20.7	4.5	FALSE	FALSE	15	324	6	2	20.7	4	2	6	37	Coxiella burnetti	FALSE	NA	481.036
University auditorium 2	University auditorium	University	2021-11-01	2021W45	Tuesday	2021-11-09	120	717.1	40.2	20.7	4.5	FALSE	FALSE	15	324	6	2	20.7	4	2	6	37	Coronavirus MERS	FALSE	NA	481.036
University auditorium 2	University auditorium	University	2021-11-01	2021W45	Tuesday	2021-11-09	120	717.1	40.2	20.7	4.5	FALSE	FALSE	15	324	6	2	20.7	4	2	6	37	Pneumocystis jiroveci	FALSE	NA	481.036
University auditorium 2	University auditorium	University	2021-11-01	2021W45	Tuesday	2021-11-09	120	717.1	40.2	20.7	4.5	FALSE	FALSE	15	324	6	2	20.7	4	2	6	37	Chlamydophila pneumoniae	FALSE	NA	481.036
University auditorium 2	University auditorium	University	2021-11-01	2021W45	Tuesday	2021-11-09	120	717.1	40.2	20.7	4.5	FALSE	FALSE	15	324	6	2	20.7	4	2	6	37	Chlamydophila psittaci	FALSE	NA	481.036
University auditorium 2	University auditorium	University	2021-11-01	2021W45	Tuesday	2021-11-09	120	717.1	40.2	20.7	4.5	FALSE	FALSE	15	324	6	2	20.7	4	2	6	37	Streptococcus pneumoniae	FALSE	NA	481.036
University auditorium 2	University auditorium	University	2021-11-01	2021W45	Tuesday	2021-11-09	120	717.1	40.2	20.7	4.5	FALSE	FALSE	15	324	6	2	20.7	4	2	6	37	Bocavirus	FALSE	NA	481.036
University auditorium 2	University auditorium	University	2021-11-01	2021W45	Tuesday	2021-11-09	120	717.1	40.2	20.7	4.5	FALSE	FALSE	15	324	6	2	20.7	4	2	6	37	Legionella pneumophila	FALSE	NA	481.036
University auditorium 2	University auditorium	University	2021-11-01	2021W45	Tuesday	2021-11-09	120	717.1	40.2	20.7	4.5	FALSE	FALSE	15	324	6	2	20.7	4	2	6	37	TaqPath COVID-19	FALSE	NA	481.036
University auditorium 2	University auditorium	University	2021-11-01	2021W45	Tuesday	2021-11-09	115	987.636	46.0909	20.9091	2.5	FALSE	FALSE	21	324	6	3	20.9091	2	3	6	38	Influenza A virus	FALSE	NA	481.036
University auditorium 2	University auditorium	University	2021-11-01	2021W45	Tuesday	2021-11-09	115	987.636	46.0909	20.9091	2.5	FALSE	FALSE	21	324	6	3	20.9091	2	3	6	38	Influenza B virus	FALSE	NA	481.036
University auditorium 2	University auditorium	University	2021-11-01	2021W45	Tuesday	2021-11-09	115	987.636	46.0909	20.9091	2.5	FALSE	FALSE	21	324	6	3	20.9091	2	3	6	38	Respiratoir syncytieel virus	FALSE	NA	481.036
University auditorium 2	University auditorium	University	2021-11-01	2021W45	Tuesday	2021-11-09	115	987.636	46.0909	20.9091	2.5	FALSE	FALSE	21	324	6	3	20.9091	2	3	6	38	Humaan metapneumovirus	FALSE	NA	481.036
University auditorium 2	University auditorium	University	2021-11-01	2021W45	Tuesday	2021-11-09	115	987.636	46.0909	20.9091	2.5	FALSE	FALSE	21	324	6	3	20.9091	2	3	6	38	Parainfluenzavirus 1	FALSE	NA	481.036
University auditorium 2	University auditorium	University	2021-11-01	2021W45	Tuesday	2021-11-09	115	987.636	46.0909	20.9091	2.5	FALSE	FALSE	21	324	6	3	20.9091	2	3	6	38	Parainfluenzavirus 2	FALSE	NA	481.036
University auditorium 2	University auditorium	University	2021-11-01	2021W45	Tuesday	2021-11-09	115	987.636	46.0909	20.9091	2.5	FALSE	FALSE	21	324	6	3	20.9091	2	3	6	38	Parainfluenzavirus 3	FALSE	NA	481.036
University auditorium 2	University auditorium	University	2021-11-01	2021W45	Tuesday	2021-11-09	115	987.636	46.0909	20.9091	2.5	FALSE	FALSE	21	324	6	3	20.9091	2	3	6	38	Parainfluenzavirus 4	FALSE	NA	481.036
University auditorium 2	University auditorium	University	2021-11-01	2021W45	Tuesday	2021-11-09	115	987.636	46.0909	20.9091	2.5	FALSE	FALSE	21	324	6	3	20.9091	2	3	6	38	Adenovirus	FALSE	NA	481.036
University auditorium 2	University auditorium	University	2021-11-01	2021W45	Tuesday	2021-11-09	115	987.636	46.0909	20.9091	2.5	FALSE	FALSE	21	324	6	3	20.9091	2	3	6	38	Entero-/Rhinovirus	FALSE	NA	481.036
University auditorium 2	University auditorium	University	2021-11-01	2021W45	Tuesday	2021-11-09	115	987.636	46.0909	20.9091	2.5	FALSE	FALSE	21	324	6	3	20.9091	2	3	6	38	Cytomegalovirus	FALSE	NA	481.036
University auditorium 2	University auditorium	University	2021-11-01	2021W45	Tuesday	2021-11-09	115	987.636	46.0909	20.9091	2.5	FALSE	FALSE	21	324	6	3	20.9091	2	3	6	38	Parechovirus	FALSE	NA	481.036
University auditorium 2	University auditorium	University	2021-11-01	2021W45	Tuesday	2021-11-09	115	987.636	46.0909	20.9091	2.5	FALSE	FALSE	21	324	6	3	20.9091	2	3	6	38	Coronavirus NL63	FALSE	NA	481.036
University auditorium 2	University auditorium	University	2021-11-01	2021W45	Tuesday	2021-11-09	115	987.636	46.0909	20.9091	2.5	FALSE	FALSE	21	324	6	3	20.9091	2	3	6	38	Coronavirus 229E	FALSE	NA	481.036
University auditorium 2	University auditorium	University	2021-11-01	2021W45	Tuesday	2021-11-09	115	987.636	46.0909	20.9091	2.5	FALSE	FALSE	21	324	6	3	20.9091	2	3	6	38	Coronavirus OC43	FALSE	NA	481.036
University auditorium 2	University auditorium	University	2021-11-01	2021W45	Tuesday	2021-11-09	115	987.636	46.0909	20.9091	2.5	FALSE	FALSE	21	324	6	3	20.9091	2	3	6	38	Enterovirus D68	FALSE	NA	481.036
University auditorium 2	University auditorium	University	2021-11-01	2021W45	Tuesday	2021-11-09	115	987.636	46.0909	20.9091	2.5	FALSE	FALSE	21	324	6	3	20.9091	2	3	6	38	Herpes simplex virus 1	TRUE	36.3	481.036
University auditorium 2	University auditorium	University	2021-11-01	2021W45	Tuesday	2021-11-09	115	987.636	46.0909	20.9091	2.5	FALSE	FALSE	21	324	6	3	20.9091	2	3	6	38	Herpes simplex virus 2	FALSE	NA	481.036
University auditorium 2	University auditorium	University	2021-11-01	2021W45	Tuesday	2021-11-09	115	987.636	46.0909	20.9091	2.5	FALSE	FALSE	21	324	6	3	20.9091	2	3	6	38	Coronavirus SARS / COVID-19	FALSE	NA	481.036
University auditorium 2	University auditorium	University	2021-11-01	2021W45	Tuesday	2021-11-09	115	987.636	46.0909	20.9091	2.5	FALSE	FALSE	21	324	6	3	20.9091	2	3	6	38	Coronavirus HKU-1	FALSE	NA	481.036
University auditorium 2	University auditorium	University	2021-11-01	2021W45	Tuesday	2021-11-09	115	987.636	46.0909	20.9091	2.5	FALSE	FALSE	21	324	6	3	20.9091	2	3	6	38	Mycoplasma pneumoniae	FALSE	NA	481.036
University auditorium 2	University auditorium	University	2021-11-01	2021W45	Tuesday	2021-11-09	115	987.636	46.0909	20.9091	2.5	FALSE	FALSE	21	324	6	3	20.9091	2	3	6	38	Coxiella burnetti	FALSE	NA	481.036
University auditorium 2	University auditorium	University	2021-11-01	2021W45	Tuesday	2021-11-09	115	987.636	46.0909	20.9091	2.5	FALSE	FALSE	21	324	6	3	20.9091	2	3	6	38	Coronavirus MERS	FALSE	NA	481.036
University auditorium 2	University auditorium	University	2021-11-01	2021W45	Tuesday	2021-11-09	115	987.636	46.0909	20.9091	2.5	FALSE	FALSE	21	324	6	3	20.9091	2	3	6	38	Pneumocystis jiroveci	FALSE	NA	481.036
University auditorium 2	University auditorium	University	2021-11-01	2021W45	Tuesday	2021-11-09	115	987.636	46.0909	20.9091	2.5	FALSE	FALSE	21	324	6	3	20.9091	2	3	6	38	Chlamydophila pneumoniae	FALSE	NA	481.036
University auditorium 2	University auditorium	University	2021-11-01	2021W45	Tuesday	2021-11-09	115	987.636	46.0909	20.9091	2.5	FALSE	FALSE	21	324	6	3	20.9091	2	3	6	38	Chlamydophila psittaci	FALSE	NA	481.036
University auditorium 2	University auditorium	University	2021-11-01	2021W45	Tuesday	2021-11-09	115	987.636	46.0909	20.9091	2.5	FALSE	FALSE	21	324	6	3	20.9091	2	3	6	38	Streptococcus pneumoniae	FALSE	NA	481.036
University auditorium 2	University auditorium	University	2021-11-01	2021W45	Tuesday	2021-11-09	115	987.636	46.0909	20.9091	2.5	FALSE	FALSE	21	324	6	3	20.9091	2	3	6	38	Bocavirus	FALSE	NA	481.036
University auditorium 2	University auditorium	University	2021-11-01	2021W45	Tuesday	2021-11-09	115	987.636	46.0909	20.9091	2.5	FALSE	FALSE	21	324	6	3	20.9091	2	3	6	38	Legionella pneumophila	FALSE	NA	481.036
University auditorium 2	University auditorium	University	2021-11-01	2021W45	Tuesday	2021-11-09	115	987.636	46.0909	20.9091	2.5	FALSE	FALSE	21	324	6	3	20.9091	2	3	6	38	TaqPath COVID-19	FALSE	NA	481.036
University auditorium 2	University auditorium	University	2021-11-01	2021W45	Tuesday	2021-11-09	130	1481.87	50.9333	20.5333	1	FALSE	FALSE	15.5	324	6	1.5	20.5333	1	2	6	39	Influenza A virus	FALSE	NA	481.036
University auditorium 2	University auditorium	University	2021-11-01	2021W45	Tuesday	2021-11-09	130	1481.87	50.9333	20.5333	1	FALSE	FALSE	15.5	324	6	1.5	20.5333	1	2	6	39	Influenza B virus	FALSE	NA	481.036
University auditorium 2	University auditorium	University	2021-11-01	2021W45	Tuesday	2021-11-09	130	1481.87	50.9333	20.5333	1	FALSE	FALSE	15.5	324	6	1.5	20.5333	1	2	6	39	Respiratoir syncytieel virus	FALSE	NA	481.036
University auditorium 2	University auditorium	University	2021-11-01	2021W45	Tuesday	2021-11-09	130	1481.87	50.9333	20.5333	1	FALSE	FALSE	15.5	324	6	1.5	20.5333	1	2	6	39	Humaan metapneumovirus	FALSE	NA	481.036
University auditorium 2	University auditorium	University	2021-11-01	2021W45	Tuesday	2021-11-09	130	1481.87	50.9333	20.5333	1	FALSE	FALSE	15.5	324	6	1.5	20.5333	1	2	6	39	Parainfluenzavirus 1	FALSE	NA	481.036
University auditorium 2	University auditorium	University	2021-11-01	2021W45	Tuesday	2021-11-09	130	1481.87	50.9333	20.5333	1	FALSE	FALSE	15.5	324	6	1.5	20.5333	1	2	6	39	Parainfluenzavirus 2	FALSE	NA	481.036
University auditorium 2	University auditorium	University	2021-11-01	2021W45	Tuesday	2021-11-09	130	1481.87	50.9333	20.5333	1	FALSE	FALSE	15.5	324	6	1.5	20.5333	1	2	6	39	Parainfluenzavirus 3	FALSE	NA	481.036
University auditorium 2	University auditorium	University	2021-11-01	2021W45	Tuesday	2021-11-09	130	1481.87	50.9333	20.5333	1	FALSE	FALSE	15.5	324	6	1.5	20.5333	1	2	6	39	Parainfluenzavirus 4	FALSE	NA	481.036
University auditorium 2	University auditorium	University	2021-11-01	2021W45	Tuesday	2021-11-09	130	1481.87	50.9333	20.5333	1	FALSE	FALSE	15.5	324	6	1.5	20.5333	1	2	6	39	Adenovirus	FALSE	NA	481.036
University auditorium 2	University auditorium	University	2021-11-01	2021W45	Tuesday	2021-11-09	130	1481.87	50.9333	20.5333	1	FALSE	FALSE	15.5	324	6	1.5	20.5333	1	2	6	39	Entero-/Rhinovirus	FALSE	NA	481.036
University auditorium 2	University auditorium	University	2021-11-01	2021W45	Tuesday	2021-11-09	130	1481.87	50.9333	20.5333	1	FALSE	FALSE	15.5	324	6	1.5	20.5333	1	2	6	39	Cytomegalovirus	FALSE	NA	481.036
University auditorium 2	University auditorium	University	2021-11-01	2021W45	Tuesday	2021-11-09	130	1481.87	50.9333	20.5333	1	FALSE	FALSE	15.5	324	6	1.5	20.5333	1	2	6	39	Parechovirus	FALSE	NA	481.036
University auditorium 2	University auditorium	University	2021-11-01	2021W45	Tuesday	2021-11-09	130	1481.87	50.9333	20.5333	1	FALSE	FALSE	15.5	324	6	1.5	20.5333	1	2	6	39	Coronavirus NL63	FALSE	NA	481.036
University auditorium 2	University auditorium	University	2021-11-01	2021W45	Tuesday	2021-11-09	130	1481.87	50.9333	20.5333	1	FALSE	FALSE	15.5	324	6	1.5	20.5333	1	2	6	39	Coronavirus 229E	FALSE	NA	481.036
University auditorium 2	University auditorium	University	2021-11-01	2021W45	Tuesday	2021-11-09	130	1481.87	50.9333	20.5333	1	FALSE	FALSE	15.5	324	6	1.5	20.5333	1	2	6	39	Coronavirus OC43	FALSE	NA	481.036
University auditorium 2	University auditorium	University	2021-11-01	2021W45	Tuesday	2021-11-09	130	1481.87	50.9333	20.5333	1	FALSE	FALSE	15.5	324	6	1.5	20.5333	1	2	6	39	Enterovirus D68	FALSE	NA	481.036
University auditorium 2	University auditorium	University	2021-11-01	2021W45	Tuesday	2021-11-09	130	1481.87	50.9333	20.5333	1	FALSE	FALSE	15.5	324	6	1.5	20.5333	1	2	6	39	Herpes simplex virus 1	FALSE	NA	481.036
University auditorium 2	University auditorium	University	2021-11-01	2021W45	Tuesday	2021-11-09	130	1481.87	50.9333	20.5333	1	FALSE	FALSE	15.5	324	6	1.5	20.5333	1	2	6	39	Herpes simplex virus 2	FALSE	NA	481.036
University auditorium 2	University auditorium	University	2021-11-01	2021W45	Tuesday	2021-11-09	130	1481.87	50.9333	20.5333	1	FALSE	FALSE	15.5	324	6	1.5	20.5333	1	2	6	39	Coronavirus SARS / COVID-19	FALSE	NA	481.036
University auditorium 2	University auditorium	University	2021-11-01	2021W45	Tuesday	2021-11-09	130	1481.87	50.9333	20.5333	1	FALSE	FALSE	15.5	324	6	1.5	20.5333	1	2	6	39	Coronavirus HKU-1	FALSE	NA	481.036
University auditorium 2	University auditorium	University	2021-11-01	2021W45	Tuesday	2021-11-09	130	1481.87	50.9333	20.5333	1	FALSE	FALSE	15.5	324	6	1.5	20.5333	1	2	6	39	Mycoplasma pneumoniae	FALSE	NA	481.036
University auditorium 2	University auditorium	University	2021-11-01	2021W45	Tuesday	2021-11-09	130	1481.87	50.9333	20.5333	1	FALSE	FALSE	15.5	324	6	1.5	20.5333	1	2	6	39	Coxiella burnetti	FALSE	NA	481.036
University auditorium 2	University auditorium	University	2021-11-01	2021W45	Tuesday	2021-11-09	130	1481.87	50.9333	20.5333	1	FALSE	FALSE	15.5	324	6	1.5	20.5333	1	2	6	39	Coronavirus MERS	FALSE	NA	481.036
University auditorium 2	University auditorium	University	2021-11-01	2021W45	Tuesday	2021-11-09	130	1481.87	50.9333	20.5333	1	FALSE	FALSE	15.5	324	6	1.5	20.5333	1	2	6	39	Pneumocystis jiroveci	FALSE	NA	481.036
University auditorium 2	University auditorium	University	2021-11-01	2021W45	Tuesday	2021-11-09	130	1481.87	50.9333	20.5333	1	FALSE	FALSE	15.5	324	6	1.5	20.5333	1	2	6	39	Chlamydophila pneumoniae	FALSE	NA	481.036
University auditorium 2	University auditorium	University	2021-11-01	2021W45	Tuesday	2021-11-09	130	1481.87	50.9333	20.5333	1	FALSE	FALSE	15.5	324	6	1.5	20.5333	1	2	6	39	Chlamydophila psittaci	FALSE	NA	481.036
University auditorium 2	University auditorium	University	2021-11-01	2021W45	Tuesday	2021-11-09	130	1481.87	50.9333	20.5333	1	FALSE	FALSE	15.5	324	6	1.5	20.5333	1	2	6	39	Streptococcus pneumoniae	FALSE	NA	481.036
University auditorium 2	University auditorium	University	2021-11-01	2021W45	Tuesday	2021-11-09	130	1481.87	50.9333	20.5333	1	FALSE	FALSE	15.5	324	6	1.5	20.5333	1	2	6	39	Bocavirus	FALSE	NA	481.036
University auditorium 2	University auditorium	University	2021-11-01	2021W45	Tuesday	2021-11-09	130	1481.87	50.9333	20.5333	1	FALSE	FALSE	15.5	324	6	1.5	20.5333	1	2	6	39	Legionella pneumophila	FALSE	NA	481.036
University auditorium 2	University auditorium	University	2021-11-01	2021W45	Tuesday	2021-11-09	130	1481.87	50.9333	20.5333	1	FALSE	FALSE	15.5	324	6	1.5	20.5333	1	2	6	39	TaqPath COVID-19	FALSE	NA	481.036
University auditorium 2	University auditorium	University	2021-11-01	2021W46	Tuesday	2021-11-16	120	1423.77	47.3846	21.6154	4	FALSE	FALSE	16.5	324	5	3	21.6154	4	3	5	40	Influenza A virus	FALSE	NA	561.208
University auditorium 2	University auditorium	University	2021-11-01	2021W46	Tuesday	2021-11-16	120	1423.77	47.3846	21.6154	4	FALSE	FALSE	16.5	324	5	3	21.6154	4	3	5	40	Influenza B virus	FALSE	NA	561.208
University auditorium 2	University auditorium	University	2021-11-01	2021W46	Tuesday	2021-11-16	120	1423.77	47.3846	21.6154	4	FALSE	FALSE	16.5	324	5	3	21.6154	4	3	5	40	Respiratoir syncytieel virus	FALSE	NA	561.208
University auditorium 2	University auditorium	University	2021-11-01	2021W46	Tuesday	2021-11-16	120	1423.77	47.3846	21.6154	4	FALSE	FALSE	16.5	324	5	3	21.6154	4	3	5	40	Humaan metapneumovirus	FALSE	NA	561.208
University auditorium 2	University auditorium	University	2021-11-01	2021W46	Tuesday	2021-11-16	120	1423.77	47.3846	21.6154	4	FALSE	FALSE	16.5	324	5	3	21.6154	4	3	5	40	Parainfluenzavirus 1	FALSE	NA	561.208
University auditorium 2	University auditorium	University	2021-11-01	2021W46	Tuesday	2021-11-16	120	1423.77	47.3846	21.6154	4	FALSE	FALSE	16.5	324	5	3	21.6154	4	3	5	40	Parainfluenzavirus 2	FALSE	NA	561.208
University auditorium 2	University auditorium	University	2021-11-01	2021W46	Tuesday	2021-11-16	120	1423.77	47.3846	21.6154	4	FALSE	FALSE	16.5	324	5	3	21.6154	4	3	5	40	Parainfluenzavirus 3	FALSE	NA	561.208
University auditorium 2	University auditorium	University	2021-11-01	2021W46	Tuesday	2021-11-16	120	1423.77	47.3846	21.6154	4	FALSE	FALSE	16.5	324	5	3	21.6154	4	3	5	40	Parainfluenzavirus 4	FALSE	NA	561.208
University auditorium 2	University auditorium	University	2021-11-01	2021W46	Tuesday	2021-11-16	120	1423.77	47.3846	21.6154	4	FALSE	FALSE	16.5	324	5	3	21.6154	4	3	5	40	Adenovirus	FALSE	NA	561.208
University auditorium 2	University auditorium	University	2021-11-01	2021W46	Tuesday	2021-11-16	120	1423.77	47.3846	21.6154	4	FALSE	FALSE	16.5	324	5	3	21.6154	4	3	5	40	Entero-/Rhinovirus	FALSE	NA	561.208
University auditorium 2	University auditorium	University	2021-11-01	2021W46	Tuesday	2021-11-16	120	1423.77	47.3846	21.6154	4	FALSE	FALSE	16.5	324	5	3	21.6154	4	3	5	40	Cytomegalovirus	FALSE	NA	561.208
University auditorium 2	University auditorium	University	2021-11-01	2021W46	Tuesday	2021-11-16	120	1423.77	47.3846	21.6154	4	FALSE	FALSE	16.5	324	5	3	21.6154	4	3	5	40	Parechovirus	FALSE	NA	561.208
University auditorium 2	University auditorium	University	2021-11-01	2021W46	Tuesday	2021-11-16	120	1423.77	47.3846	21.6154	4	FALSE	FALSE	16.5	324	5	3	21.6154	4	3	5	40	Coronavirus NL63	FALSE	NA	561.208
University auditorium 2	University auditorium	University	2021-11-01	2021W46	Tuesday	2021-11-16	120	1423.77	47.3846	21.6154	4	FALSE	FALSE	16.5	324	5	3	21.6154	4	3	5	40	Coronavirus 229E	FALSE	NA	561.208
University auditorium 2	University auditorium	University	2021-11-01	2021W46	Tuesday	2021-11-16	120	1423.77	47.3846	21.6154	4	FALSE	FALSE	16.5	324	5	3	21.6154	4	3	5	40	Coronavirus OC43	FALSE	NA	561.208
University auditorium 2	University auditorium	University	2021-11-01	2021W46	Tuesday	2021-11-16	120	1423.77	47.3846	21.6154	4	FALSE	FALSE	16.5	324	5	3	21.6154	4	3	5	40	Enterovirus D68	FALSE	NA	561.208
University auditorium 2	University auditorium	University	2021-11-01	2021W46	Tuesday	2021-11-16	120	1423.77	47.3846	21.6154	4	FALSE	FALSE	16.5	324	5	3	21.6154	4	3	5	40	Herpes simplex virus 1	FALSE	NA	561.208
University auditorium 2	University auditorium	University	2021-11-01	2021W46	Tuesday	2021-11-16	120	1423.77	47.3846	21.6154	4	FALSE	FALSE	16.5	324	5	3	21.6154	4	3	5	40	Herpes simplex virus 2	FALSE	NA	561.208
University auditorium 2	University auditorium	University	2021-11-01	2021W46	Tuesday	2021-11-16	120	1423.77	47.3846	21.6154	4	FALSE	FALSE	16.5	324	5	3	21.6154	4	3	5	40	Coronavirus SARS / COVID-19	FALSE	NA	561.208
University auditorium 2	University auditorium	University	2021-11-01	2021W46	Tuesday	2021-11-16	120	1423.77	47.3846	21.6154	4	FALSE	FALSE	16.5	324	5	3	21.6154	4	3	5	40	Coronavirus HKU-1	FALSE	NA	561.208
University auditorium 2	University auditorium	University	2021-11-01	2021W46	Tuesday	2021-11-16	120	1423.77	47.3846	21.6154	4	FALSE	FALSE	16.5	324	5	3	21.6154	4	3	5	40	Mycoplasma pneumoniae	FALSE	NA	561.208
University auditorium 2	University auditorium	University	2021-11-01	2021W46	Tuesday	2021-11-16	120	1423.77	47.3846	21.6154	4	FALSE	FALSE	16.5	324	5	3	21.6154	4	3	5	40	Coxiella burnetti	FALSE	NA	561.208
University auditorium 2	University auditorium	University	2021-11-01	2021W46	Tuesday	2021-11-16	120	1423.77	47.3846	21.6154	4	FALSE	FALSE	16.5	324	5	3	21.6154	4	3	5	40	Coronavirus MERS	FALSE	NA	561.208
University auditorium 2	University auditorium	University	2021-11-01	2021W46	Tuesday	2021-11-16	120	1423.77	47.3846	21.6154	4	FALSE	FALSE	16.5	324	5	3	21.6154	4	3	5	40	Pneumocystis jiroveci	TRUE	35	561.208
University auditorium 2	University auditorium	University	2021-11-01	2021W46	Tuesday	2021-11-16	120	1423.77	47.3846	21.6154	4	FALSE	FALSE	16.5	324	5	3	21.6154	4	3	5	40	Chlamydophila pneumoniae	FALSE	NA	561.208
University auditorium 2	University auditorium	University	2021-11-01	2021W46	Tuesday	2021-11-16	120	1423.77	47.3846	21.6154	4	FALSE	FALSE	16.5	324	5	3	21.6154	4	3	5	40	Chlamydophila psittaci	FALSE	NA	561.208
University auditorium 2	University auditorium	University	2021-11-01	2021W46	Tuesday	2021-11-16	120	1423.77	47.3846	21.6154	4	FALSE	FALSE	16.5	324	5	3	21.6154	4	3	5	40	Streptococcus pneumoniae	FALSE	NA	561.208
University auditorium 2	University auditorium	University	2021-11-01	2021W46	Tuesday	2021-11-16	120	1423.77	47.3846	21.6154	4	FALSE	FALSE	16.5	324	5	3	21.6154	4	3	5	40	Bocavirus	FALSE	NA	561.208
University auditorium 2	University auditorium	University	2021-11-01	2021W46	Tuesday	2021-11-16	120	1423.77	47.3846	21.6154	4	FALSE	FALSE	16.5	324	5	3	21.6154	4	3	5	40	Legionella pneumophila	FALSE	NA	561.208
University auditorium 2	University auditorium	University	2021-11-01	2021W46	Tuesday	2021-11-16	120	1423.77	47.3846	21.6154	4	FALSE	FALSE	16.5	324	5	3	21.6154	4	3	5	40	TaqPath COVID-19	FALSE	NA	561.208
University auditorium 2	University auditorium	University	2021-11-01	2021W46	Thursday	2021-11-18	105	555.077	45.3846	19.6923	5	FALSE	FALSE	14.5	324	6	4	19.6923	5	4	6	41	Influenza A virus	FALSE	NA	624.555
University auditorium 2	University auditorium	University	2021-11-01	2021W46	Thursday	2021-11-18	105	555.077	45.3846	19.6923	5	FALSE	FALSE	14.5	324	6	4	19.6923	5	4	6	41	Influenza B virus	FALSE	NA	624.555
University auditorium 2	University auditorium	University	2021-11-01	2021W46	Thursday	2021-11-18	105	555.077	45.3846	19.6923	5	FALSE	FALSE	14.5	324	6	4	19.6923	5	4	6	41	Respiratoir syncytieel virus	FALSE	NA	624.555
University auditorium 2	University auditorium	University	2021-11-01	2021W46	Thursday	2021-11-18	105	555.077	45.3846	19.6923	5	FALSE	FALSE	14.5	324	6	4	19.6923	5	4	6	41	Humaan metapneumovirus	FALSE	NA	624.555
University auditorium 2	University auditorium	University	2021-11-01	2021W46	Thursday	2021-11-18	105	555.077	45.3846	19.6923	5	FALSE	FALSE	14.5	324	6	4	19.6923	5	4	6	41	Parainfluenzavirus 1	FALSE	NA	624.555
University auditorium 2	University auditorium	University	2021-11-01	2021W46	Thursday	2021-11-18	105	555.077	45.3846	19.6923	5	FALSE	FALSE	14.5	324	6	4	19.6923	5	4	6	41	Parainfluenzavirus 2	FALSE	NA	624.555
University auditorium 2	University auditorium	University	2021-11-01	2021W46	Thursday	2021-11-18	105	555.077	45.3846	19.6923	5	FALSE	FALSE	14.5	324	6	4	19.6923	5	4	6	41	Parainfluenzavirus 3	FALSE	NA	624.555
University auditorium 2	University auditorium	University	2021-11-01	2021W46	Thursday	2021-11-18	105	555.077	45.3846	19.6923	5	FALSE	FALSE	14.5	324	6	4	19.6923	5	4	6	41	Parainfluenzavirus 4	FALSE	NA	624.555
University auditorium 2	University auditorium	University	2021-11-01	2021W46	Thursday	2021-11-18	105	555.077	45.3846	19.6923	5	FALSE	FALSE	14.5	324	6	4	19.6923	5	4	6	41	Adenovirus	FALSE	NA	624.555
University auditorium 2	University auditorium	University	2021-11-01	2021W46	Thursday	2021-11-18	105	555.077	45.3846	19.6923	5	FALSE	FALSE	14.5	324	6	4	19.6923	5	4	6	41	Entero-/Rhinovirus	FALSE	NA	624.555
University auditorium 2	University auditorium	University	2021-11-01	2021W46	Thursday	2021-11-18	105	555.077	45.3846	19.6923	5	FALSE	FALSE	14.5	324	6	4	19.6923	5	4	6	41	Cytomegalovirus	FALSE	NA	624.555
University auditorium 2	University auditorium	University	2021-11-01	2021W46	Thursday	2021-11-18	105	555.077	45.3846	19.6923	5	FALSE	FALSE	14.5	324	6	4	19.6923	5	4	6	41	Parechovirus	FALSE	NA	624.555
University auditorium 2	University auditorium	University	2021-11-01	2021W46	Thursday	2021-11-18	105	555.077	45.3846	19.6923	5	FALSE	FALSE	14.5	324	6	4	19.6923	5	4	6	41	Coronavirus NL63	FALSE	NA	624.555
University auditorium 2	University auditorium	University	2021-11-01	2021W46	Thursday	2021-11-18	105	555.077	45.3846	19.6923	5	FALSE	FALSE	14.5	324	6	4	19.6923	5	4	6	41	Coronavirus 229E	FALSE	NA	624.555
University auditorium 2	University auditorium	University	2021-11-01	2021W46	Thursday	2021-11-18	105	555.077	45.3846	19.6923	5	FALSE	FALSE	14.5	324	6	4	19.6923	5	4	6	41	Coronavirus OC43	FALSE	NA	624.555
University auditorium 2	University auditorium	University	2021-11-01	2021W46	Thursday	2021-11-18	105	555.077	45.3846	19.6923	5	FALSE	FALSE	14.5	324	6	4	19.6923	5	4	6	41	Enterovirus D68	FALSE	NA	624.555
University auditorium 2	University auditorium	University	2021-11-01	2021W46	Thursday	2021-11-18	105	555.077	45.3846	19.6923	5	FALSE	FALSE	14.5	324	6	4	19.6923	5	4	6	41	Herpes simplex virus 1	FALSE	NA	624.555
University auditorium 2	University auditorium	University	2021-11-01	2021W46	Thursday	2021-11-18	105	555.077	45.3846	19.6923	5	FALSE	FALSE	14.5	324	6	4	19.6923	5	4	6	41	Herpes simplex virus 2	FALSE	NA	624.555
University auditorium 2	University auditorium	University	2021-11-01	2021W46	Thursday	2021-11-18	105	555.077	45.3846	19.6923	5	FALSE	FALSE	14.5	324	6	4	19.6923	5	4	6	41	Coronavirus SARS / COVID-19	FALSE	NA	624.555
University auditorium 2	University auditorium	University	2021-11-01	2021W46	Thursday	2021-11-18	105	555.077	45.3846	19.6923	5	FALSE	FALSE	14.5	324	6	4	19.6923	5	4	6	41	Coronavirus HKU-1	FALSE	NA	624.555
University auditorium 2	University auditorium	University	2021-11-01	2021W46	Thursday	2021-11-18	105	555.077	45.3846	19.6923	5	FALSE	FALSE	14.5	324	6	4	19.6923	5	4	6	41	Mycoplasma pneumoniae	FALSE	NA	624.555
University auditorium 2	University auditorium	University	2021-11-01	2021W46	Thursday	2021-11-18	105	555.077	45.3846	19.6923	5	FALSE	FALSE	14.5	324	6	4	19.6923	5	4	6	41	Coxiella burnetti	FALSE	NA	624.555
University auditorium 2	University auditorium	University	2021-11-01	2021W46	Thursday	2021-11-18	105	555.077	45.3846	19.6923	5	FALSE	FALSE	14.5	324	6	4	19.6923	5	4	6	41	Coronavirus MERS	FALSE	NA	624.555
University auditorium 2	University auditorium	University	2021-11-01	2021W46	Thursday	2021-11-18	105	555.077	45.3846	19.6923	5	FALSE	FALSE	14.5	324	6	4	19.6923	5	4	6	41	Pneumocystis jiroveci	FALSE	NA	624.555
University auditorium 2	University auditorium	University	2021-11-01	2021W46	Thursday	2021-11-18	105	555.077	45.3846	19.6923	5	FALSE	FALSE	14.5	324	6	4	19.6923	5	4	6	41	Chlamydophila pneumoniae	FALSE	NA	624.555
University auditorium 2	University auditorium	University	2021-11-01	2021W46	Thursday	2021-11-18	105	555.077	45.3846	19.6923	5	FALSE	FALSE	14.5	324	6	4	19.6923	5	4	6	41	Chlamydophila psittaci	FALSE	NA	624.555
University auditorium 2	University auditorium	University	2021-11-01	2021W46	Thursday	2021-11-18	105	555.077	45.3846	19.6923	5	FALSE	FALSE	14.5	324	6	4	19.6923	5	4	6	41	Streptococcus pneumoniae	FALSE	NA	624.555
University auditorium 2	University auditorium	University	2021-11-01	2021W46	Thursday	2021-11-18	105	555.077	45.3846	19.6923	5	FALSE	FALSE	14.5	324	6	4	19.6923	5	4	6	41	Bocavirus	FALSE	NA	624.555
University auditorium 2	University auditorium	University	2021-11-01	2021W46	Thursday	2021-11-18	105	555.077	45.3846	19.6923	5	FALSE	FALSE	14.5	324	6	4	19.6923	5	4	6	41	Legionella pneumophila	FALSE	NA	624.555
University auditorium 2	University auditorium	University	2021-11-01	2021W46	Thursday	2021-11-18	105	555.077	45.3846	19.6923	5	FALSE	FALSE	14.5	324	6	4	19.6923	5	4	6	41	TaqPath COVID-19	FALSE	NA	624.555
University auditorium 2	University auditorium	University	2021-11-01	2021W46	Thursday	2021-11-18	110	978.538	45.4615	20.6154	4	FALSE	FALSE	13	324	6	2	20.6154	4	2	6	42	Influenza A virus	FALSE	NA	624.555
University auditorium 2	University auditorium	University	2021-11-01	2021W46	Thursday	2021-11-18	110	978.538	45.4615	20.6154	4	FALSE	FALSE	13	324	6	2	20.6154	4	2	6	42	Influenza B virus	FALSE	NA	624.555
University auditorium 2	University auditorium	University	2021-11-01	2021W46	Thursday	2021-11-18	110	978.538	45.4615	20.6154	4	FALSE	FALSE	13	324	6	2	20.6154	4	2	6	42	Respiratoir syncytieel virus	FALSE	NA	624.555
University auditorium 2	University auditorium	University	2021-11-01	2021W46	Thursday	2021-11-18	110	978.538	45.4615	20.6154	4	FALSE	FALSE	13	324	6	2	20.6154	4	2	6	42	Humaan metapneumovirus	FALSE	NA	624.555
University auditorium 2	University auditorium	University	2021-11-01	2021W46	Thursday	2021-11-18	110	978.538	45.4615	20.6154	4	FALSE	FALSE	13	324	6	2	20.6154	4	2	6	42	Parainfluenzavirus 1	FALSE	NA	624.555
University auditorium 2	University auditorium	University	2021-11-01	2021W46	Thursday	2021-11-18	110	978.538	45.4615	20.6154	4	FALSE	FALSE	13	324	6	2	20.6154	4	2	6	42	Parainfluenzavirus 2	FALSE	NA	624.555
University auditorium 2	University auditorium	University	2021-11-01	2021W46	Thursday	2021-11-18	110	978.538	45.4615	20.6154	4	FALSE	FALSE	13	324	6	2	20.6154	4	2	6	42	Parainfluenzavirus 3	FALSE	NA	624.555
University auditorium 2	University auditorium	University	2021-11-01	2021W46	Thursday	2021-11-18	110	978.538	45.4615	20.6154	4	FALSE	FALSE	13	324	6	2	20.6154	4	2	6	42	Parainfluenzavirus 4	FALSE	NA	624.555
University auditorium 2	University auditorium	University	2021-11-01	2021W46	Thursday	2021-11-18	110	978.538	45.4615	20.6154	4	FALSE	FALSE	13	324	6	2	20.6154	4	2	6	42	Adenovirus	FALSE	NA	624.555
University auditorium 2	University auditorium	University	2021-11-01	2021W46	Thursday	2021-11-18	110	978.538	45.4615	20.6154	4	FALSE	FALSE	13	324	6	2	20.6154	4	2	6	42	Entero-/Rhinovirus	FALSE	NA	624.555
University auditorium 2	University auditorium	University	2021-11-01	2021W46	Thursday	2021-11-18	110	978.538	45.4615	20.6154	4	FALSE	FALSE	13	324	6	2	20.6154	4	2	6	42	Cytomegalovirus	FALSE	NA	624.555
University auditorium 2	University auditorium	University	2021-11-01	2021W46	Thursday	2021-11-18	110	978.538	45.4615	20.6154	4	FALSE	FALSE	13	324	6	2	20.6154	4	2	6	42	Parechovirus	FALSE	NA	624.555
University auditorium 2	University auditorium	University	2021-11-01	2021W46	Thursday	2021-11-18	110	978.538	45.4615	20.6154	4	FALSE	FALSE	13	324	6	2	20.6154	4	2	6	42	Coronavirus NL63	FALSE	NA	624.555
University auditorium 2	University auditorium	University	2021-11-01	2021W46	Thursday	2021-11-18	110	978.538	45.4615	20.6154	4	FALSE	FALSE	13	324	6	2	20.6154	4	2	6	42	Coronavirus 229E	FALSE	NA	624.555
University auditorium 2	University auditorium	University	2021-11-01	2021W46	Thursday	2021-11-18	110	978.538	45.4615	20.6154	4	FALSE	FALSE	13	324	6	2	20.6154	4	2	6	42	Coronavirus OC43	FALSE	NA	624.555
University auditorium 2	University auditorium	University	2021-11-01	2021W46	Thursday	2021-11-18	110	978.538	45.4615	20.6154	4	FALSE	FALSE	13	324	6	2	20.6154	4	2	6	42	Enterovirus D68	FALSE	NA	624.555
University auditorium 2	University auditorium	University	2021-11-01	2021W46	Thursday	2021-11-18	110	978.538	45.4615	20.6154	4	FALSE	FALSE	13	324	6	2	20.6154	4	2	6	42	Herpes simplex virus 1	FALSE	NA	624.555
University auditorium 2	University auditorium	University	2021-11-01	2021W46	Thursday	2021-11-18	110	978.538	45.4615	20.6154	4	FALSE	FALSE	13	324	6	2	20.6154	4	2	6	42	Herpes simplex virus 2	FALSE	NA	624.555
University auditorium 2	University auditorium	University	2021-11-01	2021W46	Thursday	2021-11-18	110	978.538	45.4615	20.6154	4	FALSE	FALSE	13	324	6	2	20.6154	4	2	6	42	Coronavirus SARS / COVID-19	FALSE	NA	624.555
University auditorium 2	University auditorium	University	2021-11-01	2021W46	Thursday	2021-11-18	110	978.538	45.4615	20.6154	4	FALSE	FALSE	13	324	6	2	20.6154	4	2	6	42	Coronavirus HKU-1	FALSE	NA	624.555
University auditorium 2	University auditorium	University	2021-11-01	2021W46	Thursday	2021-11-18	110	978.538	45.4615	20.6154	4	FALSE	FALSE	13	324	6	2	20.6154	4	2	6	42	Mycoplasma pneumoniae	FALSE	NA	624.555
University auditorium 2	University auditorium	University	2021-11-01	2021W46	Thursday	2021-11-18	110	978.538	45.4615	20.6154	4	FALSE	FALSE	13	324	6	2	20.6154	4	2	6	42	Coxiella burnetti	FALSE	NA	624.555
University auditorium 2	University auditorium	University	2021-11-01	2021W46	Thursday	2021-11-18	110	978.538	45.4615	20.6154	4	FALSE	FALSE	13	324	6	2	20.6154	4	2	6	42	Coronavirus MERS	FALSE	NA	624.555
University auditorium 2	University auditorium	University	2021-11-01	2021W46	Thursday	2021-11-18	110	978.538	45.4615	20.6154	4	FALSE	FALSE	13	324	6	2	20.6154	4	2	6	42	Pneumocystis jiroveci	TRUE	36.8	624.555
University auditorium 2	University auditorium	University	2021-11-01	2021W46	Thursday	2021-11-18	110	978.538	45.4615	20.6154	4	FALSE	FALSE	13	324	6	2	20.6154	4	2	6	42	Chlamydophila pneumoniae	FALSE	NA	624.555
University auditorium 2	University auditorium	University	2021-11-01	2021W46	Thursday	2021-11-18	110	978.538	45.4615	20.6154	4	FALSE	FALSE	13	324	6	2	20.6154	4	2	6	42	Chlamydophila psittaci	FALSE	NA	624.555
University auditorium 2	University auditorium	University	2021-11-01	2021W46	Thursday	2021-11-18	110	978.538	45.4615	20.6154	4	FALSE	FALSE	13	324	6	2	20.6154	4	2	6	42	Streptococcus pneumoniae	FALSE	NA	624.555
University auditorium 2	University auditorium	University	2021-11-01	2021W46	Thursday	2021-11-18	110	978.538	45.4615	20.6154	4	FALSE	FALSE	13	324	6	2	20.6154	4	2	6	42	Bocavirus	FALSE	NA	624.555
University auditorium 2	University auditorium	University	2021-11-01	2021W46	Thursday	2021-11-18	110	978.538	45.4615	20.6154	4	FALSE	FALSE	13	324	6	2	20.6154	4	2	6	42	Legionella pneumophila	FALSE	NA	624.555
University auditorium 2	University auditorium	University	2021-11-01	2021W46	Thursday	2021-11-18	110	978.538	45.4615	20.6154	4	FALSE	FALSE	13	324	6	2	20.6154	4	2	6	42	TaqPath COVID-19	FALSE	NA	624.555
University auditorium 2	University auditorium	University	2021-11-01	2021W46	Thursday	2021-11-18	120	833.143	43.2857	19.8571	4	FALSE	FALSE	13	324	5	2.5	19.8571	4	2	5	43	Influenza A virus	FALSE	NA	624.555
University auditorium 2	University auditorium	University	2021-11-01	2021W46	Thursday	2021-11-18	120	833.143	43.2857	19.8571	4	FALSE	FALSE	13	324	5	2.5	19.8571	4	2	5	43	Influenza B virus	FALSE	NA	624.555
University auditorium 2	University auditorium	University	2021-11-01	2021W46	Thursday	2021-11-18	120	833.143	43.2857	19.8571	4	FALSE	FALSE	13	324	5	2.5	19.8571	4	2	5	43	Respiratoir syncytieel virus	FALSE	NA	624.555
University auditorium 2	University auditorium	University	2021-11-01	2021W46	Thursday	2021-11-18	120	833.143	43.2857	19.8571	4	FALSE	FALSE	13	324	5	2.5	19.8571	4	2	5	43	Humaan metapneumovirus	FALSE	NA	624.555
University auditorium 2	University auditorium	University	2021-11-01	2021W46	Thursday	2021-11-18	120	833.143	43.2857	19.8571	4	FALSE	FALSE	13	324	5	2.5	19.8571	4	2	5	43	Parainfluenzavirus 1	FALSE	NA	624.555
University auditorium 2	University auditorium	University	2021-11-01	2021W46	Thursday	2021-11-18	120	833.143	43.2857	19.8571	4	FALSE	FALSE	13	324	5	2.5	19.8571	4	2	5	43	Parainfluenzavirus 2	FALSE	NA	624.555
University auditorium 2	University auditorium	University	2021-11-01	2021W46	Thursday	2021-11-18	120	833.143	43.2857	19.8571	4	FALSE	FALSE	13	324	5	2.5	19.8571	4	2	5	43	Parainfluenzavirus 3	FALSE	NA	624.555
University auditorium 2	University auditorium	University	2021-11-01	2021W46	Thursday	2021-11-18	120	833.143	43.2857	19.8571	4	FALSE	FALSE	13	324	5	2.5	19.8571	4	2	5	43	Parainfluenzavirus 4	FALSE	NA	624.555
University auditorium 2	University auditorium	University	2021-11-01	2021W46	Thursday	2021-11-18	120	833.143	43.2857	19.8571	4	FALSE	FALSE	13	324	5	2.5	19.8571	4	2	5	43	Adenovirus	FALSE	NA	624.555
University auditorium 2	University auditorium	University	2021-11-01	2021W46	Thursday	2021-11-18	120	833.143	43.2857	19.8571	4	FALSE	FALSE	13	324	5	2.5	19.8571	4	2	5	43	Entero-/Rhinovirus	FALSE	NA	624.555
University auditorium 2	University auditorium	University	2021-11-01	2021W46	Thursday	2021-11-18	120	833.143	43.2857	19.8571	4	FALSE	FALSE	13	324	5	2.5	19.8571	4	2	5	43	Cytomegalovirus	FALSE	NA	624.555
University auditorium 2	University auditorium	University	2021-11-01	2021W46	Thursday	2021-11-18	120	833.143	43.2857	19.8571	4	FALSE	FALSE	13	324	5	2.5	19.8571	4	2	5	43	Parechovirus	FALSE	NA	624.555
University auditorium 2	University auditorium	University	2021-11-01	2021W46	Thursday	2021-11-18	120	833.143	43.2857	19.8571	4	FALSE	FALSE	13	324	5	2.5	19.8571	4	2	5	43	Coronavirus NL63	FALSE	NA	624.555
University auditorium 2	University auditorium	University	2021-11-01	2021W46	Thursday	2021-11-18	120	833.143	43.2857	19.8571	4	FALSE	FALSE	13	324	5	2.5	19.8571	4	2	5	43	Coronavirus 229E	FALSE	NA	624.555
University auditorium 2	University auditorium	University	2021-11-01	2021W46	Thursday	2021-11-18	120	833.143	43.2857	19.8571	4	FALSE	FALSE	13	324	5	2.5	19.8571	4	2	5	43	Coronavirus OC43	FALSE	NA	624.555
University auditorium 2	University auditorium	University	2021-11-01	2021W46	Thursday	2021-11-18	120	833.143	43.2857	19.8571	4	FALSE	FALSE	13	324	5	2.5	19.8571	4	2	5	43	Enterovirus D68	FALSE	NA	624.555
University auditorium 2	University auditorium	University	2021-11-01	2021W46	Thursday	2021-11-18	120	833.143	43.2857	19.8571	4	FALSE	FALSE	13	324	5	2.5	19.8571	4	2	5	43	Herpes simplex virus 1	FALSE	NA	624.555
University auditorium 2	University auditorium	University	2021-11-01	2021W46	Thursday	2021-11-18	120	833.143	43.2857	19.8571	4	FALSE	FALSE	13	324	5	2.5	19.8571	4	2	5	43	Herpes simplex virus 2	FALSE	NA	624.555
University auditorium 2	University auditorium	University	2021-11-01	2021W46	Thursday	2021-11-18	120	833.143	43.2857	19.8571	4	FALSE	FALSE	13	324	5	2.5	19.8571	4	2	5	43	Coronavirus SARS / COVID-19	FALSE	NA	624.555
University auditorium 2	University auditorium	University	2021-11-01	2021W46	Thursday	2021-11-18	120	833.143	43.2857	19.8571	4	FALSE	FALSE	13	324	5	2.5	19.8571	4	2	5	43	Coronavirus HKU-1	FALSE	NA	624.555
University auditorium 2	University auditorium	University	2021-11-01	2021W46	Thursday	2021-11-18	120	833.143	43.2857	19.8571	4	FALSE	FALSE	13	324	5	2.5	19.8571	4	2	5	43	Mycoplasma pneumoniae	FALSE	NA	624.555
University auditorium 2	University auditorium	University	2021-11-01	2021W46	Thursday	2021-11-18	120	833.143	43.2857	19.8571	4	FALSE	FALSE	13	324	5	2.5	19.8571	4	2	5	43	Coxiella burnetti	FALSE	NA	624.555
University auditorium 2	University auditorium	University	2021-11-01	2021W46	Thursday	2021-11-18	120	833.143	43.2857	19.8571	4	FALSE	FALSE	13	324	5	2.5	19.8571	4	2	5	43	Coronavirus MERS	FALSE	NA	624.555
University auditorium 2	University auditorium	University	2021-11-01	2021W46	Thursday	2021-11-18	120	833.143	43.2857	19.8571	4	FALSE	FALSE	13	324	5	2.5	19.8571	4	2	5	43	Pneumocystis jiroveci	FALSE	NA	624.555
University auditorium 2	University auditorium	University	2021-11-01	2021W46	Thursday	2021-11-18	120	833.143	43.2857	19.8571	4	FALSE	FALSE	13	324	5	2.5	19.8571	4	2	5	43	Chlamydophila pneumoniae	FALSE	NA	624.555
University auditorium 2	University auditorium	University	2021-11-01	2021W46	Thursday	2021-11-18	120	833.143	43.2857	19.8571	4	FALSE	FALSE	13	324	5	2.5	19.8571	4	2	5	43	Chlamydophila psittaci	FALSE	NA	624.555
University auditorium 2	University auditorium	University	2021-11-01	2021W46	Thursday	2021-11-18	120	833.143	43.2857	19.8571	4	FALSE	FALSE	13	324	5	2.5	19.8571	4	2	5	43	Streptococcus pneumoniae	FALSE	NA	624.555
University auditorium 2	University auditorium	University	2021-11-01	2021W46	Thursday	2021-11-18	120	833.143	43.2857	19.8571	4	FALSE	FALSE	13	324	5	2.5	19.8571	4	2	5	43	Bocavirus	FALSE	NA	624.555
University auditorium 2	University auditorium	University	2021-11-01	2021W46	Thursday	2021-11-18	120	833.143	43.2857	19.8571	4	FALSE	FALSE	13	324	5	2.5	19.8571	4	2	5	43	Legionella pneumophila	FALSE	NA	624.555
University auditorium 2	University auditorium	University	2021-11-01	2021W46	Thursday	2021-11-18	120	833.143	43.2857	19.8571	4	FALSE	FALSE	13	324	5	2.5	19.8571	4	2	5	43	TaqPath COVID-19	FALSE	NA	624.555
University auditorium 2	University auditorium	University	2021-11-01	2021W47	Tuesday	2021-11-23	111	895.25	44	18	1	FALSE	FALSE	0	324		NA	18	1	3	6	44	Influenza A virus	FALSE	NA	847.256
University auditorium 2	University auditorium	University	2021-11-01	2021W47	Tuesday	2021-11-23	111	895.25	44	18	1	FALSE	FALSE	0	324		NA	18	1	3	6	44	Influenza B virus	FALSE	NA	847.256
University auditorium 2	University auditorium	University	2021-11-01	2021W47	Tuesday	2021-11-23	111	895.25	44	18	1	FALSE	FALSE	0	324		NA	18	1	3	6	44	Respiratoir syncytieel virus	FALSE	NA	847.256
University auditorium 2	University auditorium	University	2021-11-01	2021W47	Tuesday	2021-11-23	111	895.25	44	18	1	FALSE	FALSE	0	324		NA	18	1	3	6	44	Humaan metapneumovirus	FALSE	NA	847.256
University auditorium 2	University auditorium	University	2021-11-01	2021W47	Tuesday	2021-11-23	111	895.25	44	18	1	FALSE	FALSE	0	324		NA	18	1	3	6	44	Parainfluenzavirus 1	FALSE	NA	847.256
University auditorium 2	University auditorium	University	2021-11-01	2021W47	Tuesday	2021-11-23	111	895.25	44	18	1	FALSE	FALSE	0	324		NA	18	1	3	6	44	Parainfluenzavirus 2	FALSE	NA	847.256
University auditorium 2	University auditorium	University	2021-11-01	2021W47	Tuesday	2021-11-23	111	895.25	44	18	1	FALSE	FALSE	0	324		NA	18	1	3	6	44	Parainfluenzavirus 3	FALSE	NA	847.256
University auditorium 2	University auditorium	University	2021-11-01	2021W47	Tuesday	2021-11-23	111	895.25	44	18	1	FALSE	FALSE	0	324		NA	18	1	3	6	44	Parainfluenzavirus 4	FALSE	NA	847.256
University auditorium 2	University auditorium	University	2021-11-01	2021W47	Tuesday	2021-11-23	111	895.25	44	18	1	FALSE	FALSE	0	324		NA	18	1	3	6	44	Adenovirus	FALSE	NA	847.256
University auditorium 2	University auditorium	University	2021-11-01	2021W47	Tuesday	2021-11-23	111	895.25	44	18	1	FALSE	FALSE	0	324		NA	18	1	3	6	44	Entero-/Rhinovirus	FALSE	NA	847.256
University auditorium 2	University auditorium	University	2021-11-01	2021W47	Tuesday	2021-11-23	111	895.25	44	18	1	FALSE	FALSE	0	324		NA	18	1	3	6	44	Cytomegalovirus	FALSE	NA	847.256
University auditorium 2	University auditorium	University	2021-11-01	2021W47	Tuesday	2021-11-23	111	895.25	44	18	1	FALSE	FALSE	0	324		NA	18	1	3	6	44	Parechovirus	FALSE	NA	847.256
University auditorium 2	University auditorium	University	2021-11-01	2021W47	Tuesday	2021-11-23	111	895.25	44	18	1	FALSE	FALSE	0	324		NA	18	1	3	6	44	Coronavirus NL63	FALSE	NA	847.256
University auditorium 2	University auditorium	University	2021-11-01	2021W47	Tuesday	2021-11-23	111	895.25	44	18	1	FALSE	FALSE	0	324		NA	18	1	3	6	44	Coronavirus 229E	FALSE	NA	847.256
University auditorium 2	University auditorium	University	2021-11-01	2021W47	Tuesday	2021-11-23	111	895.25	44	18	1	FALSE	FALSE	0	324		NA	18	1	3	6	44	Coronavirus OC43	FALSE	NA	847.256
University auditorium 2	University auditorium	University	2021-11-01	2021W47	Tuesday	2021-11-23	111	895.25	44	18	1	FALSE	FALSE	0	324		NA	18	1	3	6	44	Enterovirus D68	FALSE	NA	847.256
University auditorium 2	University auditorium	University	2021-11-01	2021W47	Tuesday	2021-11-23	111	895.25	44	18	1	FALSE	FALSE	0	324		NA	18	1	3	6	44	Herpes simplex virus 1	FALSE	NA	847.256
University auditorium 2	University auditorium	University	2021-11-01	2021W47	Tuesday	2021-11-23	111	895.25	44	18	1	FALSE	FALSE	0	324		NA	18	1	3	6	44	Herpes simplex virus 2	FALSE	NA	847.256
University auditorium 2	University auditorium	University	2021-11-01	2021W47	Tuesday	2021-11-23	111	895.25	44	18	1	FALSE	FALSE	0	324		NA	18	1	3	6	44	Coronavirus SARS / COVID-19	FALSE	NA	847.256
University auditorium 2	University auditorium	University	2021-11-01	2021W47	Tuesday	2021-11-23	111	895.25	44	18	1	FALSE	FALSE	0	324		NA	18	1	3	6	44	Coronavirus HKU-1	FALSE	NA	847.256
University auditorium 2	University auditorium	University	2021-11-01	2021W47	Tuesday	2021-11-23	111	895.25	44	18	1	FALSE	FALSE	0	324		NA	18	1	3	6	44	Mycoplasma pneumoniae	FALSE	NA	847.256
University auditorium 2	University auditorium	University	2021-11-01	2021W47	Tuesday	2021-11-23	111	895.25	44	18	1	FALSE	FALSE	0	324		NA	18	1	3	6	44	Coxiella burnetti	FALSE	NA	847.256
University auditorium 2	University auditorium	University	2021-11-01	2021W47	Tuesday	2021-11-23	111	895.25	44	18	1	FALSE	FALSE	0	324		NA	18	1	3	6	44	Coronavirus MERS	FALSE	NA	847.256
University auditorium 2	University auditorium	University	2021-11-01	2021W47	Tuesday	2021-11-23	111	895.25	44	18	1	FALSE	FALSE	0	324		NA	18	1	3	6	44	Pneumocystis jiroveci	FALSE	NA	847.256
University auditorium 2	University auditorium	University	2021-11-01	2021W47	Tuesday	2021-11-23	111	895.25	44	18	1	FALSE	FALSE	0	324		NA	18	1	3	6	44	Chlamydophila pneumoniae	FALSE	NA	847.256
University auditorium 2	University auditorium	University	2021-11-01	2021W47	Tuesday	2021-11-23	111	895.25	44	18	1	FALSE	FALSE	0	324		NA	18	1	3	6	44	Chlamydophila psittaci	FALSE	NA	847.256
University auditorium 2	University auditorium	University	2021-11-01	2021W47	Tuesday	2021-11-23	111	895.25	44	18	1	FALSE	FALSE	0	324		NA	18	1	3	6	44	Streptococcus pneumoniae	FALSE	NA	847.256
University auditorium 2	University auditorium	University	2021-11-01	2021W47	Tuesday	2021-11-23	111	895.25	44	18	1	FALSE	FALSE	0	324		NA	18	1	3	6	44	Bocavirus	FALSE	NA	847.256
University auditorium 2	University auditorium	University	2021-11-01	2021W47	Tuesday	2021-11-23	111	895.25	44	18	1	FALSE	FALSE	0	324		NA	18	1	3	6	44	Legionella pneumophila	FALSE	NA	847.256
University auditorium 2	University auditorium	University	2021-11-01	2021W47	Tuesday	2021-11-23	111	895.25	44	18	1	FALSE	FALSE	0	324		NA	18	1	3	6	44	TaqPath COVID-19	FALSE	NA	847.256
University auditorium 2	University auditorium	University	2021-11-01	2021W47	Thursday	2021-11-25	112	610.667	43.8333	19	5	FALSE	FALSE	5.5	324	6	2	19	5	2	6	45	Influenza A virus	FALSE	NA	911.592
University auditorium 2	University auditorium	University	2021-11-01	2021W47	Thursday	2021-11-25	112	610.667	43.8333	19	5	FALSE	FALSE	5.5	324	6	2	19	5	2	6	45	Influenza B virus	FALSE	NA	911.592
University auditorium 2	University auditorium	University	2021-11-01	2021W47	Thursday	2021-11-25	112	610.667	43.8333	19	5	FALSE	FALSE	5.5	324	6	2	19	5	2	6	45	Respiratoir syncytieel virus	FALSE	NA	911.592
University auditorium 2	University auditorium	University	2021-11-01	2021W47	Thursday	2021-11-25	112	610.667	43.8333	19	5	FALSE	FALSE	5.5	324	6	2	19	5	2	6	45	Humaan metapneumovirus	FALSE	NA	911.592
University auditorium 2	University auditorium	University	2021-11-01	2021W47	Thursday	2021-11-25	112	610.667	43.8333	19	5	FALSE	FALSE	5.5	324	6	2	19	5	2	6	45	Parainfluenzavirus 1	FALSE	NA	911.592
University auditorium 2	University auditorium	University	2021-11-01	2021W47	Thursday	2021-11-25	112	610.667	43.8333	19	5	FALSE	FALSE	5.5	324	6	2	19	5	2	6	45	Parainfluenzavirus 2	FALSE	NA	911.592
University auditorium 2	University auditorium	University	2021-11-01	2021W47	Thursday	2021-11-25	112	610.667	43.8333	19	5	FALSE	FALSE	5.5	324	6	2	19	5	2	6	45	Parainfluenzavirus 3	FALSE	NA	911.592
University auditorium 2	University auditorium	University	2021-11-01	2021W47	Thursday	2021-11-25	112	610.667	43.8333	19	5	FALSE	FALSE	5.5	324	6	2	19	5	2	6	45	Parainfluenzavirus 4	FALSE	NA	911.592
University auditorium 2	University auditorium	University	2021-11-01	2021W47	Thursday	2021-11-25	112	610.667	43.8333	19	5	FALSE	FALSE	5.5	324	6	2	19	5	2	6	45	Adenovirus	FALSE	NA	911.592
University auditorium 2	University auditorium	University	2021-11-01	2021W47	Thursday	2021-11-25	112	610.667	43.8333	19	5	FALSE	FALSE	5.5	324	6	2	19	5	2	6	45	Entero-/Rhinovirus	FALSE	NA	911.592
University auditorium 2	University auditorium	University	2021-11-01	2021W47	Thursday	2021-11-25	112	610.667	43.8333	19	5	FALSE	FALSE	5.5	324	6	2	19	5	2	6	45	Cytomegalovirus	FALSE	NA	911.592
University auditorium 2	University auditorium	University	2021-11-01	2021W47	Thursday	2021-11-25	112	610.667	43.8333	19	5	FALSE	FALSE	5.5	324	6	2	19	5	2	6	45	Parechovirus	FALSE	NA	911.592
University auditorium 2	University auditorium	University	2021-11-01	2021W47	Thursday	2021-11-25	112	610.667	43.8333	19	5	FALSE	FALSE	5.5	324	6	2	19	5	2	6	45	Coronavirus NL63	FALSE	NA	911.592
University auditorium 2	University auditorium	University	2021-11-01	2021W47	Thursday	2021-11-25	112	610.667	43.8333	19	5	FALSE	FALSE	5.5	324	6	2	19	5	2	6	45	Coronavirus 229E	FALSE	NA	911.592
University auditorium 2	University auditorium	University	2021-11-01	2021W47	Thursday	2021-11-25	112	610.667	43.8333	19	5	FALSE	FALSE	5.5	324	6	2	19	5	2	6	45	Coronavirus OC43	FALSE	NA	911.592
University auditorium 2	University auditorium	University	2021-11-01	2021W47	Thursday	2021-11-25	112	610.667	43.8333	19	5	FALSE	FALSE	5.5	324	6	2	19	5	2	6	45	Enterovirus D68	FALSE	NA	911.592
University auditorium 2	University auditorium	University	2021-11-01	2021W47	Thursday	2021-11-25	112	610.667	43.8333	19	5	FALSE	FALSE	5.5	324	6	2	19	5	2	6	45	Herpes simplex virus 1	FALSE	NA	911.592
University auditorium 2	University auditorium	University	2021-11-01	2021W47	Thursday	2021-11-25	112	610.667	43.8333	19	5	FALSE	FALSE	5.5	324	6	2	19	5	2	6	45	Herpes simplex virus 2	FALSE	NA	911.592
University auditorium 2	University auditorium	University	2021-11-01	2021W47	Thursday	2021-11-25	112	610.667	43.8333	19	5	FALSE	FALSE	5.5	324	6	2	19	5	2	6	45	Coronavirus SARS / COVID-19	FALSE	NA	911.592
University auditorium 2	University auditorium	University	2021-11-01	2021W47	Thursday	2021-11-25	112	610.667	43.8333	19	5	FALSE	FALSE	5.5	324	6	2	19	5	2	6	45	Coronavirus HKU-1	FALSE	NA	911.592
University auditorium 2	University auditorium	University	2021-11-01	2021W47	Thursday	2021-11-25	112	610.667	43.8333	19	5	FALSE	FALSE	5.5	324	6	2	19	5	2	6	45	Mycoplasma pneumoniae	FALSE	NA	911.592
University auditorium 2	University auditorium	University	2021-11-01	2021W47	Thursday	2021-11-25	112	610.667	43.8333	19	5	FALSE	FALSE	5.5	324	6	2	19	5	2	6	45	Coxiella burnetti	FALSE	NA	911.592
University auditorium 2	University auditorium	University	2021-11-01	2021W47	Thursday	2021-11-25	112	610.667	43.8333	19	5	FALSE	FALSE	5.5	324	6	2	19	5	2	6	45	Coronavirus MERS	FALSE	NA	911.592
University auditorium 2	University auditorium	University	2021-11-01	2021W47	Thursday	2021-11-25	112	610.667	43.8333	19	5	FALSE	FALSE	5.5	324	6	2	19	5	2	6	45	Pneumocystis jiroveci	FALSE	NA	911.592
University auditorium 2	University auditorium	University	2021-11-01	2021W47	Thursday	2021-11-25	112	610.667	43.8333	19	5	FALSE	FALSE	5.5	324	6	2	19	5	2	6	45	Chlamydophila pneumoniae	FALSE	NA	911.592
University auditorium 2	University auditorium	University	2021-11-01	2021W47	Thursday	2021-11-25	112	610.667	43.8333	19	5	FALSE	FALSE	5.5	324	6	2	19	5	2	6	45	Chlamydophila psittaci	FALSE	NA	911.592
University auditorium 2	University auditorium	University	2021-11-01	2021W47	Thursday	2021-11-25	112	610.667	43.8333	19	5	FALSE	FALSE	5.5	324	6	2	19	5	2	6	45	Streptococcus pneumoniae	FALSE	NA	911.592
University auditorium 2	University auditorium	University	2021-11-01	2021W47	Thursday	2021-11-25	112	610.667	43.8333	19	5	FALSE	FALSE	5.5	324	6	2	19	5	2	6	45	Bocavirus	FALSE	NA	911.592
University auditorium 2	University auditorium	University	2021-11-01	2021W47	Thursday	2021-11-25	112	610.667	43.8333	19	5	FALSE	FALSE	5.5	324	6	2	19	5	2	6	45	Legionella pneumophila	FALSE	NA	911.592
University auditorium 2	University auditorium	University	2021-11-01	2021W47	Thursday	2021-11-25	112	610.667	43.8333	19	5	FALSE	FALSE	5.5	324	6	2	19	5	2	6	45	TaqPath COVID-19	FALSE	NA	911.592
University auditorium 2	University auditorium	University	2021-11-01	2021W47	Thursday	2021-11-25	116	708.091	39.7273	20.0909	4.5	FALSE	FALSE	4	324	6	2	20.0909	4	2	6	46	Influenza A virus	FALSE	NA	911.592
University auditorium 2	University auditorium	University	2021-11-01	2021W47	Thursday	2021-11-25	116	708.091	39.7273	20.0909	4.5	FALSE	FALSE	4	324	6	2	20.0909	4	2	6	46	Influenza B virus	FALSE	NA	911.592
University auditorium 2	University auditorium	University	2021-11-01	2021W47	Thursday	2021-11-25	116	708.091	39.7273	20.0909	4.5	FALSE	FALSE	4	324	6	2	20.0909	4	2	6	46	Respiratoir syncytieel virus	FALSE	NA	911.592
University auditorium 2	University auditorium	University	2021-11-01	2021W47	Thursday	2021-11-25	116	708.091	39.7273	20.0909	4.5	FALSE	FALSE	4	324	6	2	20.0909	4	2	6	46	Humaan metapneumovirus	FALSE	NA	911.592
University auditorium 2	University auditorium	University	2021-11-01	2021W47	Thursday	2021-11-25	116	708.091	39.7273	20.0909	4.5	FALSE	FALSE	4	324	6	2	20.0909	4	2	6	46	Parainfluenzavirus 1	FALSE	NA	911.592
University auditorium 2	University auditorium	University	2021-11-01	2021W47	Thursday	2021-11-25	116	708.091	39.7273	20.0909	4.5	FALSE	FALSE	4	324	6	2	20.0909	4	2	6	46	Parainfluenzavirus 2	FALSE	NA	911.592
University auditorium 2	University auditorium	University	2021-11-01	2021W47	Thursday	2021-11-25	116	708.091	39.7273	20.0909	4.5	FALSE	FALSE	4	324	6	2	20.0909	4	2	6	46	Parainfluenzavirus 3	FALSE	NA	911.592
University auditorium 2	University auditorium	University	2021-11-01	2021W47	Thursday	2021-11-25	116	708.091	39.7273	20.0909	4.5	FALSE	FALSE	4	324	6	2	20.0909	4	2	6	46	Parainfluenzavirus 4	FALSE	NA	911.592
University auditorium 2	University auditorium	University	2021-11-01	2021W47	Thursday	2021-11-25	116	708.091	39.7273	20.0909	4.5	FALSE	FALSE	4	324	6	2	20.0909	4	2	6	46	Adenovirus	FALSE	NA	911.592
University auditorium 2	University auditorium	University	2021-11-01	2021W47	Thursday	2021-11-25	116	708.091	39.7273	20.0909	4.5	FALSE	FALSE	4	324	6	2	20.0909	4	2	6	46	Entero-/Rhinovirus	FALSE	NA	911.592
University auditorium 2	University auditorium	University	2021-11-01	2021W47	Thursday	2021-11-25	116	708.091	39.7273	20.0909	4.5	FALSE	FALSE	4	324	6	2	20.0909	4	2	6	46	Cytomegalovirus	FALSE	NA	911.592
University auditorium 2	University auditorium	University	2021-11-01	2021W47	Thursday	2021-11-25	116	708.091	39.7273	20.0909	4.5	FALSE	FALSE	4	324	6	2	20.0909	4	2	6	46	Parechovirus	FALSE	NA	911.592
University auditorium 2	University auditorium	University	2021-11-01	2021W47	Thursday	2021-11-25	116	708.091	39.7273	20.0909	4.5	FALSE	FALSE	4	324	6	2	20.0909	4	2	6	46	Coronavirus NL63	FALSE	NA	911.592
University auditorium 2	University auditorium	University	2021-11-01	2021W47	Thursday	2021-11-25	116	708.091	39.7273	20.0909	4.5	FALSE	FALSE	4	324	6	2	20.0909	4	2	6	46	Coronavirus 229E	FALSE	NA	911.592
University auditorium 2	University auditorium	University	2021-11-01	2021W47	Thursday	2021-11-25	116	708.091	39.7273	20.0909	4.5	FALSE	FALSE	4	324	6	2	20.0909	4	2	6	46	Coronavirus OC43	FALSE	NA	911.592
University auditorium 2	University auditorium	University	2021-11-01	2021W47	Thursday	2021-11-25	116	708.091	39.7273	20.0909	4.5	FALSE	FALSE	4	324	6	2	20.0909	4	2	6	46	Enterovirus D68	FALSE	NA	911.592
University auditorium 2	University auditorium	University	2021-11-01	2021W47	Thursday	2021-11-25	116	708.091	39.7273	20.0909	4.5	FALSE	FALSE	4	324	6	2	20.0909	4	2	6	46	Herpes simplex virus 1	FALSE	NA	911.592
University auditorium 2	University auditorium	University	2021-11-01	2021W47	Thursday	2021-11-25	116	708.091	39.7273	20.0909	4.5	FALSE	FALSE	4	324	6	2	20.0909	4	2	6	46	Herpes simplex virus 2	FALSE	NA	911.592
University auditorium 2	University auditorium	University	2021-11-01	2021W47	Thursday	2021-11-25	116	708.091	39.7273	20.0909	4.5	FALSE	FALSE	4	324	6	2	20.0909	4	2	6	46	Coronavirus SARS / COVID-19	FALSE	NA	911.592
University auditorium 2	University auditorium	University	2021-11-01	2021W47	Thursday	2021-11-25	116	708.091	39.7273	20.0909	4.5	FALSE	FALSE	4	324	6	2	20.0909	4	2	6	46	Coronavirus HKU-1	FALSE	NA	911.592
University auditorium 2	University auditorium	University	2021-11-01	2021W47	Thursday	2021-11-25	116	708.091	39.7273	20.0909	4.5	FALSE	FALSE	4	324	6	2	20.0909	4	2	6	46	Mycoplasma pneumoniae	FALSE	NA	911.592
University auditorium 2	University auditorium	University	2021-11-01	2021W47	Thursday	2021-11-25	116	708.091	39.7273	20.0909	4.5	FALSE	FALSE	4	324	6	2	20.0909	4	2	6	46	Coxiella burnetti	FALSE	NA	911.592
University auditorium 2	University auditorium	University	2021-11-01	2021W47	Thursday	2021-11-25	116	708.091	39.7273	20.0909	4.5	FALSE	FALSE	4	324	6	2	20.0909	4	2	6	46	Coronavirus MERS	FALSE	NA	911.592
University auditorium 2	University auditorium	University	2021-11-01	2021W47	Thursday	2021-11-25	116	708.091	39.7273	20.0909	4.5	FALSE	FALSE	4	324	6	2	20.0909	4	2	6	46	Pneumocystis jiroveci	FALSE	NA	911.592
University auditorium 2	University auditorium	University	2021-11-01	2021W47	Thursday	2021-11-25	116	708.091	39.7273	20.0909	4.5	FALSE	FALSE	4	324	6	2	20.0909	4	2	6	46	Chlamydophila pneumoniae	FALSE	NA	911.592
University auditorium 2	University auditorium	University	2021-11-01	2021W47	Thursday	2021-11-25	116	708.091	39.7273	20.0909	4.5	FALSE	FALSE	4	324	6	2	20.0909	4	2	6	46	Chlamydophila psittaci	FALSE	NA	911.592
University auditorium 2	University auditorium	University	2021-11-01	2021W47	Thursday	2021-11-25	116	708.091	39.7273	20.0909	4.5	FALSE	FALSE	4	324	6	2	20.0909	4	2	6	46	Streptococcus pneumoniae	FALSE	NA	911.592
University auditorium 2	University auditorium	University	2021-11-01	2021W47	Thursday	2021-11-25	116	708.091	39.7273	20.0909	4.5	FALSE	FALSE	4	324	6	2	20.0909	4	2	6	46	Bocavirus	FALSE	NA	911.592
University auditorium 2	University auditorium	University	2021-11-01	2021W47	Thursday	2021-11-25	116	708.091	39.7273	20.0909	4.5	FALSE	FALSE	4	324	6	2	20.0909	4	2	6	46	Legionella pneumophila	FALSE	NA	911.592
University auditorium 2	University auditorium	University	2021-11-01	2021W47	Thursday	2021-11-25	116	708.091	39.7273	20.0909	4.5	FALSE	FALSE	4	324	6	2	20.0909	4	2	6	46	TaqPath COVID-19	FALSE	NA	911.592
University auditorium 3	University auditorium	University	2021-11-01	2021W45	Monday	2021-11-08	114	938	61.5385	16	3	FALSE	FALSE	36	324	5	2	16	3	2	5	47	Influenza A virus	FALSE	NA	386.016
University auditorium 3	University auditorium	University	2021-11-01	2021W45	Monday	2021-11-08	114	938	61.5385	16	3	FALSE	FALSE	36	324	5	2	16	3	2	5	47	Influenza B virus	FALSE	NA	386.016
University auditorium 3	University auditorium	University	2021-11-01	2021W45	Monday	2021-11-08	114	938	61.5385	16	3	FALSE	FALSE	36	324	5	2	16	3	2	5	47	Respiratoir syncytieel virus	FALSE	NA	386.016
University auditorium 3	University auditorium	University	2021-11-01	2021W45	Monday	2021-11-08	114	938	61.5385	16	3	FALSE	FALSE	36	324	5	2	16	3	2	5	47	Humaan metapneumovirus	FALSE	NA	386.016
University auditorium 3	University auditorium	University	2021-11-01	2021W45	Monday	2021-11-08	114	938	61.5385	16	3	FALSE	FALSE	36	324	5	2	16	3	2	5	47	Parainfluenzavirus 1	FALSE	NA	386.016
University auditorium 3	University auditorium	University	2021-11-01	2021W45	Monday	2021-11-08	114	938	61.5385	16	3	FALSE	FALSE	36	324	5	2	16	3	2	5	47	Parainfluenzavirus 2	FALSE	NA	386.016
University auditorium 3	University auditorium	University	2021-11-01	2021W45	Monday	2021-11-08	114	938	61.5385	16	3	FALSE	FALSE	36	324	5	2	16	3	2	5	47	Parainfluenzavirus 3	FALSE	NA	386.016
University auditorium 3	University auditorium	University	2021-11-01	2021W45	Monday	2021-11-08	114	938	61.5385	16	3	FALSE	FALSE	36	324	5	2	16	3	2	5	47	Parainfluenzavirus 4	FALSE	NA	386.016
University auditorium 3	University auditorium	University	2021-11-01	2021W45	Monday	2021-11-08	114	938	61.5385	16	3	FALSE	FALSE	36	324	5	2	16	3	2	5	47	Adenovirus	FALSE	NA	386.016
University auditorium 3	University auditorium	University	2021-11-01	2021W45	Monday	2021-11-08	114	938	61.5385	16	3	FALSE	FALSE	36	324	5	2	16	3	2	5	47	Entero-/Rhinovirus	TRUE	44.8	386.016
University auditorium 3	University auditorium	University	2021-11-01	2021W45	Monday	2021-11-08	114	938	61.5385	16	3	FALSE	FALSE	36	324	5	2	16	3	2	5	47	Cytomegalovirus	TRUE	36.4	386.016
University auditorium 3	University auditorium	University	2021-11-01	2021W45	Monday	2021-11-08	114	938	61.5385	16	3	FALSE	FALSE	36	324	5	2	16	3	2	5	47	Parechovirus	FALSE	NA	386.016
University auditorium 3	University auditorium	University	2021-11-01	2021W45	Monday	2021-11-08	114	938	61.5385	16	3	FALSE	FALSE	36	324	5	2	16	3	2	5	47	Coronavirus NL63	FALSE	NA	386.016
University auditorium 3	University auditorium	University	2021-11-01	2021W45	Monday	2021-11-08	114	938	61.5385	16	3	FALSE	FALSE	36	324	5	2	16	3	2	5	47	Coronavirus 229E	FALSE	NA	386.016
University auditorium 3	University auditorium	University	2021-11-01	2021W45	Monday	2021-11-08	114	938	61.5385	16	3	FALSE	FALSE	36	324	5	2	16	3	2	5	47	Coronavirus OC43	FALSE	NA	386.016
University auditorium 3	University auditorium	University	2021-11-01	2021W45	Monday	2021-11-08	114	938	61.5385	16	3	FALSE	FALSE	36	324	5	2	16	3	2	5	47	Enterovirus D68	FALSE	NA	386.016
University auditorium 3	University auditorium	University	2021-11-01	2021W45	Monday	2021-11-08	114	938	61.5385	16	3	FALSE	FALSE	36	324	5	2	16	3	2	5	47	Herpes simplex virus 1	FALSE	NA	386.016
University auditorium 3	University auditorium	University	2021-11-01	2021W45	Monday	2021-11-08	114	938	61.5385	16	3	FALSE	FALSE	36	324	5	2	16	3	2	5	47	Herpes simplex virus 2	FALSE	NA	386.016
University auditorium 3	University auditorium	University	2021-11-01	2021W45	Monday	2021-11-08	114	938	61.5385	16	3	FALSE	FALSE	36	324	5	2	16	3	2	5	47	Coronavirus SARS / COVID-19	FALSE	NA	386.016
University auditorium 3	University auditorium	University	2021-11-01	2021W45	Monday	2021-11-08	114	938	61.5385	16	3	FALSE	FALSE	36	324	5	2	16	3	2	5	47	Coronavirus HKU-1	FALSE	NA	386.016
University auditorium 3	University auditorium	University	2021-11-01	2021W45	Monday	2021-11-08	114	938	61.5385	16	3	FALSE	FALSE	36	324	5	2	16	3	2	5	47	Mycoplasma pneumoniae	FALSE	NA	386.016
University auditorium 3	University auditorium	University	2021-11-01	2021W45	Monday	2021-11-08	114	938	61.5385	16	3	FALSE	FALSE	36	324	5	2	16	3	2	5	47	Coxiella burnetti	FALSE	NA	386.016
University auditorium 3	University auditorium	University	2021-11-01	2021W45	Monday	2021-11-08	114	938	61.5385	16	3	FALSE	FALSE	36	324	5	2	16	3	2	5	47	Coronavirus MERS	FALSE	NA	386.016
University auditorium 3	University auditorium	University	2021-11-01	2021W45	Monday	2021-11-08	114	938	61.5385	16	3	FALSE	FALSE	36	324	5	2	16	3	2	5	47	Pneumocystis jiroveci	FALSE	NA	386.016
University auditorium 3	University auditorium	University	2021-11-01	2021W45	Monday	2021-11-08	114	938	61.5385	16	3	FALSE	FALSE	36	324	5	2	16	3	2	5	47	Chlamydophila pneumoniae	FALSE	NA	386.016
University auditorium 3	University auditorium	University	2021-11-01	2021W45	Monday	2021-11-08	114	938	61.5385	16	3	FALSE	FALSE	36	324	5	2	16	3	2	5	47	Chlamydophila psittaci	FALSE	NA	386.016
University auditorium 3	University auditorium	University	2021-11-01	2021W45	Monday	2021-11-08	114	938	61.5385	16	3	FALSE	FALSE	36	324	5	2	16	3	2	5	47	Streptococcus pneumoniae	FALSE	NA	386.016
University auditorium 3	University auditorium	University	2021-11-01	2021W45	Monday	2021-11-08	114	938	61.5385	16	3	FALSE	FALSE	36	324	5	2	16	3	2	5	47	Bocavirus	FALSE	NA	386.016
University auditorium 3	University auditorium	University	2021-11-01	2021W45	Monday	2021-11-08	114	938	61.5385	16	3	FALSE	FALSE	36	324	5	2	16	3	2	5	47	Legionella pneumophila	FALSE	NA	386.016
University auditorium 3	University auditorium	University	2021-11-01	2021W45	Monday	2021-11-08	114	938	61.5385	16	3	FALSE	FALSE	36	324	5	2	16	3	2	5	47	TaqPath COVID-19	FALSE	NA	386.016
University auditorium 3	University auditorium	University	2021-11-01	2021W45	Monday	2021-11-08	127	1040.93	64.3333	14.5333	3	FALSE	FALSE	36	324	5	3.5	14.5333	3	4	5	48	Influenza A virus	FALSE	NA	386.016
University auditorium 3	University auditorium	University	2021-11-01	2021W45	Monday	2021-11-08	127	1040.93	64.3333	14.5333	3	FALSE	FALSE	36	324	5	3.5	14.5333	3	4	5	48	Influenza B virus	FALSE	NA	386.016
University auditorium 3	University auditorium	University	2021-11-01	2021W45	Monday	2021-11-08	127	1040.93	64.3333	14.5333	3	FALSE	FALSE	36	324	5	3.5	14.5333	3	4	5	48	Respiratoir syncytieel virus	FALSE	NA	386.016
University auditorium 3	University auditorium	University	2021-11-01	2021W45	Monday	2021-11-08	127	1040.93	64.3333	14.5333	3	FALSE	FALSE	36	324	5	3.5	14.5333	3	4	5	48	Humaan metapneumovirus	FALSE	NA	386.016
University auditorium 3	University auditorium	University	2021-11-01	2021W45	Monday	2021-11-08	127	1040.93	64.3333	14.5333	3	FALSE	FALSE	36	324	5	3.5	14.5333	3	4	5	48	Parainfluenzavirus 1	FALSE	NA	386.016
University auditorium 3	University auditorium	University	2021-11-01	2021W45	Monday	2021-11-08	127	1040.93	64.3333	14.5333	3	FALSE	FALSE	36	324	5	3.5	14.5333	3	4	5	48	Parainfluenzavirus 2	FALSE	NA	386.016
University auditorium 3	University auditorium	University	2021-11-01	2021W45	Monday	2021-11-08	127	1040.93	64.3333	14.5333	3	FALSE	FALSE	36	324	5	3.5	14.5333	3	4	5	48	Parainfluenzavirus 3	FALSE	NA	386.016
University auditorium 3	University auditorium	University	2021-11-01	2021W45	Monday	2021-11-08	127	1040.93	64.3333	14.5333	3	FALSE	FALSE	36	324	5	3.5	14.5333	3	4	5	48	Parainfluenzavirus 4	FALSE	NA	386.016
University auditorium 3	University auditorium	University	2021-11-01	2021W45	Monday	2021-11-08	127	1040.93	64.3333	14.5333	3	FALSE	FALSE	36	324	5	3.5	14.5333	3	4	5	48	Adenovirus	FALSE	NA	386.016
University auditorium 3	University auditorium	University	2021-11-01	2021W45	Monday	2021-11-08	127	1040.93	64.3333	14.5333	3	FALSE	FALSE	36	324	5	3.5	14.5333	3	4	5	48	Entero-/Rhinovirus	TRUE	35.9	386.016
University auditorium 3	University auditorium	University	2021-11-01	2021W45	Monday	2021-11-08	127	1040.93	64.3333	14.5333	3	FALSE	FALSE	36	324	5	3.5	14.5333	3	4	5	48	Cytomegalovirus	FALSE	NA	386.016
University auditorium 3	University auditorium	University	2021-11-01	2021W45	Monday	2021-11-08	127	1040.93	64.3333	14.5333	3	FALSE	FALSE	36	324	5	3.5	14.5333	3	4	5	48	Parechovirus	FALSE	NA	386.016
University auditorium 3	University auditorium	University	2021-11-01	2021W45	Monday	2021-11-08	127	1040.93	64.3333	14.5333	3	FALSE	FALSE	36	324	5	3.5	14.5333	3	4	5	48	Coronavirus NL63	FALSE	NA	386.016
University auditorium 3	University auditorium	University	2021-11-01	2021W45	Monday	2021-11-08	127	1040.93	64.3333	14.5333	3	FALSE	FALSE	36	324	5	3.5	14.5333	3	4	5	48	Coronavirus 229E	FALSE	NA	386.016
University auditorium 3	University auditorium	University	2021-11-01	2021W45	Monday	2021-11-08	127	1040.93	64.3333	14.5333	3	FALSE	FALSE	36	324	5	3.5	14.5333	3	4	5	48	Coronavirus OC43	FALSE	NA	386.016
University auditorium 3	University auditorium	University	2021-11-01	2021W45	Monday	2021-11-08	127	1040.93	64.3333	14.5333	3	FALSE	FALSE	36	324	5	3.5	14.5333	3	4	5	48	Enterovirus D68	FALSE	NA	386.016
University auditorium 3	University auditorium	University	2021-11-01	2021W45	Monday	2021-11-08	127	1040.93	64.3333	14.5333	3	FALSE	FALSE	36	324	5	3.5	14.5333	3	4	5	48	Herpes simplex virus 1	FALSE	NA	386.016
University auditorium 3	University auditorium	University	2021-11-01	2021W45	Monday	2021-11-08	127	1040.93	64.3333	14.5333	3	FALSE	FALSE	36	324	5	3.5	14.5333	3	4	5	48	Herpes simplex virus 2	FALSE	NA	386.016
University auditorium 3	University auditorium	University	2021-11-01	2021W45	Monday	2021-11-08	127	1040.93	64.3333	14.5333	3	FALSE	FALSE	36	324	5	3.5	14.5333	3	4	5	48	Coronavirus SARS / COVID-19	FALSE	NA	386.016
University auditorium 3	University auditorium	University	2021-11-01	2021W45	Monday	2021-11-08	127	1040.93	64.3333	14.5333	3	FALSE	FALSE	36	324	5	3.5	14.5333	3	4	5	48	Coronavirus HKU-1	FALSE	NA	386.016
University auditorium 3	University auditorium	University	2021-11-01	2021W45	Monday	2021-11-08	127	1040.93	64.3333	14.5333	3	FALSE	FALSE	36	324	5	3.5	14.5333	3	4	5	48	Mycoplasma pneumoniae	FALSE	NA	386.016
University auditorium 3	University auditorium	University	2021-11-01	2021W45	Monday	2021-11-08	127	1040.93	64.3333	14.5333	3	FALSE	FALSE	36	324	5	3.5	14.5333	3	4	5	48	Coxiella burnetti	FALSE	NA	386.016
University auditorium 3	University auditorium	University	2021-11-01	2021W45	Monday	2021-11-08	127	1040.93	64.3333	14.5333	3	FALSE	FALSE	36	324	5	3.5	14.5333	3	4	5	48	Coronavirus MERS	FALSE	NA	386.016
University auditorium 3	University auditorium	University	2021-11-01	2021W45	Monday	2021-11-08	127	1040.93	64.3333	14.5333	3	FALSE	FALSE	36	324	5	3.5	14.5333	3	4	5	48	Pneumocystis jiroveci	FALSE	NA	386.016
University auditorium 3	University auditorium	University	2021-11-01	2021W45	Monday	2021-11-08	127	1040.93	64.3333	14.5333	3	FALSE	FALSE	36	324	5	3.5	14.5333	3	4	5	48	Chlamydophila pneumoniae	FALSE	NA	386.016
University auditorium 3	University auditorium	University	2021-11-01	2021W45	Monday	2021-11-08	127	1040.93	64.3333	14.5333	3	FALSE	FALSE	36	324	5	3.5	14.5333	3	4	5	48	Chlamydophila psittaci	FALSE	NA	386.016
University auditorium 3	University auditorium	University	2021-11-01	2021W45	Monday	2021-11-08	127	1040.93	64.3333	14.5333	3	FALSE	FALSE	36	324	5	3.5	14.5333	3	4	5	48	Streptococcus pneumoniae	TRUE	36.8	386.016
University auditorium 3	University auditorium	University	2021-11-01	2021W45	Monday	2021-11-08	127	1040.93	64.3333	14.5333	3	FALSE	FALSE	36	324	5	3.5	14.5333	3	4	5	48	Bocavirus	FALSE	NA	386.016
University auditorium 3	University auditorium	University	2021-11-01	2021W45	Monday	2021-11-08	127	1040.93	64.3333	14.5333	3	FALSE	FALSE	36	324	5	3.5	14.5333	3	4	5	48	Legionella pneumophila	FALSE	NA	386.016
University auditorium 3	University auditorium	University	2021-11-01	2021W45	Monday	2021-11-08	127	1040.93	64.3333	14.5333	3	FALSE	FALSE	36	324	5	3.5	14.5333	3	4	5	48	TaqPath COVID-19	FALSE	NA	386.016
University auditorium 3	University auditorium	University	2021-11-01	2021W47	Monday	2021-11-22	128	706.8	48.6	13.6	6	FALSE	FALSE	12	324	6	1.5	13.6	6	2	6	49	Influenza A virus	FALSE	NA	808.655
University auditorium 3	University auditorium	University	2021-11-01	2021W47	Monday	2021-11-22	128	706.8	48.6	13.6	6	FALSE	FALSE	12	324	6	1.5	13.6	6	2	6	49	Influenza B virus	FALSE	NA	808.655
University auditorium 3	University auditorium	University	2021-11-01	2021W47	Monday	2021-11-22	128	706.8	48.6	13.6	6	FALSE	FALSE	12	324	6	1.5	13.6	6	2	6	49	Respiratoir syncytieel virus	FALSE	NA	808.655
University auditorium 3	University auditorium	University	2021-11-01	2021W47	Monday	2021-11-22	128	706.8	48.6	13.6	6	FALSE	FALSE	12	324	6	1.5	13.6	6	2	6	49	Humaan metapneumovirus	FALSE	NA	808.655
University auditorium 3	University auditorium	University	2021-11-01	2021W47	Monday	2021-11-22	128	706.8	48.6	13.6	6	FALSE	FALSE	12	324	6	1.5	13.6	6	2	6	49	Parainfluenzavirus 1	FALSE	NA	808.655
University auditorium 3	University auditorium	University	2021-11-01	2021W47	Monday	2021-11-22	128	706.8	48.6	13.6	6	FALSE	FALSE	12	324	6	1.5	13.6	6	2	6	49	Parainfluenzavirus 2	FALSE	NA	808.655
University auditorium 3	University auditorium	University	2021-11-01	2021W47	Monday	2021-11-22	128	706.8	48.6	13.6	6	FALSE	FALSE	12	324	6	1.5	13.6	6	2	6	49	Parainfluenzavirus 3	FALSE	NA	808.655
University auditorium 3	University auditorium	University	2021-11-01	2021W47	Monday	2021-11-22	128	706.8	48.6	13.6	6	FALSE	FALSE	12	324	6	1.5	13.6	6	2	6	49	Parainfluenzavirus 4	FALSE	NA	808.655
University auditorium 3	University auditorium	University	2021-11-01	2021W47	Monday	2021-11-22	128	706.8	48.6	13.6	6	FALSE	FALSE	12	324	6	1.5	13.6	6	2	6	49	Adenovirus	FALSE	NA	808.655
University auditorium 3	University auditorium	University	2021-11-01	2021W47	Monday	2021-11-22	128	706.8	48.6	13.6	6	FALSE	FALSE	12	324	6	1.5	13.6	6	2	6	49	Entero-/Rhinovirus	FALSE	NA	808.655
University auditorium 3	University auditorium	University	2021-11-01	2021W47	Monday	2021-11-22	128	706.8	48.6	13.6	6	FALSE	FALSE	12	324	6	1.5	13.6	6	2	6	49	Cytomegalovirus	FALSE	NA	808.655
University auditorium 3	University auditorium	University	2021-11-01	2021W47	Monday	2021-11-22	128	706.8	48.6	13.6	6	FALSE	FALSE	12	324	6	1.5	13.6	6	2	6	49	Parechovirus	FALSE	NA	808.655
University auditorium 3	University auditorium	University	2021-11-01	2021W47	Monday	2021-11-22	128	706.8	48.6	13.6	6	FALSE	FALSE	12	324	6	1.5	13.6	6	2	6	49	Coronavirus NL63	FALSE	NA	808.655
University auditorium 3	University auditorium	University	2021-11-01	2021W47	Monday	2021-11-22	128	706.8	48.6	13.6	6	FALSE	FALSE	12	324	6	1.5	13.6	6	2	6	49	Coronavirus 229E	FALSE	NA	808.655
University auditorium 3	University auditorium	University	2021-11-01	2021W47	Monday	2021-11-22	128	706.8	48.6	13.6	6	FALSE	FALSE	12	324	6	1.5	13.6	6	2	6	49	Coronavirus OC43	FALSE	NA	808.655
University auditorium 3	University auditorium	University	2021-11-01	2021W47	Monday	2021-11-22	128	706.8	48.6	13.6	6	FALSE	FALSE	12	324	6	1.5	13.6	6	2	6	49	Enterovirus D68	FALSE	NA	808.655
University auditorium 3	University auditorium	University	2021-11-01	2021W47	Monday	2021-11-22	128	706.8	48.6	13.6	6	FALSE	FALSE	12	324	6	1.5	13.6	6	2	6	49	Herpes simplex virus 1	FALSE	NA	808.655
University auditorium 3	University auditorium	University	2021-11-01	2021W47	Monday	2021-11-22	128	706.8	48.6	13.6	6	FALSE	FALSE	12	324	6	1.5	13.6	6	2	6	49	Herpes simplex virus 2	FALSE	NA	808.655
University auditorium 3	University auditorium	University	2021-11-01	2021W47	Monday	2021-11-22	128	706.8	48.6	13.6	6	FALSE	FALSE	12	324	6	1.5	13.6	6	2	6	49	Coronavirus SARS / COVID-19	FALSE	NA	808.655
University auditorium 3	University auditorium	University	2021-11-01	2021W47	Monday	2021-11-22	128	706.8	48.6	13.6	6	FALSE	FALSE	12	324	6	1.5	13.6	6	2	6	49	Coronavirus HKU-1	FALSE	NA	808.655
University auditorium 3	University auditorium	University	2021-11-01	2021W47	Monday	2021-11-22	128	706.8	48.6	13.6	6	FALSE	FALSE	12	324	6	1.5	13.6	6	2	6	49	Mycoplasma pneumoniae	FALSE	NA	808.655
University auditorium 3	University auditorium	University	2021-11-01	2021W47	Monday	2021-11-22	128	706.8	48.6	13.6	6	FALSE	FALSE	12	324	6	1.5	13.6	6	2	6	49	Coxiella burnetti	FALSE	NA	808.655
University auditorium 3	University auditorium	University	2021-11-01	2021W47	Monday	2021-11-22	128	706.8	48.6	13.6	6	FALSE	FALSE	12	324	6	1.5	13.6	6	2	6	49	Coronavirus MERS	FALSE	NA	808.655
University auditorium 3	University auditorium	University	2021-11-01	2021W47	Monday	2021-11-22	128	706.8	48.6	13.6	6	FALSE	FALSE	12	324	6	1.5	13.6	6	2	6	49	Pneumocystis jiroveci	FALSE	NA	808.655
University auditorium 3	University auditorium	University	2021-11-01	2021W47	Monday	2021-11-22	128	706.8	48.6	13.6	6	FALSE	FALSE	12	324	6	1.5	13.6	6	2	6	49	Chlamydophila pneumoniae	FALSE	NA	808.655
University auditorium 3	University auditorium	University	2021-11-01	2021W47	Monday	2021-11-22	128	706.8	48.6	13.6	6	FALSE	FALSE	12	324	6	1.5	13.6	6	2	6	49	Chlamydophila psittaci	FALSE	NA	808.655
University auditorium 3	University auditorium	University	2021-11-01	2021W47	Monday	2021-11-22	128	706.8	48.6	13.6	6	FALSE	FALSE	12	324	6	1.5	13.6	6	2	6	49	Streptococcus pneumoniae	FALSE	NA	808.655
University auditorium 3	University auditorium	University	2021-11-01	2021W47	Monday	2021-11-22	128	706.8	48.6	13.6	6	FALSE	FALSE	12	324	6	1.5	13.6	6	2	6	49	Bocavirus	FALSE	NA	808.655
University auditorium 3	University auditorium	University	2021-11-01	2021W47	Monday	2021-11-22	128	706.8	48.6	13.6	6	FALSE	FALSE	12	324	6	1.5	13.6	6	2	6	49	Legionella pneumophila	FALSE	NA	808.655
University auditorium 3	University auditorium	University	2021-11-01	2021W47	Monday	2021-11-22	128	706.8	48.6	13.6	6	FALSE	FALSE	12	324	6	1.5	13.6	6	2	6	49	TaqPath COVID-19	FALSE	NA	808.655
University auditorium 3	University auditorium	University	2021-12-01	2021W49	Monday	2021-12-06	143	989.467	54.5333	14.2	3.5	FALSE	FALSE	16.5	324	6	4	14.2	4	4	6	50	Influenza A virus	FALSE	NA	1008.59
University auditorium 3	University auditorium	University	2021-12-01	2021W49	Monday	2021-12-06	143	989.467	54.5333	14.2	3.5	FALSE	FALSE	16.5	324	6	4	14.2	4	4	6	50	Influenza B virus	FALSE	NA	1008.59
University auditorium 3	University auditorium	University	2021-12-01	2021W49	Monday	2021-12-06	143	989.467	54.5333	14.2	3.5	FALSE	FALSE	16.5	324	6	4	14.2	4	4	6	50	Respiratoir syncytieel virus	FALSE	NA	1008.59
University auditorium 3	University auditorium	University	2021-12-01	2021W49	Monday	2021-12-06	143	989.467	54.5333	14.2	3.5	FALSE	FALSE	16.5	324	6	4	14.2	4	4	6	50	Humaan metapneumovirus	FALSE	NA	1008.59
University auditorium 3	University auditorium	University	2021-12-01	2021W49	Monday	2021-12-06	143	989.467	54.5333	14.2	3.5	FALSE	FALSE	16.5	324	6	4	14.2	4	4	6	50	Parainfluenzavirus 1	FALSE	NA	1008.59
University auditorium 3	University auditorium	University	2021-12-01	2021W49	Monday	2021-12-06	143	989.467	54.5333	14.2	3.5	FALSE	FALSE	16.5	324	6	4	14.2	4	4	6	50	Parainfluenzavirus 2	FALSE	NA	1008.59
University auditorium 3	University auditorium	University	2021-12-01	2021W49	Monday	2021-12-06	143	989.467	54.5333	14.2	3.5	FALSE	FALSE	16.5	324	6	4	14.2	4	4	6	50	Parainfluenzavirus 3	FALSE	NA	1008.59
University auditorium 3	University auditorium	University	2021-12-01	2021W49	Monday	2021-12-06	143	989.467	54.5333	14.2	3.5	FALSE	FALSE	16.5	324	6	4	14.2	4	4	6	50	Parainfluenzavirus 4	FALSE	NA	1008.59
University auditorium 3	University auditorium	University	2021-12-01	2021W49	Monday	2021-12-06	143	989.467	54.5333	14.2	3.5	FALSE	FALSE	16.5	324	6	4	14.2	4	4	6	50	Adenovirus	FALSE	NA	1008.59
University auditorium 3	University auditorium	University	2021-12-01	2021W49	Monday	2021-12-06	143	989.467	54.5333	14.2	3.5	FALSE	FALSE	16.5	324	6	4	14.2	4	4	6	50	Entero-/Rhinovirus	TRUE	35.1	1008.59
University auditorium 3	University auditorium	University	2021-12-01	2021W49	Monday	2021-12-06	143	989.467	54.5333	14.2	3.5	FALSE	FALSE	16.5	324	6	4	14.2	4	4	6	50	Cytomegalovirus	FALSE	NA	1008.59
University auditorium 3	University auditorium	University	2021-12-01	2021W49	Monday	2021-12-06	143	989.467	54.5333	14.2	3.5	FALSE	FALSE	16.5	324	6	4	14.2	4	4	6	50	Parechovirus	FALSE	NA	1008.59
University auditorium 3	University auditorium	University	2021-12-01	2021W49	Monday	2021-12-06	143	989.467	54.5333	14.2	3.5	FALSE	FALSE	16.5	324	6	4	14.2	4	4	6	50	Coronavirus NL63	FALSE	NA	1008.59
University auditorium 3	University auditorium	University	2021-12-01	2021W49	Monday	2021-12-06	143	989.467	54.5333	14.2	3.5	FALSE	FALSE	16.5	324	6	4	14.2	4	4	6	50	Coronavirus 229E	FALSE	NA	1008.59
University auditorium 3	University auditorium	University	2021-12-01	2021W49	Monday	2021-12-06	143	989.467	54.5333	14.2	3.5	FALSE	FALSE	16.5	324	6	4	14.2	4	4	6	50	Coronavirus OC43	FALSE	NA	1008.59
University auditorium 3	University auditorium	University	2021-12-01	2021W49	Monday	2021-12-06	143	989.467	54.5333	14.2	3.5	FALSE	FALSE	16.5	324	6	4	14.2	4	4	6	50	Enterovirus D68	FALSE	NA	1008.59
University auditorium 3	University auditorium	University	2021-12-01	2021W49	Monday	2021-12-06	143	989.467	54.5333	14.2	3.5	FALSE	FALSE	16.5	324	6	4	14.2	4	4	6	50	Herpes simplex virus 1	FALSE	NA	1008.59
University auditorium 3	University auditorium	University	2021-12-01	2021W49	Monday	2021-12-06	143	989.467	54.5333	14.2	3.5	FALSE	FALSE	16.5	324	6	4	14.2	4	4	6	50	Herpes simplex virus 2	FALSE	NA	1008.59
University auditorium 3	University auditorium	University	2021-12-01	2021W49	Monday	2021-12-06	143	989.467	54.5333	14.2	3.5	FALSE	FALSE	16.5	324	6	4	14.2	4	4	6	50	Coronavirus SARS / COVID-19	FALSE	NA	1008.59
University auditorium 3	University auditorium	University	2021-12-01	2021W49	Monday	2021-12-06	143	989.467	54.5333	14.2	3.5	FALSE	FALSE	16.5	324	6	4	14.2	4	4	6	50	Coronavirus HKU-1	TRUE	35.5	1008.59
University auditorium 3	University auditorium	University	2021-12-01	2021W49	Monday	2021-12-06	143	989.467	54.5333	14.2	3.5	FALSE	FALSE	16.5	324	6	4	14.2	4	4	6	50	Mycoplasma pneumoniae	FALSE	NA	1008.59
University auditorium 3	University auditorium	University	2021-12-01	2021W49	Monday	2021-12-06	143	989.467	54.5333	14.2	3.5	FALSE	FALSE	16.5	324	6	4	14.2	4	4	6	50	Coxiella burnetti	FALSE	NA	1008.59
University auditorium 3	University auditorium	University	2021-12-01	2021W49	Monday	2021-12-06	143	989.467	54.5333	14.2	3.5	FALSE	FALSE	16.5	324	6	4	14.2	4	4	6	50	Coronavirus MERS	FALSE	NA	1008.59
University auditorium 3	University auditorium	University	2021-12-01	2021W49	Monday	2021-12-06	143	989.467	54.5333	14.2	3.5	FALSE	FALSE	16.5	324	6	4	14.2	4	4	6	50	Pneumocystis jiroveci	FALSE	NA	1008.59
University auditorium 3	University auditorium	University	2021-12-01	2021W49	Monday	2021-12-06	143	989.467	54.5333	14.2	3.5	FALSE	FALSE	16.5	324	6	4	14.2	4	4	6	50	Chlamydophila pneumoniae	FALSE	NA	1008.59
University auditorium 3	University auditorium	University	2021-12-01	2021W49	Monday	2021-12-06	143	989.467	54.5333	14.2	3.5	FALSE	FALSE	16.5	324	6	4	14.2	4	4	6	50	Chlamydophila psittaci	FALSE	NA	1008.59
University auditorium 3	University auditorium	University	2021-12-01	2021W49	Monday	2021-12-06	143	989.467	54.5333	14.2	3.5	FALSE	FALSE	16.5	324	6	4	14.2	4	4	6	50	Streptococcus pneumoniae	TRUE	33.2	1008.59
University auditorium 3	University auditorium	University	2021-12-01	2021W49	Monday	2021-12-06	143	989.467	54.5333	14.2	3.5	FALSE	FALSE	16.5	324	6	4	14.2	4	4	6	50	Bocavirus	FALSE	NA	1008.59
University auditorium 3	University auditorium	University	2021-12-01	2021W49	Monday	2021-12-06	143	989.467	54.5333	14.2	3.5	FALSE	FALSE	16.5	324	6	4	14.2	4	4	6	50	Legionella pneumophila	FALSE	NA	1008.59
University auditorium 3	University auditorium	University	2021-12-01	2021W49	Monday	2021-12-06	143	989.467	54.5333	14.2	3.5	FALSE	FALSE	16.5	324	6	4	14.2	4	4	6	50	TaqPath COVID-19	FALSE	NA	1008.59
University auditorium 3	University auditorium	University	2021-12-01	2021W50	Monday	2021-12-13	138	1281.12	66.3125	16.25	3	FALSE	FALSE	0	324		NA	16.25	3	4	6	51	Influenza A virus	FALSE	NA	623.565
University auditorium 3	University auditorium	University	2021-12-01	2021W50	Monday	2021-12-13	138	1281.12	66.3125	16.25	3	FALSE	FALSE	0	324		NA	16.25	3	4	6	51	Influenza B virus	FALSE	NA	623.565
University auditorium 3	University auditorium	University	2021-12-01	2021W50	Monday	2021-12-13	138	1281.12	66.3125	16.25	3	FALSE	FALSE	0	324		NA	16.25	3	4	6	51	Respiratoir syncytieel virus	FALSE	NA	623.565
University auditorium 3	University auditorium	University	2021-12-01	2021W50	Monday	2021-12-13	138	1281.12	66.3125	16.25	3	FALSE	FALSE	0	324		NA	16.25	3	4	6	51	Humaan metapneumovirus	FALSE	NA	623.565
University auditorium 3	University auditorium	University	2021-12-01	2021W50	Monday	2021-12-13	138	1281.12	66.3125	16.25	3	FALSE	FALSE	0	324		NA	16.25	3	4	6	51	Parainfluenzavirus 1	FALSE	NA	623.565
University auditorium 3	University auditorium	University	2021-12-01	2021W50	Monday	2021-12-13	138	1281.12	66.3125	16.25	3	FALSE	FALSE	0	324		NA	16.25	3	4	6	51	Parainfluenzavirus 2	FALSE	NA	623.565
University auditorium 3	University auditorium	University	2021-12-01	2021W50	Monday	2021-12-13	138	1281.12	66.3125	16.25	3	FALSE	FALSE	0	324		NA	16.25	3	4	6	51	Parainfluenzavirus 3	FALSE	NA	623.565
University auditorium 3	University auditorium	University	2021-12-01	2021W50	Monday	2021-12-13	138	1281.12	66.3125	16.25	3	FALSE	FALSE	0	324		NA	16.25	3	4	6	51	Parainfluenzavirus 4	FALSE	NA	623.565
University auditorium 3	University auditorium	University	2021-12-01	2021W50	Monday	2021-12-13	138	1281.12	66.3125	16.25	3	FALSE	FALSE	0	324		NA	16.25	3	4	6	51	Adenovirus	FALSE	NA	623.565
University auditorium 3	University auditorium	University	2021-12-01	2021W50	Monday	2021-12-13	138	1281.12	66.3125	16.25	3	FALSE	FALSE	0	324		NA	16.25	3	4	6	51	Entero-/Rhinovirus	FALSE	NA	623.565
University auditorium 3	University auditorium	University	2021-12-01	2021W50	Monday	2021-12-13	138	1281.12	66.3125	16.25	3	FALSE	FALSE	0	324		NA	16.25	3	4	6	51	Cytomegalovirus	FALSE	NA	623.565
University auditorium 3	University auditorium	University	2021-12-01	2021W50	Monday	2021-12-13	138	1281.12	66.3125	16.25	3	FALSE	FALSE	0	324		NA	16.25	3	4	6	51	Parechovirus	FALSE	NA	623.565
University auditorium 3	University auditorium	University	2021-12-01	2021W50	Monday	2021-12-13	138	1281.12	66.3125	16.25	3	FALSE	FALSE	0	324		NA	16.25	3	4	6	51	Coronavirus NL63	FALSE	NA	623.565
University auditorium 3	University auditorium	University	2021-12-01	2021W50	Monday	2021-12-13	138	1281.12	66.3125	16.25	3	FALSE	FALSE	0	324		NA	16.25	3	4	6	51	Coronavirus 229E	FALSE	NA	623.565
University auditorium 3	University auditorium	University	2021-12-01	2021W50	Monday	2021-12-13	138	1281.12	66.3125	16.25	3	FALSE	FALSE	0	324		NA	16.25	3	4	6	51	Coronavirus OC43	FALSE	NA	623.565
University auditorium 3	University auditorium	University	2021-12-01	2021W50	Monday	2021-12-13	138	1281.12	66.3125	16.25	3	FALSE	FALSE	0	324		NA	16.25	3	4	6	51	Enterovirus D68	FALSE	NA	623.565
University auditorium 3	University auditorium	University	2021-12-01	2021W50	Monday	2021-12-13	138	1281.12	66.3125	16.25	3	FALSE	FALSE	0	324		NA	16.25	3	4	6	51	Herpes simplex virus 1	FALSE	NA	623.565
University auditorium 3	University auditorium	University	2021-12-01	2021W50	Monday	2021-12-13	138	1281.12	66.3125	16.25	3	FALSE	FALSE	0	324		NA	16.25	3	4	6	51	Herpes simplex virus 2	FALSE	NA	623.565
University auditorium 3	University auditorium	University	2021-12-01	2021W50	Monday	2021-12-13	138	1281.12	66.3125	16.25	3	FALSE	FALSE	0	324		NA	16.25	3	4	6	51	Coronavirus SARS / COVID-19	FALSE	NA	623.565
University auditorium 3	University auditorium	University	2021-12-01	2021W50	Monday	2021-12-13	138	1281.12	66.3125	16.25	3	FALSE	FALSE	0	324		NA	16.25	3	4	6	51	Coronavirus HKU-1	TRUE	36.6	623.565
University auditorium 3	University auditorium	University	2021-12-01	2021W50	Monday	2021-12-13	138	1281.12	66.3125	16.25	3	FALSE	FALSE	0	324		NA	16.25	3	4	6	51	Mycoplasma pneumoniae	FALSE	NA	623.565
University auditorium 3	University auditorium	University	2021-12-01	2021W50	Monday	2021-12-13	138	1281.12	66.3125	16.25	3	FALSE	FALSE	0	324		NA	16.25	3	4	6	51	Coxiella burnetti	FALSE	NA	623.565
University auditorium 3	University auditorium	University	2021-12-01	2021W50	Monday	2021-12-13	138	1281.12	66.3125	16.25	3	FALSE	FALSE	0	324		NA	16.25	3	4	6	51	Coronavirus MERS	FALSE	NA	623.565
University auditorium 3	University auditorium	University	2021-12-01	2021W50	Monday	2021-12-13	138	1281.12	66.3125	16.25	3	FALSE	FALSE	0	324		NA	16.25	3	4	6	51	Pneumocystis jiroveci	FALSE	NA	623.565
University auditorium 3	University auditorium	University	2021-12-01	2021W50	Monday	2021-12-13	138	1281.12	66.3125	16.25	3	FALSE	FALSE	0	324		NA	16.25	3	4	6	51	Chlamydophila pneumoniae	FALSE	NA	623.565
University auditorium 3	University auditorium	University	2021-12-01	2021W50	Monday	2021-12-13	138	1281.12	66.3125	16.25	3	FALSE	FALSE	0	324		NA	16.25	3	4	6	51	Chlamydophila psittaci	FALSE	NA	623.565
University auditorium 3	University auditorium	University	2021-12-01	2021W50	Monday	2021-12-13	138	1281.12	66.3125	16.25	3	FALSE	FALSE	0	324		NA	16.25	3	4	6	51	Streptococcus pneumoniae	FALSE	NA	623.565
University auditorium 3	University auditorium	University	2021-12-01	2021W50	Monday	2021-12-13	138	1281.12	66.3125	16.25	3	FALSE	FALSE	0	324		NA	16.25	3	4	6	51	Bocavirus	FALSE	NA	623.565
University auditorium 3	University auditorium	University	2021-12-01	2021W50	Monday	2021-12-13	138	1281.12	66.3125	16.25	3	FALSE	FALSE	0	324		NA	16.25	3	4	6	51	Legionella pneumophila	FALSE	NA	623.565
University auditorium 3	University auditorium	University	2021-12-01	2021W50	Monday	2021-12-13	138	1281.12	66.3125	16.25	3	FALSE	FALSE	0	324		NA	16.25	3	4	6	51	TaqPath COVID-19	TRUE	31.4	623.565
University auditorium 3	University auditorium	University	2021-12-01	2021W50	Monday	2021-12-13	178	957.5	61.2	17	2	FALSE	FALSE	5	324	6	3	17	2	3	6	52	Influenza A virus	FALSE	NA	623.565
University auditorium 3	University auditorium	University	2021-12-01	2021W50	Monday	2021-12-13	178	957.5	61.2	17	2	FALSE	FALSE	5	324	6	3	17	2	3	6	52	Influenza B virus	FALSE	NA	623.565
University auditorium 3	University auditorium	University	2021-12-01	2021W50	Monday	2021-12-13	178	957.5	61.2	17	2	FALSE	FALSE	5	324	6	3	17	2	3	6	52	Respiratoir syncytieel virus	FALSE	NA	623.565
University auditorium 3	University auditorium	University	2021-12-01	2021W50	Monday	2021-12-13	178	957.5	61.2	17	2	FALSE	FALSE	5	324	6	3	17	2	3	6	52	Humaan metapneumovirus	FALSE	NA	623.565
University auditorium 3	University auditorium	University	2021-12-01	2021W50	Monday	2021-12-13	178	957.5	61.2	17	2	FALSE	FALSE	5	324	6	3	17	2	3	6	52	Parainfluenzavirus 1	FALSE	NA	623.565
University auditorium 3	University auditorium	University	2021-12-01	2021W50	Monday	2021-12-13	178	957.5	61.2	17	2	FALSE	FALSE	5	324	6	3	17	2	3	6	52	Parainfluenzavirus 2	FALSE	NA	623.565
University auditorium 3	University auditorium	University	2021-12-01	2021W50	Monday	2021-12-13	178	957.5	61.2	17	2	FALSE	FALSE	5	324	6	3	17	2	3	6	52	Parainfluenzavirus 3	FALSE	NA	623.565
University auditorium 3	University auditorium	University	2021-12-01	2021W50	Monday	2021-12-13	178	957.5	61.2	17	2	FALSE	FALSE	5	324	6	3	17	2	3	6	52	Parainfluenzavirus 4	FALSE	NA	623.565
University auditorium 3	University auditorium	University	2021-12-01	2021W50	Monday	2021-12-13	178	957.5	61.2	17	2	FALSE	FALSE	5	324	6	3	17	2	3	6	52	Adenovirus	TRUE	36.4	623.565
University auditorium 3	University auditorium	University	2021-12-01	2021W50	Monday	2021-12-13	178	957.5	61.2	17	2	FALSE	FALSE	5	324	6	3	17	2	3	6	52	Entero-/Rhinovirus	FALSE	NA	623.565
University auditorium 3	University auditorium	University	2021-12-01	2021W50	Monday	2021-12-13	178	957.5	61.2	17	2	FALSE	FALSE	5	324	6	3	17	2	3	6	52	Cytomegalovirus	FALSE	NA	623.565
University auditorium 3	University auditorium	University	2021-12-01	2021W50	Monday	2021-12-13	178	957.5	61.2	17	2	FALSE	FALSE	5	324	6	3	17	2	3	6	52	Parechovirus	FALSE	NA	623.565
University auditorium 3	University auditorium	University	2021-12-01	2021W50	Monday	2021-12-13	178	957.5	61.2	17	2	FALSE	FALSE	5	324	6	3	17	2	3	6	52	Coronavirus NL63	FALSE	NA	623.565
University auditorium 3	University auditorium	University	2021-12-01	2021W50	Monday	2021-12-13	178	957.5	61.2	17	2	FALSE	FALSE	5	324	6	3	17	2	3	6	52	Coronavirus 229E	FALSE	NA	623.565
University auditorium 3	University auditorium	University	2021-12-01	2021W50	Monday	2021-12-13	178	957.5	61.2	17	2	FALSE	FALSE	5	324	6	3	17	2	3	6	52	Coronavirus OC43	FALSE	NA	623.565
University auditorium 3	University auditorium	University	2021-12-01	2021W50	Monday	2021-12-13	178	957.5	61.2	17	2	FALSE	FALSE	5	324	6	3	17	2	3	6	52	Enterovirus D68	FALSE	NA	623.565
University auditorium 3	University auditorium	University	2021-12-01	2021W50	Monday	2021-12-13	178	957.5	61.2	17	2	FALSE	FALSE	5	324	6	3	17	2	3	6	52	Herpes simplex virus 1	FALSE	NA	623.565
University auditorium 3	University auditorium	University	2021-12-01	2021W50	Monday	2021-12-13	178	957.5	61.2	17	2	FALSE	FALSE	5	324	6	3	17	2	3	6	52	Herpes simplex virus 2	FALSE	NA	623.565
University auditorium 3	University auditorium	University	2021-12-01	2021W50	Monday	2021-12-13	178	957.5	61.2	17	2	FALSE	FALSE	5	324	6	3	17	2	3	6	52	Coronavirus SARS / COVID-19	FALSE	NA	623.565
University auditorium 3	University auditorium	University	2021-12-01	2021W50	Monday	2021-12-13	178	957.5	61.2	17	2	FALSE	FALSE	5	324	6	3	17	2	3	6	52	Coronavirus HKU-1	FALSE	NA	623.565
University auditorium 3	University auditorium	University	2021-12-01	2021W50	Monday	2021-12-13	178	957.5	61.2	17	2	FALSE	FALSE	5	324	6	3	17	2	3	6	52	Mycoplasma pneumoniae	FALSE	NA	623.565
University auditorium 3	University auditorium	University	2021-12-01	2021W50	Monday	2021-12-13	178	957.5	61.2	17	2	FALSE	FALSE	5	324	6	3	17	2	3	6	52	Coxiella burnetti	FALSE	NA	623.565
University auditorium 3	University auditorium	University	2021-12-01	2021W50	Monday	2021-12-13	178	957.5	61.2	17	2	FALSE	FALSE	5	324	6	3	17	2	3	6	52	Coronavirus MERS	FALSE	NA	623.565
University auditorium 3	University auditorium	University	2021-12-01	2021W50	Monday	2021-12-13	178	957.5	61.2	17	2	FALSE	FALSE	5	324	6	3	17	2	3	6	52	Pneumocystis jiroveci	TRUE	35.2	623.565
University auditorium 3	University auditorium	University	2021-12-01	2021W50	Monday	2021-12-13	178	957.5	61.2	17	2	FALSE	FALSE	5	324	6	3	17	2	3	6	52	Chlamydophila pneumoniae	FALSE	NA	623.565
University auditorium 3	University auditorium	University	2021-12-01	2021W50	Monday	2021-12-13	178	957.5	61.2	17	2	FALSE	FALSE	5	324	6	3	17	2	3	6	52	Chlamydophila psittaci	FALSE	NA	623.565
University auditorium 3	University auditorium	University	2021-12-01	2021W50	Monday	2021-12-13	178	957.5	61.2	17	2	FALSE	FALSE	5	324	6	3	17	2	3	6	52	Streptococcus pneumoniae	FALSE	NA	623.565
University auditorium 3	University auditorium	University	2021-12-01	2021W50	Monday	2021-12-13	178	957.5	61.2	17	2	FALSE	FALSE	5	324	6	3	17	2	3	6	52	Bocavirus	FALSE	NA	623.565
University auditorium 3	University auditorium	University	2021-12-01	2021W50	Monday	2021-12-13	178	957.5	61.2	17	2	FALSE	FALSE	5	324	6	3	17	2	3	6	52	Legionella pneumophila	FALSE	NA	623.565
University auditorium 3	University auditorium	University	2021-12-01	2021W50	Monday	2021-12-13	178	957.5	61.2	17	2	FALSE	FALSE	5	324	6	3	17	2	3	6	52	TaqPath COVID-19	FALSE	NA	623.565
Child care group 1	Child care group	Child care group	2021-11-01	2021W46	Wednesday	2021-11-17	125	1003.8	40.2	22.4	1	FALSE	FALSE	15	150	2	4	22.4	1	4	2	53	Influenza A virus	FALSE	NA	603.769
Child care group 1	Child care group	Child care group	2021-11-01	2021W46	Wednesday	2021-11-17	125	1003.8	40.2	22.4	1	FALSE	FALSE	15	150	2	4	22.4	1	4	2	53	Influenza B virus	FALSE	NA	603.769
Child care group 1	Child care group	Child care group	2021-11-01	2021W46	Wednesday	2021-11-17	125	1003.8	40.2	22.4	1	FALSE	FALSE	15	150	2	4	22.4	1	4	2	53	Respiratoir syncytieel virus	FALSE	NA	603.769
Child care group 1	Child care group	Child care group	2021-11-01	2021W46	Wednesday	2021-11-17	125	1003.8	40.2	22.4	1	FALSE	FALSE	15	150	2	4	22.4	1	4	2	53	Humaan metapneumovirus	TRUE	37.6	603.769
Child care group 1	Child care group	Child care group	2021-11-01	2021W46	Wednesday	2021-11-17	125	1003.8	40.2	22.4	1	FALSE	FALSE	15	150	2	4	22.4	1	4	2	53	Parainfluenzavirus 1	FALSE	NA	603.769
Child care group 1	Child care group	Child care group	2021-11-01	2021W46	Wednesday	2021-11-17	125	1003.8	40.2	22.4	1	FALSE	FALSE	15	150	2	4	22.4	1	4	2	53	Parainfluenzavirus 2	FALSE	NA	603.769
Child care group 1	Child care group	Child care group	2021-11-01	2021W46	Wednesday	2021-11-17	125	1003.8	40.2	22.4	1	FALSE	FALSE	15	150	2	4	22.4	1	4	2	53	Parainfluenzavirus 3	TRUE	30.1	603.769
Child care group 1	Child care group	Child care group	2021-11-01	2021W46	Wednesday	2021-11-17	125	1003.8	40.2	22.4	1	FALSE	FALSE	15	150	2	4	22.4	1	4	2	53	Parainfluenzavirus 4	FALSE	NA	603.769
Child care group 1	Child care group	Child care group	2021-11-01	2021W46	Wednesday	2021-11-17	125	1003.8	40.2	22.4	1	FALSE	FALSE	15	150	2	4	22.4	1	4	2	53	Adenovirus	TRUE	37.7	603.769
Child care group 1	Child care group	Child care group	2021-11-01	2021W46	Wednesday	2021-11-17	125	1003.8	40.2	22.4	1	FALSE	FALSE	15	150	2	4	22.4	1	4	2	53	Entero-/Rhinovirus	TRUE	33.4	603.769
Child care group 1	Child care group	Child care group	2021-11-01	2021W46	Wednesday	2021-11-17	125	1003.8	40.2	22.4	1	FALSE	FALSE	15	150	2	4	22.4	1	4	2	53	Cytomegalovirus	TRUE	30.8	603.769
Child care group 1	Child care group	Child care group	2021-11-01	2021W46	Wednesday	2021-11-17	125	1003.8	40.2	22.4	1	FALSE	FALSE	15	150	2	4	22.4	1	4	2	53	Parechovirus	FALSE	NA	603.769
Child care group 1	Child care group	Child care group	2021-11-01	2021W46	Wednesday	2021-11-17	125	1003.8	40.2	22.4	1	FALSE	FALSE	15	150	2	4	22.4	1	4	2	53	Coronavirus NL63	FALSE	NA	603.769
Child care group 1	Child care group	Child care group	2021-11-01	2021W46	Wednesday	2021-11-17	125	1003.8	40.2	22.4	1	FALSE	FALSE	15	150	2	4	22.4	1	4	2	53	Coronavirus 229E	FALSE	NA	603.769
Child care group 1	Child care group	Child care group	2021-11-01	2021W46	Wednesday	2021-11-17	125	1003.8	40.2	22.4	1	FALSE	FALSE	15	150	2	4	22.4	1	4	2	53	Coronavirus OC43	FALSE	NA	603.769
Child care group 1	Child care group	Child care group	2021-11-01	2021W46	Wednesday	2021-11-17	125	1003.8	40.2	22.4	1	FALSE	FALSE	15	150	2	4	22.4	1	4	2	53	Enterovirus D68	FALSE	NA	603.769
Child care group 1	Child care group	Child care group	2021-11-01	2021W46	Wednesday	2021-11-17	125	1003.8	40.2	22.4	1	FALSE	FALSE	15	150	2	4	22.4	1	4	2	53	Herpes simplex virus 1	TRUE	38.7	603.769
Child care group 1	Child care group	Child care group	2021-11-01	2021W46	Wednesday	2021-11-17	125	1003.8	40.2	22.4	1	FALSE	FALSE	15	150	2	4	22.4	1	4	2	53	Herpes simplex virus 2	FALSE	NA	603.769
Child care group 1	Child care group	Child care group	2021-11-01	2021W46	Wednesday	2021-11-17	125	1003.8	40.2	22.4	1	FALSE	FALSE	15	150	2	4	22.4	1	4	2	53	Coronavirus SARS / COVID-19	FALSE	NA	603.769
Child care group 1	Child care group	Child care group	2021-11-01	2021W46	Wednesday	2021-11-17	125	1003.8	40.2	22.4	1	FALSE	FALSE	15	150	2	4	22.4	1	4	2	53	Coronavirus HKU-1	FALSE	NA	603.769
Child care group 1	Child care group	Child care group	2021-11-01	2021W46	Wednesday	2021-11-17	125	1003.8	40.2	22.4	1	FALSE	FALSE	15	150	2	4	22.4	1	4	2	53	Mycoplasma pneumoniae	FALSE	NA	603.769
Child care group 1	Child care group	Child care group	2021-11-01	2021W46	Wednesday	2021-11-17	125	1003.8	40.2	22.4	1	FALSE	FALSE	15	150	2	4	22.4	1	4	2	53	Coxiella burnetti	FALSE	NA	603.769
Child care group 1	Child care group	Child care group	2021-11-01	2021W46	Wednesday	2021-11-17	125	1003.8	40.2	22.4	1	FALSE	FALSE	15	150	2	4	22.4	1	4	2	53	Coronavirus MERS	FALSE	NA	603.769
Child care group 1	Child care group	Child care group	2021-11-01	2021W46	Wednesday	2021-11-17	125	1003.8	40.2	22.4	1	FALSE	FALSE	15	150	2	4	22.4	1	4	2	53	Pneumocystis jiroveci	TRUE	34.3	603.769
Child care group 1	Child care group	Child care group	2021-11-01	2021W46	Wednesday	2021-11-17	125	1003.8	40.2	22.4	1	FALSE	FALSE	15	150	2	4	22.4	1	4	2	53	Chlamydophila pneumoniae	FALSE	NA	603.769
Child care group 1	Child care group	Child care group	2021-11-01	2021W46	Wednesday	2021-11-17	125	1003.8	40.2	22.4	1	FALSE	FALSE	15	150	2	4	22.4	1	4	2	53	Chlamydophila psittaci	FALSE	NA	603.769
Child care group 1	Child care group	Child care group	2021-11-01	2021W46	Wednesday	2021-11-17	125	1003.8	40.2	22.4	1	FALSE	FALSE	15	150	2	4	22.4	1	4	2	53	Streptococcus pneumoniae	TRUE	27.5	603.769
Child care group 1	Child care group	Child care group	2021-11-01	2021W46	Wednesday	2021-11-17	125	1003.8	40.2	22.4	1	FALSE	FALSE	15	150	2	4	22.4	1	4	2	53	Bocavirus	TRUE	27.7	603.769
Child care group 1	Child care group	Child care group	2021-11-01	2021W46	Wednesday	2021-11-17	125	1003.8	40.2	22.4	1	FALSE	FALSE	15	150	2	4	22.4	1	4	2	53	Legionella pneumophila	FALSE	NA	603.769
Child care group 1	Child care group	Child care group	2021-11-01	2021W46	Wednesday	2021-11-17	125	1003.8	40.2	22.4	1	FALSE	FALSE	15	150	2	4	22.4	1	4	2	53	TaqPath COVID-19	FALSE	NA	603.769
Child care group 1	Child care group	Child care group	2021-11-01	2021W46	Friday	2021-11-19	130	761.5	42.9375	22.3125	1	FALSE	FALSE	9.5	150	2	3	22.3125	1	3	2	54	Influenza A virus	FALSE	NA	729.472
Child care group 1	Child care group	Child care group	2021-11-01	2021W46	Friday	2021-11-19	130	761.5	42.9375	22.3125	1	FALSE	FALSE	9.5	150	2	3	22.3125	1	3	2	54	Influenza B virus	FALSE	NA	729.472
Child care group 1	Child care group	Child care group	2021-11-01	2021W46	Friday	2021-11-19	130	761.5	42.9375	22.3125	1	FALSE	FALSE	9.5	150	2	3	22.3125	1	3	2	54	Respiratoir syncytieel virus	FALSE	NA	729.472
Child care group 1	Child care group	Child care group	2021-11-01	2021W46	Friday	2021-11-19	130	761.5	42.9375	22.3125	1	FALSE	FALSE	9.5	150	2	3	22.3125	1	3	2	54	Humaan metapneumovirus	FALSE	NA	729.472
Child care group 1	Child care group	Child care group	2021-11-01	2021W46	Friday	2021-11-19	130	761.5	42.9375	22.3125	1	FALSE	FALSE	9.5	150	2	3	22.3125	1	3	2	54	Parainfluenzavirus 1	FALSE	NA	729.472
Child care group 1	Child care group	Child care group	2021-11-01	2021W46	Friday	2021-11-19	130	761.5	42.9375	22.3125	1	FALSE	FALSE	9.5	150	2	3	22.3125	1	3	2	54	Parainfluenzavirus 2	FALSE	NA	729.472
Child care group 1	Child care group	Child care group	2021-11-01	2021W46	Friday	2021-11-19	130	761.5	42.9375	22.3125	1	FALSE	FALSE	9.5	150	2	3	22.3125	1	3	2	54	Parainfluenzavirus 3	TRUE	35.7	729.472
Child care group 1	Child care group	Child care group	2021-11-01	2021W46	Friday	2021-11-19	130	761.5	42.9375	22.3125	1	FALSE	FALSE	9.5	150	2	3	22.3125	1	3	2	54	Parainfluenzavirus 4	FALSE	NA	729.472
Child care group 1	Child care group	Child care group	2021-11-01	2021W46	Friday	2021-11-19	130	761.5	42.9375	22.3125	1	FALSE	FALSE	9.5	150	2	3	22.3125	1	3	2	54	Adenovirus	TRUE	38.2	729.472
Child care group 1	Child care group	Child care group	2021-11-01	2021W46	Friday	2021-11-19	130	761.5	42.9375	22.3125	1	FALSE	FALSE	9.5	150	2	3	22.3125	1	3	2	54	Entero-/Rhinovirus	TRUE	35.4	729.472
Child care group 1	Child care group	Child care group	2021-11-01	2021W46	Friday	2021-11-19	130	761.5	42.9375	22.3125	1	FALSE	FALSE	9.5	150	2	3	22.3125	1	3	2	54	Cytomegalovirus	TRUE	32.4	729.472
Child care group 1	Child care group	Child care group	2021-11-01	2021W46	Friday	2021-11-19	130	761.5	42.9375	22.3125	1	FALSE	FALSE	9.5	150	2	3	22.3125	1	3	2	54	Parechovirus	FALSE	NA	729.472
Child care group 1	Child care group	Child care group	2021-11-01	2021W46	Friday	2021-11-19	130	761.5	42.9375	22.3125	1	FALSE	FALSE	9.5	150	2	3	22.3125	1	3	2	54	Coronavirus NL63	FALSE	NA	729.472
Child care group 1	Child care group	Child care group	2021-11-01	2021W46	Friday	2021-11-19	130	761.5	42.9375	22.3125	1	FALSE	FALSE	9.5	150	2	3	22.3125	1	3	2	54	Coronavirus 229E	FALSE	NA	729.472
Child care group 1	Child care group	Child care group	2021-11-01	2021W46	Friday	2021-11-19	130	761.5	42.9375	22.3125	1	FALSE	FALSE	9.5	150	2	3	22.3125	1	3	2	54	Coronavirus OC43	FALSE	NA	729.472
Child care group 1	Child care group	Child care group	2021-11-01	2021W46	Friday	2021-11-19	130	761.5	42.9375	22.3125	1	FALSE	FALSE	9.5	150	2	3	22.3125	1	3	2	54	Enterovirus D68	FALSE	NA	729.472
Child care group 1	Child care group	Child care group	2021-11-01	2021W46	Friday	2021-11-19	130	761.5	42.9375	22.3125	1	FALSE	FALSE	9.5	150	2	3	22.3125	1	3	2	54	Herpes simplex virus 1	TRUE	36.6	729.472
Child care group 1	Child care group	Child care group	2021-11-01	2021W46	Friday	2021-11-19	130	761.5	42.9375	22.3125	1	FALSE	FALSE	9.5	150	2	3	22.3125	1	3	2	54	Herpes simplex virus 2	FALSE	NA	729.472
Child care group 1	Child care group	Child care group	2021-11-01	2021W46	Friday	2021-11-19	130	761.5	42.9375	22.3125	1	FALSE	FALSE	9.5	150	2	3	22.3125	1	3	2	54	Coronavirus SARS / COVID-19	FALSE	NA	729.472
Child care group 1	Child care group	Child care group	2021-11-01	2021W46	Friday	2021-11-19	130	761.5	42.9375	22.3125	1	FALSE	FALSE	9.5	150	2	3	22.3125	1	3	2	54	Coronavirus HKU-1	FALSE	NA	729.472
Child care group 1	Child care group	Child care group	2021-11-01	2021W46	Friday	2021-11-19	130	761.5	42.9375	22.3125	1	FALSE	FALSE	9.5	150	2	3	22.3125	1	3	2	54	Mycoplasma pneumoniae	FALSE	NA	729.472
Child care group 1	Child care group	Child care group	2021-11-01	2021W46	Friday	2021-11-19	130	761.5	42.9375	22.3125	1	FALSE	FALSE	9.5	150	2	3	22.3125	1	3	2	54	Coxiella burnetti	FALSE	NA	729.472
Child care group 1	Child care group	Child care group	2021-11-01	2021W46	Friday	2021-11-19	130	761.5	42.9375	22.3125	1	FALSE	FALSE	9.5	150	2	3	22.3125	1	3	2	54	Coronavirus MERS	FALSE	NA	729.472
Child care group 1	Child care group	Child care group	2021-11-01	2021W46	Friday	2021-11-19	130	761.5	42.9375	22.3125	1	FALSE	FALSE	9.5	150	2	3	22.3125	1	3	2	54	Pneumocystis jiroveci	FALSE	NA	729.472
Child care group 1	Child care group	Child care group	2021-11-01	2021W46	Friday	2021-11-19	130	761.5	42.9375	22.3125	1	FALSE	FALSE	9.5	150	2	3	22.3125	1	3	2	54	Chlamydophila pneumoniae	TRUE	43.6	729.472
Child care group 1	Child care group	Child care group	2021-11-01	2021W46	Friday	2021-11-19	130	761.5	42.9375	22.3125	1	FALSE	FALSE	9.5	150	2	3	22.3125	1	3	2	54	Chlamydophila psittaci	FALSE	NA	729.472
Child care group 1	Child care group	Child care group	2021-11-01	2021W46	Friday	2021-11-19	130	761.5	42.9375	22.3125	1	FALSE	FALSE	9.5	150	2	3	22.3125	1	3	2	54	Streptococcus pneumoniae	TRUE	28.9	729.472
Child care group 1	Child care group	Child care group	2021-11-01	2021W46	Friday	2021-11-19	130	761.5	42.9375	22.3125	1	FALSE	FALSE	9.5	150	2	3	22.3125	1	3	2	54	Bocavirus	TRUE	29.7	729.472
Child care group 1	Child care group	Child care group	2021-11-01	2021W46	Friday	2021-11-19	130	761.5	42.9375	22.3125	1	FALSE	FALSE	9.5	150	2	3	22.3125	1	3	2	54	Legionella pneumophila	FALSE	NA	729.472
Child care group 1	Child care group	Child care group	2021-11-01	2021W46	Friday	2021-11-19	130	761.5	42.9375	22.3125	1	FALSE	FALSE	9.5	150	2	3	22.3125	1	3	2	54	TaqPath COVID-19	FALSE	NA	729.472
Child care group 1	Child care group	Child care group	2021-11-01	2021W47	Monday	2021-11-22	119	937.643	39.1429	20.3571	1	FALSE	FALSE	7	150	2	3	20.3571	1	3	2	55	Influenza A virus	FALSE	NA	808.655
Child care group 1	Child care group	Child care group	2021-11-01	2021W47	Monday	2021-11-22	119	937.643	39.1429	20.3571	1	FALSE	FALSE	7	150	2	3	20.3571	1	3	2	55	Influenza B virus	FALSE	NA	808.655
Child care group 1	Child care group	Child care group	2021-11-01	2021W47	Monday	2021-11-22	119	937.643	39.1429	20.3571	1	FALSE	FALSE	7	150	2	3	20.3571	1	3	2	55	Respiratoir syncytieel virus	FALSE	NA	808.655
Child care group 1	Child care group	Child care group	2021-11-01	2021W47	Monday	2021-11-22	119	937.643	39.1429	20.3571	1	FALSE	FALSE	7	150	2	3	20.3571	1	3	2	55	Humaan metapneumovirus	FALSE	NA	808.655
Child care group 1	Child care group	Child care group	2021-11-01	2021W47	Monday	2021-11-22	119	937.643	39.1429	20.3571	1	FALSE	FALSE	7	150	2	3	20.3571	1	3	2	55	Parainfluenzavirus 1	FALSE	NA	808.655
Child care group 1	Child care group	Child care group	2021-11-01	2021W47	Monday	2021-11-22	119	937.643	39.1429	20.3571	1	FALSE	FALSE	7	150	2	3	20.3571	1	3	2	55	Parainfluenzavirus 2	FALSE	NA	808.655
Child care group 1	Child care group	Child care group	2021-11-01	2021W47	Monday	2021-11-22	119	937.643	39.1429	20.3571	1	FALSE	FALSE	7	150	2	3	20.3571	1	3	2	55	Parainfluenzavirus 3	TRUE	37.2	808.655
Child care group 1	Child care group	Child care group	2021-11-01	2021W47	Monday	2021-11-22	119	937.643	39.1429	20.3571	1	FALSE	FALSE	7	150	2	3	20.3571	1	3	2	55	Parainfluenzavirus 4	FALSE	NA	808.655
Child care group 1	Child care group	Child care group	2021-11-01	2021W47	Monday	2021-11-22	119	937.643	39.1429	20.3571	1	FALSE	FALSE	7	150	2	3	20.3571	1	3	2	55	Adenovirus	TRUE	37.4	808.655
Child care group 1	Child care group	Child care group	2021-11-01	2021W47	Monday	2021-11-22	119	937.643	39.1429	20.3571	1	FALSE	FALSE	7	150	2	3	20.3571	1	3	2	55	Entero-/Rhinovirus	TRUE	36.2	808.655
Child care group 1	Child care group	Child care group	2021-11-01	2021W47	Monday	2021-11-22	119	937.643	39.1429	20.3571	1	FALSE	FALSE	7	150	2	3	20.3571	1	3	2	55	Cytomegalovirus	TRUE	30.6	808.655
Child care group 1	Child care group	Child care group	2021-11-01	2021W47	Monday	2021-11-22	119	937.643	39.1429	20.3571	1	FALSE	FALSE	7	150	2	3	20.3571	1	3	2	55	Parechovirus	FALSE	NA	808.655
Child care group 1	Child care group	Child care group	2021-11-01	2021W47	Monday	2021-11-22	119	937.643	39.1429	20.3571	1	FALSE	FALSE	7	150	2	3	20.3571	1	3	2	55	Coronavirus NL63	FALSE	NA	808.655
Child care group 1	Child care group	Child care group	2021-11-01	2021W47	Monday	2021-11-22	119	937.643	39.1429	20.3571	1	FALSE	FALSE	7	150	2	3	20.3571	1	3	2	55	Coronavirus 229E	FALSE	NA	808.655
Child care group 1	Child care group	Child care group	2021-11-01	2021W47	Monday	2021-11-22	119	937.643	39.1429	20.3571	1	FALSE	FALSE	7	150	2	3	20.3571	1	3	2	55	Coronavirus OC43	FALSE	NA	808.655
Child care group 1	Child care group	Child care group	2021-11-01	2021W47	Monday	2021-11-22	119	937.643	39.1429	20.3571	1	FALSE	FALSE	7	150	2	3	20.3571	1	3	2	55	Enterovirus D68	FALSE	NA	808.655
Child care group 1	Child care group	Child care group	2021-11-01	2021W47	Monday	2021-11-22	119	937.643	39.1429	20.3571	1	FALSE	FALSE	7	150	2	3	20.3571	1	3	2	55	Herpes simplex virus 1	FALSE	NA	808.655
Child care group 1	Child care group	Child care group	2021-11-01	2021W47	Monday	2021-11-22	119	937.643	39.1429	20.3571	1	FALSE	FALSE	7	150	2	3	20.3571	1	3	2	55	Herpes simplex virus 2	FALSE	NA	808.655
Child care group 1	Child care group	Child care group	2021-11-01	2021W47	Monday	2021-11-22	119	937.643	39.1429	20.3571	1	FALSE	FALSE	7	150	2	3	20.3571	1	3	2	55	Coronavirus SARS / COVID-19	FALSE	NA	808.655
Child care group 1	Child care group	Child care group	2021-11-01	2021W47	Monday	2021-11-22	119	937.643	39.1429	20.3571	1	FALSE	FALSE	7	150	2	3	20.3571	1	3	2	55	Coronavirus HKU-1	TRUE	34	808.655
Child care group 1	Child care group	Child care group	2021-11-01	2021W47	Monday	2021-11-22	119	937.643	39.1429	20.3571	1	FALSE	FALSE	7	150	2	3	20.3571	1	3	2	55	Mycoplasma pneumoniae	FALSE	NA	808.655
Child care group 1	Child care group	Child care group	2021-11-01	2021W47	Monday	2021-11-22	119	937.643	39.1429	20.3571	1	FALSE	FALSE	7	150	2	3	20.3571	1	3	2	55	Coxiella burnetti	FALSE	NA	808.655
Child care group 1	Child care group	Child care group	2021-11-01	2021W47	Monday	2021-11-22	119	937.643	39.1429	20.3571	1	FALSE	FALSE	7	150	2	3	20.3571	1	3	2	55	Coronavirus MERS	FALSE	NA	808.655
Child care group 1	Child care group	Child care group	2021-11-01	2021W47	Monday	2021-11-22	119	937.643	39.1429	20.3571	1	FALSE	FALSE	7	150	2	3	20.3571	1	3	2	55	Pneumocystis jiroveci	FALSE	NA	808.655
Child care group 1	Child care group	Child care group	2021-11-01	2021W47	Monday	2021-11-22	119	937.643	39.1429	20.3571	1	FALSE	FALSE	7	150	2	3	20.3571	1	3	2	55	Chlamydophila pneumoniae	FALSE	NA	808.655
Child care group 1	Child care group	Child care group	2021-11-01	2021W47	Monday	2021-11-22	119	937.643	39.1429	20.3571	1	FALSE	FALSE	7	150	2	3	20.3571	1	3	2	55	Chlamydophila psittaci	FALSE	NA	808.655
Child care group 1	Child care group	Child care group	2021-11-01	2021W47	Monday	2021-11-22	119	937.643	39.1429	20.3571	1	FALSE	FALSE	7	150	2	3	20.3571	1	3	2	55	Streptococcus pneumoniae	TRUE	28.5	808.655
Child care group 1	Child care group	Child care group	2021-11-01	2021W47	Monday	2021-11-22	119	937.643	39.1429	20.3571	1	FALSE	FALSE	7	150	2	3	20.3571	1	3	2	55	Bocavirus	TRUE	28.9	808.655
Child care group 1	Child care group	Child care group	2021-11-01	2021W47	Monday	2021-11-22	119	937.643	39.1429	20.3571	1	FALSE	FALSE	7	150	2	3	20.3571	1	3	2	55	Legionella pneumophila	FALSE	NA	808.655
Child care group 1	Child care group	Child care group	2021-11-01	2021W47	Monday	2021-11-22	119	937.643	39.1429	20.3571	1	FALSE	FALSE	7	150	2	3	20.3571	1	3	2	55	TaqPath COVID-19	FALSE	NA	808.655
Child care group 1	Child care group	Child care group	2021-11-01	2021W47	Wednesday	2021-11-24	135	995.312	40.25	21.8125	1	FALSE	FALSE	14	150	3	4.5	21.8125	1	4	3	56	Influenza A virus	FALSE	NA	868.042
Child care group 1	Child care group	Child care group	2021-11-01	2021W47	Wednesday	2021-11-24	135	995.312	40.25	21.8125	1	FALSE	FALSE	14	150	3	4.5	21.8125	1	4	3	56	Influenza B virus	FALSE	NA	868.042
Child care group 1	Child care group	Child care group	2021-11-01	2021W47	Wednesday	2021-11-24	135	995.312	40.25	21.8125	1	FALSE	FALSE	14	150	3	4.5	21.8125	1	4	3	56	Respiratoir syncytieel virus	FALSE	NA	868.042
Child care group 1	Child care group	Child care group	2021-11-01	2021W47	Wednesday	2021-11-24	135	995.312	40.25	21.8125	1	FALSE	FALSE	14	150	3	4.5	21.8125	1	4	3	56	Humaan metapneumovirus	FALSE	NA	868.042
Child care group 1	Child care group	Child care group	2021-11-01	2021W47	Wednesday	2021-11-24	135	995.312	40.25	21.8125	1	FALSE	FALSE	14	150	3	4.5	21.8125	1	4	3	56	Parainfluenzavirus 1	FALSE	NA	868.042
Child care group 1	Child care group	Child care group	2021-11-01	2021W47	Wednesday	2021-11-24	135	995.312	40.25	21.8125	1	FALSE	FALSE	14	150	3	4.5	21.8125	1	4	3	56	Parainfluenzavirus 2	FALSE	NA	868.042
Child care group 1	Child care group	Child care group	2021-11-01	2021W47	Wednesday	2021-11-24	135	995.312	40.25	21.8125	1	FALSE	FALSE	14	150	3	4.5	21.8125	1	4	3	56	Parainfluenzavirus 3	FALSE	NA	868.042
Child care group 1	Child care group	Child care group	2021-11-01	2021W47	Wednesday	2021-11-24	135	995.312	40.25	21.8125	1	FALSE	FALSE	14	150	3	4.5	21.8125	1	4	3	56	Parainfluenzavirus 4	FALSE	NA	868.042
Child care group 1	Child care group	Child care group	2021-11-01	2021W47	Wednesday	2021-11-24	135	995.312	40.25	21.8125	1	FALSE	FALSE	14	150	3	4.5	21.8125	1	4	3	56	Adenovirus	TRUE	38.4	868.042
Child care group 1	Child care group	Child care group	2021-11-01	2021W47	Wednesday	2021-11-24	135	995.312	40.25	21.8125	1	FALSE	FALSE	14	150	3	4.5	21.8125	1	4	3	56	Entero-/Rhinovirus	TRUE	33	868.042
Child care group 1	Child care group	Child care group	2021-11-01	2021W47	Wednesday	2021-11-24	135	995.312	40.25	21.8125	1	FALSE	FALSE	14	150	3	4.5	21.8125	1	4	3	56	Cytomegalovirus	TRUE	29.8	868.042
Child care group 1	Child care group	Child care group	2021-11-01	2021W47	Wednesday	2021-11-24	135	995.312	40.25	21.8125	1	FALSE	FALSE	14	150	3	4.5	21.8125	1	4	3	56	Parechovirus	FALSE	NA	868.042
Child care group 1	Child care group	Child care group	2021-11-01	2021W47	Wednesday	2021-11-24	135	995.312	40.25	21.8125	1	FALSE	FALSE	14	150	3	4.5	21.8125	1	4	3	56	Coronavirus NL63	FALSE	NA	868.042
Child care group 1	Child care group	Child care group	2021-11-01	2021W47	Wednesday	2021-11-24	135	995.312	40.25	21.8125	1	FALSE	FALSE	14	150	3	4.5	21.8125	1	4	3	56	Coronavirus 229E	FALSE	NA	868.042
Child care group 1	Child care group	Child care group	2021-11-01	2021W47	Wednesday	2021-11-24	135	995.312	40.25	21.8125	1	FALSE	FALSE	14	150	3	4.5	21.8125	1	4	3	56	Coronavirus OC43	FALSE	NA	868.042
Child care group 1	Child care group	Child care group	2021-11-01	2021W47	Wednesday	2021-11-24	135	995.312	40.25	21.8125	1	FALSE	FALSE	14	150	3	4.5	21.8125	1	4	3	56	Enterovirus D68	FALSE	NA	868.042
Child care group 1	Child care group	Child care group	2021-11-01	2021W47	Wednesday	2021-11-24	135	995.312	40.25	21.8125	1	FALSE	FALSE	14	150	3	4.5	21.8125	1	4	3	56	Herpes simplex virus 1	FALSE	NA	868.042
Child care group 1	Child care group	Child care group	2021-11-01	2021W47	Wednesday	2021-11-24	135	995.312	40.25	21.8125	1	FALSE	FALSE	14	150	3	4.5	21.8125	1	4	3	56	Herpes simplex virus 2	FALSE	NA	868.042
Child care group 1	Child care group	Child care group	2021-11-01	2021W47	Wednesday	2021-11-24	135	995.312	40.25	21.8125	1	FALSE	FALSE	14	150	3	4.5	21.8125	1	4	3	56	Coronavirus SARS / COVID-19	FALSE	NA	868.042
Child care group 1	Child care group	Child care group	2021-11-01	2021W47	Wednesday	2021-11-24	135	995.312	40.25	21.8125	1	FALSE	FALSE	14	150	3	4.5	21.8125	1	4	3	56	Coronavirus HKU-1	FALSE	NA	868.042
Child care group 1	Child care group	Child care group	2021-11-01	2021W47	Wednesday	2021-11-24	135	995.312	40.25	21.8125	1	FALSE	FALSE	14	150	3	4.5	21.8125	1	4	3	56	Mycoplasma pneumoniae	FALSE	NA	868.042
Child care group 1	Child care group	Child care group	2021-11-01	2021W47	Wednesday	2021-11-24	135	995.312	40.25	21.8125	1	FALSE	FALSE	14	150	3	4.5	21.8125	1	4	3	56	Coxiella burnetti	FALSE	NA	868.042
Child care group 1	Child care group	Child care group	2021-11-01	2021W47	Wednesday	2021-11-24	135	995.312	40.25	21.8125	1	FALSE	FALSE	14	150	3	4.5	21.8125	1	4	3	56	Coronavirus MERS	FALSE	NA	868.042
Child care group 1	Child care group	Child care group	2021-11-01	2021W47	Wednesday	2021-11-24	135	995.312	40.25	21.8125	1	FALSE	FALSE	14	150	3	4.5	21.8125	1	4	3	56	Pneumocystis jiroveci	FALSE	NA	868.042
Child care group 1	Child care group	Child care group	2021-11-01	2021W47	Wednesday	2021-11-24	135	995.312	40.25	21.8125	1	FALSE	FALSE	14	150	3	4.5	21.8125	1	4	3	56	Chlamydophila pneumoniae	FALSE	NA	868.042
Child care group 1	Child care group	Child care group	2021-11-01	2021W47	Wednesday	2021-11-24	135	995.312	40.25	21.8125	1	FALSE	FALSE	14	150	3	4.5	21.8125	1	4	3	56	Chlamydophila psittaci	FALSE	NA	868.042
Child care group 1	Child care group	Child care group	2021-11-01	2021W47	Wednesday	2021-11-24	135	995.312	40.25	21.8125	1	FALSE	FALSE	14	150	3	4.5	21.8125	1	4	3	56	Streptococcus pneumoniae	TRUE	28.6	868.042
Child care group 1	Child care group	Child care group	2021-11-01	2021W47	Wednesday	2021-11-24	135	995.312	40.25	21.8125	1	FALSE	FALSE	14	150	3	4.5	21.8125	1	4	3	56	Bocavirus	TRUE	28.2	868.042
Child care group 1	Child care group	Child care group	2021-11-01	2021W47	Wednesday	2021-11-24	135	995.312	40.25	21.8125	1	FALSE	FALSE	14	150	3	4.5	21.8125	1	4	3	56	Legionella pneumophila	FALSE	NA	868.042
Child care group 1	Child care group	Child care group	2021-11-01	2021W47	Wednesday	2021-11-24	135	995.312	40.25	21.8125	1	FALSE	FALSE	14	150	3	4.5	21.8125	1	4	3	56	TaqPath COVID-19	FALSE	NA	868.042
Child care group 1	Child care group	Child care group	2021-11-01	2021W48	Monday	2021-11-29	119	1052.36	33.1429	22.7143	1	FALSE	FALSE	21	150	2	3.5	22.7143	1	4	2	57	Influenza A virus	FALSE	NA	938.317
Child care group 1	Child care group	Child care group	2021-11-01	2021W48	Monday	2021-11-29	119	1052.36	33.1429	22.7143	1	FALSE	FALSE	21	150	2	3.5	22.7143	1	4	2	57	Influenza B virus	FALSE	NA	938.317
Child care group 1	Child care group	Child care group	2021-11-01	2021W48	Monday	2021-11-29	119	1052.36	33.1429	22.7143	1	FALSE	FALSE	21	150	2	3.5	22.7143	1	4	2	57	Respiratoir syncytieel virus	FALSE	NA	938.317
Child care group 1	Child care group	Child care group	2021-11-01	2021W48	Monday	2021-11-29	119	1052.36	33.1429	22.7143	1	FALSE	FALSE	21	150	2	3.5	22.7143	1	4	2	57	Humaan metapneumovirus	FALSE	NA	938.317
Child care group 1	Child care group	Child care group	2021-11-01	2021W48	Monday	2021-11-29	119	1052.36	33.1429	22.7143	1	FALSE	FALSE	21	150	2	3.5	22.7143	1	4	2	57	Parainfluenzavirus 1	FALSE	NA	938.317
Child care group 1	Child care group	Child care group	2021-11-01	2021W48	Monday	2021-11-29	119	1052.36	33.1429	22.7143	1	FALSE	FALSE	21	150	2	3.5	22.7143	1	4	2	57	Parainfluenzavirus 2	FALSE	NA	938.317
Child care group 1	Child care group	Child care group	2021-11-01	2021W48	Monday	2021-11-29	119	1052.36	33.1429	22.7143	1	FALSE	FALSE	21	150	2	3.5	22.7143	1	4	2	57	Parainfluenzavirus 3	TRUE	38.1	938.317
Child care group 1	Child care group	Child care group	2021-11-01	2021W48	Monday	2021-11-29	119	1052.36	33.1429	22.7143	1	FALSE	FALSE	21	150	2	3.5	22.7143	1	4	2	57	Parainfluenzavirus 4	FALSE	NA	938.317
Child care group 1	Child care group	Child care group	2021-11-01	2021W48	Monday	2021-11-29	119	1052.36	33.1429	22.7143	1	FALSE	FALSE	21	150	2	3.5	22.7143	1	4	2	57	Adenovirus	TRUE	37.4	938.317
Child care group 1	Child care group	Child care group	2021-11-01	2021W48	Monday	2021-11-29	119	1052.36	33.1429	22.7143	1	FALSE	FALSE	21	150	2	3.5	22.7143	1	4	2	57	Entero-/Rhinovirus	TRUE	43.8	938.317
Child care group 1	Child care group	Child care group	2021-11-01	2021W48	Monday	2021-11-29	119	1052.36	33.1429	22.7143	1	FALSE	FALSE	21	150	2	3.5	22.7143	1	4	2	57	Cytomegalovirus	TRUE	31	938.317
Child care group 1	Child care group	Child care group	2021-11-01	2021W48	Monday	2021-11-29	119	1052.36	33.1429	22.7143	1	FALSE	FALSE	21	150	2	3.5	22.7143	1	4	2	57	Parechovirus	FALSE	NA	938.317
Child care group 1	Child care group	Child care group	2021-11-01	2021W48	Monday	2021-11-29	119	1052.36	33.1429	22.7143	1	FALSE	FALSE	21	150	2	3.5	22.7143	1	4	2	57	Coronavirus NL63	FALSE	NA	938.317
Child care group 1	Child care group	Child care group	2021-11-01	2021W48	Monday	2021-11-29	119	1052.36	33.1429	22.7143	1	FALSE	FALSE	21	150	2	3.5	22.7143	1	4	2	57	Coronavirus 229E	FALSE	NA	938.317
Child care group 1	Child care group	Child care group	2021-11-01	2021W48	Monday	2021-11-29	119	1052.36	33.1429	22.7143	1	FALSE	FALSE	21	150	2	3.5	22.7143	1	4	2	57	Coronavirus OC43	FALSE	NA	938.317
Child care group 1	Child care group	Child care group	2021-11-01	2021W48	Monday	2021-11-29	119	1052.36	33.1429	22.7143	1	FALSE	FALSE	21	150	2	3.5	22.7143	1	4	2	57	Enterovirus D68	FALSE	NA	938.317
Child care group 1	Child care group	Child care group	2021-11-01	2021W48	Monday	2021-11-29	119	1052.36	33.1429	22.7143	1	FALSE	FALSE	21	150	2	3.5	22.7143	1	4	2	57	Herpes simplex virus 1	FALSE	NA	938.317
Child care group 1	Child care group	Child care group	2021-11-01	2021W48	Monday	2021-11-29	119	1052.36	33.1429	22.7143	1	FALSE	FALSE	21	150	2	3.5	22.7143	1	4	2	57	Herpes simplex virus 2	FALSE	NA	938.317
Child care group 1	Child care group	Child care group	2021-11-01	2021W48	Monday	2021-11-29	119	1052.36	33.1429	22.7143	1	FALSE	FALSE	21	150	2	3.5	22.7143	1	4	2	57	Coronavirus SARS / COVID-19	FALSE	NA	938.317
Child care group 1	Child care group	Child care group	2021-11-01	2021W48	Monday	2021-11-29	119	1052.36	33.1429	22.7143	1	FALSE	FALSE	21	150	2	3.5	22.7143	1	4	2	57	Coronavirus HKU-1	FALSE	NA	938.317
Child care group 1	Child care group	Child care group	2021-11-01	2021W48	Monday	2021-11-29	119	1052.36	33.1429	22.7143	1	FALSE	FALSE	21	150	2	3.5	22.7143	1	4	2	57	Mycoplasma pneumoniae	FALSE	NA	938.317
Child care group 1	Child care group	Child care group	2021-11-01	2021W48	Monday	2021-11-29	119	1052.36	33.1429	22.7143	1	FALSE	FALSE	21	150	2	3.5	22.7143	1	4	2	57	Coxiella burnetti	FALSE	NA	938.317
Child care group 1	Child care group	Child care group	2021-11-01	2021W48	Monday	2021-11-29	119	1052.36	33.1429	22.7143	1	FALSE	FALSE	21	150	2	3.5	22.7143	1	4	2	57	Coronavirus MERS	FALSE	NA	938.317
Child care group 1	Child care group	Child care group	2021-11-01	2021W48	Monday	2021-11-29	119	1052.36	33.1429	22.7143	1	FALSE	FALSE	21	150	2	3.5	22.7143	1	4	2	57	Pneumocystis jiroveci	FALSE	NA	938.317
Child care group 1	Child care group	Child care group	2021-11-01	2021W48	Monday	2021-11-29	119	1052.36	33.1429	22.7143	1	FALSE	FALSE	21	150	2	3.5	22.7143	1	4	2	57	Chlamydophila pneumoniae	FALSE	NA	938.317
Child care group 1	Child care group	Child care group	2021-11-01	2021W48	Monday	2021-11-29	119	1052.36	33.1429	22.7143	1	FALSE	FALSE	21	150	2	3.5	22.7143	1	4	2	57	Chlamydophila psittaci	FALSE	NA	938.317
Child care group 1	Child care group	Child care group	2021-11-01	2021W48	Monday	2021-11-29	119	1052.36	33.1429	22.7143	1	FALSE	FALSE	21	150	2	3.5	22.7143	1	4	2	57	Streptococcus pneumoniae	TRUE	29.1	938.317
Child care group 1	Child care group	Child care group	2021-11-01	2021W48	Monday	2021-11-29	119	1052.36	33.1429	22.7143	1	FALSE	FALSE	21	150	2	3.5	22.7143	1	4	2	57	Bocavirus	TRUE	31	938.317
Child care group 1	Child care group	Child care group	2021-11-01	2021W48	Monday	2021-11-29	119	1052.36	33.1429	22.7143	1	FALSE	FALSE	21	150	2	3.5	22.7143	1	4	2	57	Legionella pneumophila	FALSE	NA	938.317
Child care group 1	Child care group	Child care group	2021-11-01	2021W48	Monday	2021-11-29	119	1052.36	33.1429	22.7143	1	FALSE	FALSE	21	150	2	3.5	22.7143	1	4	2	57	TaqPath COVID-19	FALSE	NA	938.317
Child care group 1	Child care group	Child care group	2021-11-01	2021W47	Friday	2021-11-26	146	837.412	34.0588	21	1	FALSE	FALSE	9.5	150	2	3.5	21	1	4	2	58	Influenza A virus	FALSE	NA	901.695
Child care group 1	Child care group	Child care group	2021-11-01	2021W47	Friday	2021-11-26	146	837.412	34.0588	21	1	FALSE	FALSE	9.5	150	2	3.5	21	1	4	2	58	Influenza B virus	FALSE	NA	901.695
Child care group 1	Child care group	Child care group	2021-11-01	2021W47	Friday	2021-11-26	146	837.412	34.0588	21	1	FALSE	FALSE	9.5	150	2	3.5	21	1	4	2	58	Respiratoir syncytieel virus	FALSE	NA	901.695
Child care group 1	Child care group	Child care group	2021-11-01	2021W47	Friday	2021-11-26	146	837.412	34.0588	21	1	FALSE	FALSE	9.5	150	2	3.5	21	1	4	2	58	Humaan metapneumovirus	FALSE	NA	901.695
Child care group 1	Child care group	Child care group	2021-11-01	2021W47	Friday	2021-11-26	146	837.412	34.0588	21	1	FALSE	FALSE	9.5	150	2	3.5	21	1	4	2	58	Parainfluenzavirus 1	FALSE	NA	901.695
Child care group 1	Child care group	Child care group	2021-11-01	2021W47	Friday	2021-11-26	146	837.412	34.0588	21	1	FALSE	FALSE	9.5	150	2	3.5	21	1	4	2	58	Parainfluenzavirus 2	FALSE	NA	901.695
Child care group 1	Child care group	Child care group	2021-11-01	2021W47	Friday	2021-11-26	146	837.412	34.0588	21	1	FALSE	FALSE	9.5	150	2	3.5	21	1	4	2	58	Parainfluenzavirus 3	TRUE	38	901.695
Child care group 1	Child care group	Child care group	2021-11-01	2021W47	Friday	2021-11-26	146	837.412	34.0588	21	1	FALSE	FALSE	9.5	150	2	3.5	21	1	4	2	58	Parainfluenzavirus 4	FALSE	NA	901.695
Child care group 1	Child care group	Child care group	2021-11-01	2021W47	Friday	2021-11-26	146	837.412	34.0588	21	1	FALSE	FALSE	9.5	150	2	3.5	21	1	4	2	58	Adenovirus	FALSE	NA	901.695
Child care group 1	Child care group	Child care group	2021-11-01	2021W47	Friday	2021-11-26	146	837.412	34.0588	21	1	FALSE	FALSE	9.5	150	2	3.5	21	1	4	2	58	Entero-/Rhinovirus	TRUE	36.3	901.695
Child care group 1	Child care group	Child care group	2021-11-01	2021W47	Friday	2021-11-26	146	837.412	34.0588	21	1	FALSE	FALSE	9.5	150	2	3.5	21	1	4	2	58	Cytomegalovirus	TRUE	30.6	901.695
Child care group 1	Child care group	Child care group	2021-11-01	2021W47	Friday	2021-11-26	146	837.412	34.0588	21	1	FALSE	FALSE	9.5	150	2	3.5	21	1	4	2	58	Parechovirus	FALSE	NA	901.695
Child care group 1	Child care group	Child care group	2021-11-01	2021W47	Friday	2021-11-26	146	837.412	34.0588	21	1	FALSE	FALSE	9.5	150	2	3.5	21	1	4	2	58	Coronavirus NL63	FALSE	NA	901.695
Child care group 1	Child care group	Child care group	2021-11-01	2021W47	Friday	2021-11-26	146	837.412	34.0588	21	1	FALSE	FALSE	9.5	150	2	3.5	21	1	4	2	58	Coronavirus 229E	FALSE	NA	901.695
Child care group 1	Child care group	Child care group	2021-11-01	2021W47	Friday	2021-11-26	146	837.412	34.0588	21	1	FALSE	FALSE	9.5	150	2	3.5	21	1	4	2	58	Coronavirus OC43	FALSE	NA	901.695
Child care group 1	Child care group	Child care group	2021-11-01	2021W47	Friday	2021-11-26	146	837.412	34.0588	21	1	FALSE	FALSE	9.5	150	2	3.5	21	1	4	2	58	Enterovirus D68	FALSE	NA	901.695
Child care group 1	Child care group	Child care group	2021-11-01	2021W47	Friday	2021-11-26	146	837.412	34.0588	21	1	FALSE	FALSE	9.5	150	2	3.5	21	1	4	2	58	Herpes simplex virus 1	FALSE	NA	901.695
Child care group 1	Child care group	Child care group	2021-11-01	2021W47	Friday	2021-11-26	146	837.412	34.0588	21	1	FALSE	FALSE	9.5	150	2	3.5	21	1	4	2	58	Herpes simplex virus 2	FALSE	NA	901.695
Child care group 1	Child care group	Child care group	2021-11-01	2021W47	Friday	2021-11-26	146	837.412	34.0588	21	1	FALSE	FALSE	9.5	150	2	3.5	21	1	4	2	58	Coronavirus SARS / COVID-19	FALSE	NA	901.695
Child care group 1	Child care group	Child care group	2021-11-01	2021W47	Friday	2021-11-26	146	837.412	34.0588	21	1	FALSE	FALSE	9.5	150	2	3.5	21	1	4	2	58	Coronavirus HKU-1	FALSE	NA	901.695
Child care group 1	Child care group	Child care group	2021-11-01	2021W47	Friday	2021-11-26	146	837.412	34.0588	21	1	FALSE	FALSE	9.5	150	2	3.5	21	1	4	2	58	Mycoplasma pneumoniae	FALSE	NA	901.695
Child care group 1	Child care group	Child care group	2021-11-01	2021W47	Friday	2021-11-26	146	837.412	34.0588	21	1	FALSE	FALSE	9.5	150	2	3.5	21	1	4	2	58	Coxiella burnetti	FALSE	NA	901.695
Child care group 1	Child care group	Child care group	2021-11-01	2021W47	Friday	2021-11-26	146	837.412	34.0588	21	1	FALSE	FALSE	9.5	150	2	3.5	21	1	4	2	58	Coronavirus MERS	FALSE	NA	901.695
Child care group 1	Child care group	Child care group	2021-11-01	2021W47	Friday	2021-11-26	146	837.412	34.0588	21	1	FALSE	FALSE	9.5	150	2	3.5	21	1	4	2	58	Pneumocystis jiroveci	FALSE	NA	901.695
Child care group 1	Child care group	Child care group	2021-11-01	2021W47	Friday	2021-11-26	146	837.412	34.0588	21	1	FALSE	FALSE	9.5	150	2	3.5	21	1	4	2	58	Chlamydophila pneumoniae	FALSE	NA	901.695
Child care group 1	Child care group	Child care group	2021-11-01	2021W47	Friday	2021-11-26	146	837.412	34.0588	21	1	FALSE	FALSE	9.5	150	2	3.5	21	1	4	2	58	Chlamydophila psittaci	FALSE	NA	901.695
Child care group 1	Child care group	Child care group	2021-11-01	2021W47	Friday	2021-11-26	146	837.412	34.0588	21	1	FALSE	FALSE	9.5	150	2	3.5	21	1	4	2	58	Streptococcus pneumoniae	TRUE	29.6	901.695
Child care group 1	Child care group	Child care group	2021-11-01	2021W47	Friday	2021-11-26	146	837.412	34.0588	21	1	FALSE	FALSE	9.5	150	2	3.5	21	1	4	2	58	Bocavirus	TRUE	28.6	901.695
Child care group 1	Child care group	Child care group	2021-11-01	2021W47	Friday	2021-11-26	146	837.412	34.0588	21	1	FALSE	FALSE	9.5	150	2	3.5	21	1	4	2	58	Legionella pneumophila	FALSE	NA	901.695
Child care group 1	Child care group	Child care group	2021-11-01	2021W47	Friday	2021-11-26	146	837.412	34.0588	21	1	FALSE	FALSE	9.5	150	2	3.5	21	1	4	2	58	TaqPath COVID-19	FALSE	NA	901.695
Child care group 1	Child care group	Child care group	2021-12-01	2021W48	Wednesday	2021-12-01	147	794	40.0625	22.8125	1	FALSE	FALSE	11	150		3	22.8125	1	3	2	59	Influenza A virus	FALSE	NA	987.806
Child care group 1	Child care group	Child care group	2021-12-01	2021W48	Wednesday	2021-12-01	147	794	40.0625	22.8125	1	FALSE	FALSE	11	150		3	22.8125	1	3	2	59	Influenza B virus	FALSE	NA	987.806
Child care group 1	Child care group	Child care group	2021-12-01	2021W48	Wednesday	2021-12-01	147	794	40.0625	22.8125	1	FALSE	FALSE	11	150		3	22.8125	1	3	2	59	Respiratoir syncytieel virus	TRUE	37.7	987.806
Child care group 1	Child care group	Child care group	2021-12-01	2021W48	Wednesday	2021-12-01	147	794	40.0625	22.8125	1	FALSE	FALSE	11	150		3	22.8125	1	3	2	59	Humaan metapneumovirus	FALSE	NA	987.806
Child care group 1	Child care group	Child care group	2021-12-01	2021W48	Wednesday	2021-12-01	147	794	40.0625	22.8125	1	FALSE	FALSE	11	150		3	22.8125	1	3	2	59	Parainfluenzavirus 1	FALSE	NA	987.806
Child care group 1	Child care group	Child care group	2021-12-01	2021W48	Wednesday	2021-12-01	147	794	40.0625	22.8125	1	FALSE	FALSE	11	150		3	22.8125	1	3	2	59	Parainfluenzavirus 2	FALSE	NA	987.806
Child care group 1	Child care group	Child care group	2021-12-01	2021W48	Wednesday	2021-12-01	147	794	40.0625	22.8125	1	FALSE	FALSE	11	150		3	22.8125	1	3	2	59	Parainfluenzavirus 3	FALSE	NA	987.806
Child care group 1	Child care group	Child care group	2021-12-01	2021W48	Wednesday	2021-12-01	147	794	40.0625	22.8125	1	FALSE	FALSE	11	150		3	22.8125	1	3	2	59	Parainfluenzavirus 4	FALSE	NA	987.806
Child care group 1	Child care group	Child care group	2021-12-01	2021W48	Wednesday	2021-12-01	147	794	40.0625	22.8125	1	FALSE	FALSE	11	150		3	22.8125	1	3	2	59	Adenovirus	FALSE	NA	987.806
Child care group 1	Child care group	Child care group	2021-12-01	2021W48	Wednesday	2021-12-01	147	794	40.0625	22.8125	1	FALSE	FALSE	11	150		3	22.8125	1	3	2	59	Entero-/Rhinovirus	TRUE	34.6	987.806
Child care group 1	Child care group	Child care group	2021-12-01	2021W48	Wednesday	2021-12-01	147	794	40.0625	22.8125	1	FALSE	FALSE	11	150		3	22.8125	1	3	2	59	Cytomegalovirus	TRUE	33.1	987.806
Child care group 1	Child care group	Child care group	2021-12-01	2021W48	Wednesday	2021-12-01	147	794	40.0625	22.8125	1	FALSE	FALSE	11	150		3	22.8125	1	3	2	59	Parechovirus	FALSE	NA	987.806
Child care group 1	Child care group	Child care group	2021-12-01	2021W48	Wednesday	2021-12-01	147	794	40.0625	22.8125	1	FALSE	FALSE	11	150		3	22.8125	1	3	2	59	Coronavirus NL63	FALSE	NA	987.806
Child care group 1	Child care group	Child care group	2021-12-01	2021W48	Wednesday	2021-12-01	147	794	40.0625	22.8125	1	FALSE	FALSE	11	150		3	22.8125	1	3	2	59	Coronavirus 229E	TRUE	35.8	987.806
Child care group 1	Child care group	Child care group	2021-12-01	2021W48	Wednesday	2021-12-01	147	794	40.0625	22.8125	1	FALSE	FALSE	11	150		3	22.8125	1	3	2	59	Coronavirus OC43	FALSE	NA	987.806
Child care group 1	Child care group	Child care group	2021-12-01	2021W48	Wednesday	2021-12-01	147	794	40.0625	22.8125	1	FALSE	FALSE	11	150		3	22.8125	1	3	2	59	Enterovirus D68	FALSE	NA	987.806
Child care group 1	Child care group	Child care group	2021-12-01	2021W48	Wednesday	2021-12-01	147	794	40.0625	22.8125	1	FALSE	FALSE	11	150		3	22.8125	1	3	2	59	Herpes simplex virus 1	FALSE	NA	987.806
Child care group 1	Child care group	Child care group	2021-12-01	2021W48	Wednesday	2021-12-01	147	794	40.0625	22.8125	1	FALSE	FALSE	11	150		3	22.8125	1	3	2	59	Herpes simplex virus 2	FALSE	NA	987.806
Child care group 1	Child care group	Child care group	2021-12-01	2021W48	Wednesday	2021-12-01	147	794	40.0625	22.8125	1	FALSE	FALSE	11	150		3	22.8125	1	3	2	59	Coronavirus SARS / COVID-19	FALSE	NA	987.806
Child care group 1	Child care group	Child care group	2021-12-01	2021W48	Wednesday	2021-12-01	147	794	40.0625	22.8125	1	FALSE	FALSE	11	150		3	22.8125	1	3	2	59	Coronavirus HKU-1	FALSE	NA	987.806
Child care group 1	Child care group	Child care group	2021-12-01	2021W48	Wednesday	2021-12-01	147	794	40.0625	22.8125	1	FALSE	FALSE	11	150		3	22.8125	1	3	2	59	Mycoplasma pneumoniae	FALSE	NA	987.806
Child care group 1	Child care group	Child care group	2021-12-01	2021W48	Wednesday	2021-12-01	147	794	40.0625	22.8125	1	FALSE	FALSE	11	150		3	22.8125	1	3	2	59	Coxiella burnetti	FALSE	NA	987.806
Child care group 1	Child care group	Child care group	2021-12-01	2021W48	Wednesday	2021-12-01	147	794	40.0625	22.8125	1	FALSE	FALSE	11	150		3	22.8125	1	3	2	59	Coronavirus MERS	FALSE	NA	987.806
Child care group 1	Child care group	Child care group	2021-12-01	2021W48	Wednesday	2021-12-01	147	794	40.0625	22.8125	1	FALSE	FALSE	11	150		3	22.8125	1	3	2	59	Pneumocystis jiroveci	FALSE	NA	987.806
Child care group 1	Child care group	Child care group	2021-12-01	2021W48	Wednesday	2021-12-01	147	794	40.0625	22.8125	1	FALSE	FALSE	11	150		3	22.8125	1	3	2	59	Chlamydophila pneumoniae	TRUE	44.3	987.806
Child care group 1	Child care group	Child care group	2021-12-01	2021W48	Wednesday	2021-12-01	147	794	40.0625	22.8125	1	FALSE	FALSE	11	150		3	22.8125	1	3	2	59	Chlamydophila psittaci	FALSE	NA	987.806
Child care group 1	Child care group	Child care group	2021-12-01	2021W48	Wednesday	2021-12-01	147	794	40.0625	22.8125	1	FALSE	FALSE	11	150		3	22.8125	1	3	2	59	Streptococcus pneumoniae	TRUE	29.6	987.806
Child care group 1	Child care group	Child care group	2021-12-01	2021W48	Wednesday	2021-12-01	147	794	40.0625	22.8125	1	FALSE	FALSE	11	150		3	22.8125	1	3	2	59	Bocavirus	TRUE	30.3	987.806
Child care group 1	Child care group	Child care group	2021-12-01	2021W48	Wednesday	2021-12-01	147	794	40.0625	22.8125	1	FALSE	FALSE	11	150		3	22.8125	1	3	2	59	Legionella pneumophila	FALSE	NA	987.806
Child care group 1	Child care group	Child care group	2021-12-01	2021W48	Wednesday	2021-12-01	147	794	40.0625	22.8125	1	FALSE	FALSE	11	150		3	22.8125	1	3	2	59	TaqPath COVID-19	FALSE	NA	987.806
Child care group 1	Child care group	Child care group	2021-12-01	2021W48	Friday	2021-12-03	131	892.467	31.7333	22.2667	1	FALSE	FALSE	14	150		3	22.2667	1	3	2	60	Influenza A virus	FALSE	NA	989.785
Child care group 1	Child care group	Child care group	2021-12-01	2021W48	Friday	2021-12-03	131	892.467	31.7333	22.2667	1	FALSE	FALSE	14	150		3	22.2667	1	3	2	60	Influenza B virus	FALSE	NA	989.785
Child care group 1	Child care group	Child care group	2021-12-01	2021W48	Friday	2021-12-03	131	892.467	31.7333	22.2667	1	FALSE	FALSE	14	150		3	22.2667	1	3	2	60	Respiratoir syncytieel virus	FALSE	NA	989.785
Child care group 1	Child care group	Child care group	2021-12-01	2021W48	Friday	2021-12-03	131	892.467	31.7333	22.2667	1	FALSE	FALSE	14	150		3	22.2667	1	3	2	60	Humaan metapneumovirus	FALSE	NA	989.785
Child care group 1	Child care group	Child care group	2021-12-01	2021W48	Friday	2021-12-03	131	892.467	31.7333	22.2667	1	FALSE	FALSE	14	150		3	22.2667	1	3	2	60	Parainfluenzavirus 1	FALSE	NA	989.785
Child care group 1	Child care group	Child care group	2021-12-01	2021W48	Friday	2021-12-03	131	892.467	31.7333	22.2667	1	FALSE	FALSE	14	150		3	22.2667	1	3	2	60	Parainfluenzavirus 2	FALSE	NA	989.785
Child care group 1	Child care group	Child care group	2021-12-01	2021W48	Friday	2021-12-03	131	892.467	31.7333	22.2667	1	FALSE	FALSE	14	150		3	22.2667	1	3	2	60	Parainfluenzavirus 3	FALSE	NA	989.785
Child care group 1	Child care group	Child care group	2021-12-01	2021W48	Friday	2021-12-03	131	892.467	31.7333	22.2667	1	FALSE	FALSE	14	150		3	22.2667	1	3	2	60	Parainfluenzavirus 4	FALSE	NA	989.785
Child care group 1	Child care group	Child care group	2021-12-01	2021W48	Friday	2021-12-03	131	892.467	31.7333	22.2667	1	FALSE	FALSE	14	150		3	22.2667	1	3	2	60	Adenovirus	TRUE	39.9	989.785
Child care group 1	Child care group	Child care group	2021-12-01	2021W48	Friday	2021-12-03	131	892.467	31.7333	22.2667	1	FALSE	FALSE	14	150		3	22.2667	1	3	2	60	Entero-/Rhinovirus	TRUE	30.2	989.785
Child care group 1	Child care group	Child care group	2021-12-01	2021W48	Friday	2021-12-03	131	892.467	31.7333	22.2667	1	FALSE	FALSE	14	150		3	22.2667	1	3	2	60	Cytomegalovirus	TRUE	31.7	989.785
Child care group 1	Child care group	Child care group	2021-12-01	2021W48	Friday	2021-12-03	131	892.467	31.7333	22.2667	1	FALSE	FALSE	14	150		3	22.2667	1	3	2	60	Parechovirus	FALSE	NA	989.785
Child care group 1	Child care group	Child care group	2021-12-01	2021W48	Friday	2021-12-03	131	892.467	31.7333	22.2667	1	FALSE	FALSE	14	150		3	22.2667	1	3	2	60	Coronavirus NL63	FALSE	NA	989.785
Child care group 1	Child care group	Child care group	2021-12-01	2021W48	Friday	2021-12-03	131	892.467	31.7333	22.2667	1	FALSE	FALSE	14	150		3	22.2667	1	3	2	60	Coronavirus 229E	TRUE	33.4	989.785
Child care group 1	Child care group	Child care group	2021-12-01	2021W48	Friday	2021-12-03	131	892.467	31.7333	22.2667	1	FALSE	FALSE	14	150		3	22.2667	1	3	2	60	Coronavirus OC43	FALSE	NA	989.785
Child care group 1	Child care group	Child care group	2021-12-01	2021W48	Friday	2021-12-03	131	892.467	31.7333	22.2667	1	FALSE	FALSE	14	150		3	22.2667	1	3	2	60	Enterovirus D68	TRUE	36.7	989.785
Child care group 1	Child care group	Child care group	2021-12-01	2021W48	Friday	2021-12-03	131	892.467	31.7333	22.2667	1	FALSE	FALSE	14	150		3	22.2667	1	3	2	60	Herpes simplex virus 1	FALSE	NA	989.785
Child care group 1	Child care group	Child care group	2021-12-01	2021W48	Friday	2021-12-03	131	892.467	31.7333	22.2667	1	FALSE	FALSE	14	150		3	22.2667	1	3	2	60	Herpes simplex virus 2	FALSE	NA	989.785
Child care group 1	Child care group	Child care group	2021-12-01	2021W48	Friday	2021-12-03	131	892.467	31.7333	22.2667	1	FALSE	FALSE	14	150		3	22.2667	1	3	2	60	Coronavirus SARS / COVID-19	FALSE	NA	989.785
Child care group 1	Child care group	Child care group	2021-12-01	2021W48	Friday	2021-12-03	131	892.467	31.7333	22.2667	1	FALSE	FALSE	14	150		3	22.2667	1	3	2	60	Coronavirus HKU-1	FALSE	NA	989.785
Child care group 1	Child care group	Child care group	2021-12-01	2021W48	Friday	2021-12-03	131	892.467	31.7333	22.2667	1	FALSE	FALSE	14	150		3	22.2667	1	3	2	60	Mycoplasma pneumoniae	FALSE	NA	989.785
Child care group 1	Child care group	Child care group	2021-12-01	2021W48	Friday	2021-12-03	131	892.467	31.7333	22.2667	1	FALSE	FALSE	14	150		3	22.2667	1	3	2	60	Coxiella burnetti	FALSE	NA	989.785
Child care group 1	Child care group	Child care group	2021-12-01	2021W48	Friday	2021-12-03	131	892.467	31.7333	22.2667	1	FALSE	FALSE	14	150		3	22.2667	1	3	2	60	Coronavirus MERS	FALSE	NA	989.785
Child care group 1	Child care group	Child care group	2021-12-01	2021W48	Friday	2021-12-03	131	892.467	31.7333	22.2667	1	FALSE	FALSE	14	150		3	22.2667	1	3	2	60	Pneumocystis jiroveci	FALSE	NA	989.785
Child care group 1	Child care group	Child care group	2021-12-01	2021W48	Friday	2021-12-03	131	892.467	31.7333	22.2667	1	FALSE	FALSE	14	150		3	22.2667	1	3	2	60	Chlamydophila pneumoniae	FALSE	NA	989.785
Child care group 1	Child care group	Child care group	2021-12-01	2021W48	Friday	2021-12-03	131	892.467	31.7333	22.2667	1	FALSE	FALSE	14	150		3	22.2667	1	3	2	60	Chlamydophila psittaci	FALSE	NA	989.785
Child care group 1	Child care group	Child care group	2021-12-01	2021W48	Friday	2021-12-03	131	892.467	31.7333	22.2667	1	FALSE	FALSE	14	150		3	22.2667	1	3	2	60	Streptococcus pneumoniae	TRUE	28.2	989.785
Child care group 1	Child care group	Child care group	2021-12-01	2021W48	Friday	2021-12-03	131	892.467	31.7333	22.2667	1	FALSE	FALSE	14	150		3	22.2667	1	3	2	60	Bocavirus	TRUE	27.8	989.785
Child care group 1	Child care group	Child care group	2021-12-01	2021W48	Friday	2021-12-03	131	892.467	31.7333	22.2667	1	FALSE	FALSE	14	150		3	22.2667	1	3	2	60	Legionella pneumophila	FALSE	NA	989.785
Child care group 1	Child care group	Child care group	2021-12-01	2021W48	Friday	2021-12-03	131	892.467	31.7333	22.2667	1	FALSE	FALSE	14	150		3	22.2667	1	3	2	60	TaqPath COVID-19	FALSE	NA	989.785
Child care group 1	Child care group	Child care group	2021-12-01	2021W49	Monday	2021-12-06	150	972.471	35.2353	20.6471	1	FALSE	FALSE	20	150		3	20.6471	1	3	1	61	Influenza A virus	FALSE	NA	1008.59
Child care group 1	Child care group	Child care group	2021-12-01	2021W49	Monday	2021-12-06	150	972.471	35.2353	20.6471	1	FALSE	FALSE	20	150		3	20.6471	1	3	1	61	Influenza B virus	FALSE	NA	1008.59
Child care group 1	Child care group	Child care group	2021-12-01	2021W49	Monday	2021-12-06	150	972.471	35.2353	20.6471	1	FALSE	FALSE	20	150		3	20.6471	1	3	1	61	Respiratoir syncytieel virus	FALSE	NA	1008.59
Child care group 1	Child care group	Child care group	2021-12-01	2021W49	Monday	2021-12-06	150	972.471	35.2353	20.6471	1	FALSE	FALSE	20	150		3	20.6471	1	3	1	61	Humaan metapneumovirus	FALSE	NA	1008.59
Child care group 1	Child care group	Child care group	2021-12-01	2021W49	Monday	2021-12-06	150	972.471	35.2353	20.6471	1	FALSE	FALSE	20	150		3	20.6471	1	3	1	61	Parainfluenzavirus 1	FALSE	NA	1008.59
Child care group 1	Child care group	Child care group	2021-12-01	2021W49	Monday	2021-12-06	150	972.471	35.2353	20.6471	1	FALSE	FALSE	20	150		3	20.6471	1	3	1	61	Parainfluenzavirus 2	FALSE	NA	1008.59
Child care group 1	Child care group	Child care group	2021-12-01	2021W49	Monday	2021-12-06	150	972.471	35.2353	20.6471	1	FALSE	FALSE	20	150		3	20.6471	1	3	1	61	Parainfluenzavirus 3	FALSE	NA	1008.59
Child care group 1	Child care group	Child care group	2021-12-01	2021W49	Monday	2021-12-06	150	972.471	35.2353	20.6471	1	FALSE	FALSE	20	150		3	20.6471	1	3	1	61	Parainfluenzavirus 4	FALSE	NA	1008.59
Child care group 1	Child care group	Child care group	2021-12-01	2021W49	Monday	2021-12-06	150	972.471	35.2353	20.6471	1	FALSE	FALSE	20	150		3	20.6471	1	3	1	61	Adenovirus	FALSE	NA	1008.59
Child care group 1	Child care group	Child care group	2021-12-01	2021W49	Monday	2021-12-06	150	972.471	35.2353	20.6471	1	FALSE	FALSE	20	150		3	20.6471	1	3	1	61	Entero-/Rhinovirus	TRUE	32.2	1008.59
Child care group 1	Child care group	Child care group	2021-12-01	2021W49	Monday	2021-12-06	150	972.471	35.2353	20.6471	1	FALSE	FALSE	20	150		3	20.6471	1	3	1	61	Cytomegalovirus	TRUE	32	1008.59
Child care group 1	Child care group	Child care group	2021-12-01	2021W49	Monday	2021-12-06	150	972.471	35.2353	20.6471	1	FALSE	FALSE	20	150		3	20.6471	1	3	1	61	Parechovirus	FALSE	NA	1008.59
Child care group 1	Child care group	Child care group	2021-12-01	2021W49	Monday	2021-12-06	150	972.471	35.2353	20.6471	1	FALSE	FALSE	20	150		3	20.6471	1	3	1	61	Coronavirus NL63	FALSE	NA	1008.59
Child care group 1	Child care group	Child care group	2021-12-01	2021W49	Monday	2021-12-06	150	972.471	35.2353	20.6471	1	FALSE	FALSE	20	150		3	20.6471	1	3	1	61	Coronavirus 229E	FALSE	NA	1008.59
Child care group 1	Child care group	Child care group	2021-12-01	2021W49	Monday	2021-12-06	150	972.471	35.2353	20.6471	1	FALSE	FALSE	20	150		3	20.6471	1	3	1	61	Coronavirus OC43	FALSE	NA	1008.59
Child care group 1	Child care group	Child care group	2021-12-01	2021W49	Monday	2021-12-06	150	972.471	35.2353	20.6471	1	FALSE	FALSE	20	150		3	20.6471	1	3	1	61	Enterovirus D68	FALSE	NA	1008.59
Child care group 1	Child care group	Child care group	2021-12-01	2021W49	Monday	2021-12-06	150	972.471	35.2353	20.6471	1	FALSE	FALSE	20	150		3	20.6471	1	3	1	61	Herpes simplex virus 1	FALSE	NA	1008.59
Child care group 1	Child care group	Child care group	2021-12-01	2021W49	Monday	2021-12-06	150	972.471	35.2353	20.6471	1	FALSE	FALSE	20	150		3	20.6471	1	3	1	61	Herpes simplex virus 2	FALSE	NA	1008.59
Child care group 1	Child care group	Child care group	2021-12-01	2021W49	Monday	2021-12-06	150	972.471	35.2353	20.6471	1	FALSE	FALSE	20	150		3	20.6471	1	3	1	61	Coronavirus SARS / COVID-19	FALSE	NA	1008.59
Child care group 1	Child care group	Child care group	2021-12-01	2021W49	Monday	2021-12-06	150	972.471	35.2353	20.6471	1	FALSE	FALSE	20	150		3	20.6471	1	3	1	61	Coronavirus HKU-1	TRUE	33.5	1008.59
Child care group 1	Child care group	Child care group	2021-12-01	2021W49	Monday	2021-12-06	150	972.471	35.2353	20.6471	1	FALSE	FALSE	20	150		3	20.6471	1	3	1	61	Mycoplasma pneumoniae	FALSE	NA	1008.59
Child care group 1	Child care group	Child care group	2021-12-01	2021W49	Monday	2021-12-06	150	972.471	35.2353	20.6471	1	FALSE	FALSE	20	150		3	20.6471	1	3	1	61	Coxiella burnetti	FALSE	NA	1008.59
Child care group 1	Child care group	Child care group	2021-12-01	2021W49	Monday	2021-12-06	150	972.471	35.2353	20.6471	1	FALSE	FALSE	20	150		3	20.6471	1	3	1	61	Coronavirus MERS	FALSE	NA	1008.59
Child care group 1	Child care group	Child care group	2021-12-01	2021W49	Monday	2021-12-06	150	972.471	35.2353	20.6471	1	FALSE	FALSE	20	150		3	20.6471	1	3	1	61	Pneumocystis jiroveci	FALSE	NA	1008.59
Child care group 1	Child care group	Child care group	2021-12-01	2021W49	Monday	2021-12-06	150	972.471	35.2353	20.6471	1	FALSE	FALSE	20	150		3	20.6471	1	3	1	61	Chlamydophila pneumoniae	FALSE	NA	1008.59
Child care group 1	Child care group	Child care group	2021-12-01	2021W49	Monday	2021-12-06	150	972.471	35.2353	20.6471	1	FALSE	FALSE	20	150		3	20.6471	1	3	1	61	Chlamydophila psittaci	FALSE	NA	1008.59
Child care group 1	Child care group	Child care group	2021-12-01	2021W49	Monday	2021-12-06	150	972.471	35.2353	20.6471	1	FALSE	FALSE	20	150		3	20.6471	1	3	1	61	Streptococcus pneumoniae	TRUE	28.1	1008.59
Child care group 1	Child care group	Child care group	2021-12-01	2021W49	Monday	2021-12-06	150	972.471	35.2353	20.6471	1	FALSE	FALSE	20	150		3	20.6471	1	3	1	61	Bocavirus	TRUE	29.6	1008.59
Child care group 1	Child care group	Child care group	2021-12-01	2021W49	Monday	2021-12-06	150	972.471	35.2353	20.6471	1	FALSE	FALSE	20	150		3	20.6471	1	3	1	61	Legionella pneumophila	FALSE	NA	1008.59
Child care group 1	Child care group	Child care group	2021-12-01	2021W49	Monday	2021-12-06	150	972.471	35.2353	20.6471	1	FALSE	FALSE	20	150		3	20.6471	1	3	1	61	TaqPath COVID-19	TRUE	31.9	1008.59
Child care group 1	Child care group	Child care group	2021-12-01	2021W49	Wednesday	2021-12-08	180	682.05	31.9	21.65	2.5	FALSE	FALSE	7	150	1	3.5	21.65	2	4	1	62	Influenza A virus	FALSE	NA	883.878
Child care group 1	Child care group	Child care group	2021-12-01	2021W49	Wednesday	2021-12-08	180	682.05	31.9	21.65	2.5	FALSE	FALSE	7	150	1	3.5	21.65	2	4	1	62	Influenza B virus	FALSE	NA	883.878
Child care group 1	Child care group	Child care group	2021-12-01	2021W49	Wednesday	2021-12-08	180	682.05	31.9	21.65	2.5	FALSE	FALSE	7	150	1	3.5	21.65	2	4	1	62	Respiratoir syncytieel virus	FALSE	NA	883.878
Child care group 1	Child care group	Child care group	2021-12-01	2021W49	Wednesday	2021-12-08	180	682.05	31.9	21.65	2.5	FALSE	FALSE	7	150	1	3.5	21.65	2	4	1	62	Humaan metapneumovirus	FALSE	NA	883.878
Child care group 1	Child care group	Child care group	2021-12-01	2021W49	Wednesday	2021-12-08	180	682.05	31.9	21.65	2.5	FALSE	FALSE	7	150	1	3.5	21.65	2	4	1	62	Parainfluenzavirus 1	FALSE	NA	883.878
Child care group 1	Child care group	Child care group	2021-12-01	2021W49	Wednesday	2021-12-08	180	682.05	31.9	21.65	2.5	FALSE	FALSE	7	150	1	3.5	21.65	2	4	1	62	Parainfluenzavirus 2	FALSE	NA	883.878
Child care group 1	Child care group	Child care group	2021-12-01	2021W49	Wednesday	2021-12-08	180	682.05	31.9	21.65	2.5	FALSE	FALSE	7	150	1	3.5	21.65	2	4	1	62	Parainfluenzavirus 3	FALSE	NA	883.878
Child care group 1	Child care group	Child care group	2021-12-01	2021W49	Wednesday	2021-12-08	180	682.05	31.9	21.65	2.5	FALSE	FALSE	7	150	1	3.5	21.65	2	4	1	62	Parainfluenzavirus 4	FALSE	NA	883.878
Child care group 1	Child care group	Child care group	2021-12-01	2021W49	Wednesday	2021-12-08	180	682.05	31.9	21.65	2.5	FALSE	FALSE	7	150	1	3.5	21.65	2	4	1	62	Adenovirus	TRUE	37.8	883.878
Child care group 1	Child care group	Child care group	2021-12-01	2021W49	Wednesday	2021-12-08	180	682.05	31.9	21.65	2.5	FALSE	FALSE	7	150	1	3.5	21.65	2	4	1	62	Entero-/Rhinovirus	TRUE	32.3	883.878
Child care group 1	Child care group	Child care group	2021-12-01	2021W49	Wednesday	2021-12-08	180	682.05	31.9	21.65	2.5	FALSE	FALSE	7	150	1	3.5	21.65	2	4	1	62	Cytomegalovirus	TRUE	29.7	883.878
Child care group 1	Child care group	Child care group	2021-12-01	2021W49	Wednesday	2021-12-08	180	682.05	31.9	21.65	2.5	FALSE	FALSE	7	150	1	3.5	21.65	2	4	1	62	Parechovirus	FALSE	NA	883.878
Child care group 1	Child care group	Child care group	2021-12-01	2021W49	Wednesday	2021-12-08	180	682.05	31.9	21.65	2.5	FALSE	FALSE	7	150	1	3.5	21.65	2	4	1	62	Coronavirus NL63	FALSE	NA	883.878
Child care group 1	Child care group	Child care group	2021-12-01	2021W49	Wednesday	2021-12-08	180	682.05	31.9	21.65	2.5	FALSE	FALSE	7	150	1	3.5	21.65	2	4	1	62	Coronavirus 229E	FALSE	NA	883.878
Child care group 1	Child care group	Child care group	2021-12-01	2021W49	Wednesday	2021-12-08	180	682.05	31.9	21.65	2.5	FALSE	FALSE	7	150	1	3.5	21.65	2	4	1	62	Coronavirus OC43	FALSE	NA	883.878
Child care group 1	Child care group	Child care group	2021-12-01	2021W49	Wednesday	2021-12-08	180	682.05	31.9	21.65	2.5	FALSE	FALSE	7	150	1	3.5	21.65	2	4	1	62	Enterovirus D68	TRUE	39.7	883.878
Child care group 1	Child care group	Child care group	2021-12-01	2021W49	Wednesday	2021-12-08	180	682.05	31.9	21.65	2.5	FALSE	FALSE	7	150	1	3.5	21.65	2	4	1	62	Herpes simplex virus 1	FALSE	NA	883.878
Child care group 1	Child care group	Child care group	2021-12-01	2021W49	Wednesday	2021-12-08	180	682.05	31.9	21.65	2.5	FALSE	FALSE	7	150	1	3.5	21.65	2	4	1	62	Herpes simplex virus 2	FALSE	NA	883.878
Child care group 1	Child care group	Child care group	2021-12-01	2021W49	Wednesday	2021-12-08	180	682.05	31.9	21.65	2.5	FALSE	FALSE	7	150	1	3.5	21.65	2	4	1	62	Coronavirus SARS / COVID-19	FALSE	NA	883.878
Child care group 1	Child care group	Child care group	2021-12-01	2021W49	Wednesday	2021-12-08	180	682.05	31.9	21.65	2.5	FALSE	FALSE	7	150	1	3.5	21.65	2	4	1	62	Coronavirus HKU-1	FALSE	NA	883.878
Child care group 1	Child care group	Child care group	2021-12-01	2021W49	Wednesday	2021-12-08	180	682.05	31.9	21.65	2.5	FALSE	FALSE	7	150	1	3.5	21.65	2	4	1	62	Mycoplasma pneumoniae	FALSE	NA	883.878
Child care group 1	Child care group	Child care group	2021-12-01	2021W49	Wednesday	2021-12-08	180	682.05	31.9	21.65	2.5	FALSE	FALSE	7	150	1	3.5	21.65	2	4	1	62	Coxiella burnetti	FALSE	NA	883.878
Child care group 1	Child care group	Child care group	2021-12-01	2021W49	Wednesday	2021-12-08	180	682.05	31.9	21.65	2.5	FALSE	FALSE	7	150	1	3.5	21.65	2	4	1	62	Coronavirus MERS	FALSE	NA	883.878
Child care group 1	Child care group	Child care group	2021-12-01	2021W49	Wednesday	2021-12-08	180	682.05	31.9	21.65	2.5	FALSE	FALSE	7	150	1	3.5	21.65	2	4	1	62	Pneumocystis jiroveci	FALSE	NA	883.878
Child care group 1	Child care group	Child care group	2021-12-01	2021W49	Wednesday	2021-12-08	180	682.05	31.9	21.65	2.5	FALSE	FALSE	7	150	1	3.5	21.65	2	4	1	62	Chlamydophila pneumoniae	FALSE	NA	883.878
Child care group 1	Child care group	Child care group	2021-12-01	2021W49	Wednesday	2021-12-08	180	682.05	31.9	21.65	2.5	FALSE	FALSE	7	150	1	3.5	21.65	2	4	1	62	Chlamydophila psittaci	FALSE	NA	883.878
Child care group 1	Child care group	Child care group	2021-12-01	2021W49	Wednesday	2021-12-08	180	682.05	31.9	21.65	2.5	FALSE	FALSE	7	150	1	3.5	21.65	2	4	1	62	Streptococcus pneumoniae	TRUE	27.6	883.878
Child care group 1	Child care group	Child care group	2021-12-01	2021W49	Wednesday	2021-12-08	180	682.05	31.9	21.65	2.5	FALSE	FALSE	7	150	1	3.5	21.65	2	4	1	62	Bocavirus	TRUE	27.7	883.878
Child care group 1	Child care group	Child care group	2021-12-01	2021W49	Wednesday	2021-12-08	180	682.05	31.9	21.65	2.5	FALSE	FALSE	7	150	1	3.5	21.65	2	4	1	62	Legionella pneumophila	FALSE	NA	883.878
Child care group 1	Child care group	Child care group	2021-12-01	2021W49	Wednesday	2021-12-08	180	682.05	31.9	21.65	2.5	FALSE	FALSE	7	150	1	3.5	21.65	2	4	1	62	TaqPath COVID-19	TRUE	NA	883.878
Child care group 1	Child care group	Child care group	2021-12-01	2021W50	Monday	2021-12-13	150	907.056	41.5556	22	1	FALSE	FALSE	14	150		3.5	22	1	4	1	63	Influenza A virus	FALSE	NA	623.565
Child care group 1	Child care group	Child care group	2021-12-01	2021W50	Monday	2021-12-13	150	907.056	41.5556	22	1	FALSE	FALSE	14	150		3.5	22	1	4	1	63	Influenza B virus	FALSE	NA	623.565
Child care group 1	Child care group	Child care group	2021-12-01	2021W50	Monday	2021-12-13	150	907.056	41.5556	22	1	FALSE	FALSE	14	150		3.5	22	1	4	1	63	Respiratoir syncytieel virus	FALSE	NA	623.565
Child care group 1	Child care group	Child care group	2021-12-01	2021W50	Monday	2021-12-13	150	907.056	41.5556	22	1	FALSE	FALSE	14	150		3.5	22	1	4	1	63	Humaan metapneumovirus	FALSE	NA	623.565
Child care group 1	Child care group	Child care group	2021-12-01	2021W50	Monday	2021-12-13	150	907.056	41.5556	22	1	FALSE	FALSE	14	150		3.5	22	1	4	1	63	Parainfluenzavirus 1	FALSE	NA	623.565
Child care group 1	Child care group	Child care group	2021-12-01	2021W50	Monday	2021-12-13	150	907.056	41.5556	22	1	FALSE	FALSE	14	150		3.5	22	1	4	1	63	Parainfluenzavirus 2	FALSE	NA	623.565
Child care group 1	Child care group	Child care group	2021-12-01	2021W50	Monday	2021-12-13	150	907.056	41.5556	22	1	FALSE	FALSE	14	150		3.5	22	1	4	1	63	Parainfluenzavirus 3	FALSE	NA	623.565
Child care group 1	Child care group	Child care group	2021-12-01	2021W50	Monday	2021-12-13	150	907.056	41.5556	22	1	FALSE	FALSE	14	150		3.5	22	1	4	1	63	Parainfluenzavirus 4	FALSE	NA	623.565
Child care group 1	Child care group	Child care group	2021-12-01	2021W50	Monday	2021-12-13	150	907.056	41.5556	22	1	FALSE	FALSE	14	150		3.5	22	1	4	1	63	Adenovirus	TRUE	36	623.565
Child care group 1	Child care group	Child care group	2021-12-01	2021W50	Monday	2021-12-13	150	907.056	41.5556	22	1	FALSE	FALSE	14	150		3.5	22	1	4	1	63	Entero-/Rhinovirus	TRUE	30.5	623.565
Child care group 1	Child care group	Child care group	2021-12-01	2021W50	Monday	2021-12-13	150	907.056	41.5556	22	1	FALSE	FALSE	14	150		3.5	22	1	4	1	63	Cytomegalovirus	TRUE	30.5	623.565
Child care group 1	Child care group	Child care group	2021-12-01	2021W50	Monday	2021-12-13	150	907.056	41.5556	22	1	FALSE	FALSE	14	150		3.5	22	1	4	1	63	Parechovirus	FALSE	NA	623.565
Child care group 1	Child care group	Child care group	2021-12-01	2021W50	Monday	2021-12-13	150	907.056	41.5556	22	1	FALSE	FALSE	14	150		3.5	22	1	4	1	63	Coronavirus NL63	FALSE	NA	623.565
Child care group 1	Child care group	Child care group	2021-12-01	2021W50	Monday	2021-12-13	150	907.056	41.5556	22	1	FALSE	FALSE	14	150		3.5	22	1	4	1	63	Coronavirus 229E	FALSE	NA	623.565
Child care group 1	Child care group	Child care group	2021-12-01	2021W50	Monday	2021-12-13	150	907.056	41.5556	22	1	FALSE	FALSE	14	150		3.5	22	1	4	1	63	Coronavirus OC43	FALSE	NA	623.565
Child care group 1	Child care group	Child care group	2021-12-01	2021W50	Monday	2021-12-13	150	907.056	41.5556	22	1	FALSE	FALSE	14	150		3.5	22	1	4	1	63	Enterovirus D68	TRUE	36.5	623.565
Child care group 1	Child care group	Child care group	2021-12-01	2021W50	Monday	2021-12-13	150	907.056	41.5556	22	1	FALSE	FALSE	14	150		3.5	22	1	4	1	63	Herpes simplex virus 1	FALSE	NA	623.565
Child care group 1	Child care group	Child care group	2021-12-01	2021W50	Monday	2021-12-13	150	907.056	41.5556	22	1	FALSE	FALSE	14	150		3.5	22	1	4	1	63	Herpes simplex virus 2	FALSE	NA	623.565
Child care group 1	Child care group	Child care group	2021-12-01	2021W50	Monday	2021-12-13	150	907.056	41.5556	22	1	FALSE	FALSE	14	150		3.5	22	1	4	1	63	Coronavirus SARS / COVID-19	FALSE	NA	623.565
Child care group 1	Child care group	Child care group	2021-12-01	2021W50	Monday	2021-12-13	150	907.056	41.5556	22	1	FALSE	FALSE	14	150		3.5	22	1	4	1	63	Coronavirus HKU-1	TRUE	35.2	623.565
Child care group 1	Child care group	Child care group	2021-12-01	2021W50	Monday	2021-12-13	150	907.056	41.5556	22	1	FALSE	FALSE	14	150		3.5	22	1	4	1	63	Mycoplasma pneumoniae	FALSE	NA	623.565
Child care group 1	Child care group	Child care group	2021-12-01	2021W50	Monday	2021-12-13	150	907.056	41.5556	22	1	FALSE	FALSE	14	150		3.5	22	1	4	1	63	Coxiella burnetti	FALSE	NA	623.565
Child care group 1	Child care group	Child care group	2021-12-01	2021W50	Monday	2021-12-13	150	907.056	41.5556	22	1	FALSE	FALSE	14	150		3.5	22	1	4	1	63	Coronavirus MERS	FALSE	NA	623.565
Child care group 1	Child care group	Child care group	2021-12-01	2021W50	Monday	2021-12-13	150	907.056	41.5556	22	1	FALSE	FALSE	14	150		3.5	22	1	4	1	63	Pneumocystis jiroveci	TRUE	35.7	623.565
Child care group 1	Child care group	Child care group	2021-12-01	2021W50	Monday	2021-12-13	150	907.056	41.5556	22	1	FALSE	FALSE	14	150		3.5	22	1	4	1	63	Chlamydophila pneumoniae	FALSE	NA	623.565
Child care group 1	Child care group	Child care group	2021-12-01	2021W50	Monday	2021-12-13	150	907.056	41.5556	22	1	FALSE	FALSE	14	150		3.5	22	1	4	1	63	Chlamydophila psittaci	FALSE	NA	623.565
Child care group 1	Child care group	Child care group	2021-12-01	2021W50	Monday	2021-12-13	150	907.056	41.5556	22	1	FALSE	FALSE	14	150		3.5	22	1	4	1	63	Streptococcus pneumoniae	TRUE	27.2	623.565
Child care group 1	Child care group	Child care group	2021-12-01	2021W50	Monday	2021-12-13	150	907.056	41.5556	22	1	FALSE	FALSE	14	150		3.5	22	1	4	1	63	Bocavirus	TRUE	28.5	623.565
Child care group 1	Child care group	Child care group	2021-12-01	2021W50	Monday	2021-12-13	150	907.056	41.5556	22	1	FALSE	FALSE	14	150		3.5	22	1	4	1	63	Legionella pneumophila	FALSE	NA	623.565
Child care group 1	Child care group	Child care group	2021-12-01	2021W50	Monday	2021-12-13	150	907.056	41.5556	22	1	FALSE	FALSE	14	150		3.5	22	1	4	1	63	TaqPath COVID-19	FALSE	NA	623.565
Child care group 1	Child care group	Child care group	2021-12-01	2021W49	Friday	2021-12-10	125	860.733	31.2667	22	1	FALSE	FALSE	17	150		3	22	1	3	1	64	Influenza A virus	FALSE	NA	758.176
Child care group 1	Child care group	Child care group	2021-12-01	2021W49	Friday	2021-12-10	125	860.733	31.2667	22	1	FALSE	FALSE	17	150		3	22	1	3	1	64	Influenza B virus	FALSE	NA	758.176
Child care group 1	Child care group	Child care group	2021-12-01	2021W49	Friday	2021-12-10	125	860.733	31.2667	22	1	FALSE	FALSE	17	150		3	22	1	3	1	64	Respiratoir syncytieel virus	FALSE	NA	758.176
Child care group 1	Child care group	Child care group	2021-12-01	2021W49	Friday	2021-12-10	125	860.733	31.2667	22	1	FALSE	FALSE	17	150		3	22	1	3	1	64	Humaan metapneumovirus	FALSE	NA	758.176
Child care group 1	Child care group	Child care group	2021-12-01	2021W49	Friday	2021-12-10	125	860.733	31.2667	22	1	FALSE	FALSE	17	150		3	22	1	3	1	64	Parainfluenzavirus 1	FALSE	NA	758.176
Child care group 1	Child care group	Child care group	2021-12-01	2021W49	Friday	2021-12-10	125	860.733	31.2667	22	1	FALSE	FALSE	17	150		3	22	1	3	1	64	Parainfluenzavirus 2	FALSE	NA	758.176
Child care group 1	Child care group	Child care group	2021-12-01	2021W49	Friday	2021-12-10	125	860.733	31.2667	22	1	FALSE	FALSE	17	150		3	22	1	3	1	64	Parainfluenzavirus 3	FALSE	NA	758.176
Child care group 1	Child care group	Child care group	2021-12-01	2021W49	Friday	2021-12-10	125	860.733	31.2667	22	1	FALSE	FALSE	17	150		3	22	1	3	1	64	Parainfluenzavirus 4	FALSE	NA	758.176
Child care group 1	Child care group	Child care group	2021-12-01	2021W49	Friday	2021-12-10	125	860.733	31.2667	22	1	FALSE	FALSE	17	150		3	22	1	3	1	64	Adenovirus	TRUE	39	758.176
Child care group 1	Child care group	Child care group	2021-12-01	2021W49	Friday	2021-12-10	125	860.733	31.2667	22	1	FALSE	FALSE	17	150		3	22	1	3	1	64	Entero-/Rhinovirus	TRUE	35.7	758.176
Child care group 1	Child care group	Child care group	2021-12-01	2021W49	Friday	2021-12-10	125	860.733	31.2667	22	1	FALSE	FALSE	17	150		3	22	1	3	1	64	Cytomegalovirus	TRUE	33.4	758.176
Child care group 1	Child care group	Child care group	2021-12-01	2021W49	Friday	2021-12-10	125	860.733	31.2667	22	1	FALSE	FALSE	17	150		3	22	1	3	1	64	Parechovirus	FALSE	NA	758.176
Child care group 1	Child care group	Child care group	2021-12-01	2021W49	Friday	2021-12-10	125	860.733	31.2667	22	1	FALSE	FALSE	17	150		3	22	1	3	1	64	Coronavirus NL63	FALSE	NA	758.176
Child care group 1	Child care group	Child care group	2021-12-01	2021W49	Friday	2021-12-10	125	860.733	31.2667	22	1	FALSE	FALSE	17	150		3	22	1	3	1	64	Coronavirus 229E	TRUE	36	758.176
Child care group 1	Child care group	Child care group	2021-12-01	2021W49	Friday	2021-12-10	125	860.733	31.2667	22	1	FALSE	FALSE	17	150		3	22	1	3	1	64	Coronavirus OC43	FALSE	NA	758.176
Child care group 1	Child care group	Child care group	2021-12-01	2021W49	Friday	2021-12-10	125	860.733	31.2667	22	1	FALSE	FALSE	17	150		3	22	1	3	1	64	Enterovirus D68	TRUE	38.8	758.176
Child care group 1	Child care group	Child care group	2021-12-01	2021W49	Friday	2021-12-10	125	860.733	31.2667	22	1	FALSE	FALSE	17	150		3	22	1	3	1	64	Herpes simplex virus 1	FALSE	NA	758.176
Child care group 1	Child care group	Child care group	2021-12-01	2021W49	Friday	2021-12-10	125	860.733	31.2667	22	1	FALSE	FALSE	17	150		3	22	1	3	1	64	Herpes simplex virus 2	FALSE	NA	758.176
Child care group 1	Child care group	Child care group	2021-12-01	2021W49	Friday	2021-12-10	125	860.733	31.2667	22	1	FALSE	FALSE	17	150		3	22	1	3	1	64	Coronavirus SARS / COVID-19	FALSE	NA	758.176
Child care group 1	Child care group	Child care group	2021-12-01	2021W49	Friday	2021-12-10	125	860.733	31.2667	22	1	FALSE	FALSE	17	150		3	22	1	3	1	64	Coronavirus HKU-1	FALSE	NA	758.176
Child care group 1	Child care group	Child care group	2021-12-01	2021W49	Friday	2021-12-10	125	860.733	31.2667	22	1	FALSE	FALSE	17	150		3	22	1	3	1	64	Mycoplasma pneumoniae	FALSE	NA	758.176
Child care group 1	Child care group	Child care group	2021-12-01	2021W49	Friday	2021-12-10	125	860.733	31.2667	22	1	FALSE	FALSE	17	150		3	22	1	3	1	64	Coxiella burnetti	FALSE	NA	758.176
Child care group 1	Child care group	Child care group	2021-12-01	2021W49	Friday	2021-12-10	125	860.733	31.2667	22	1	FALSE	FALSE	17	150		3	22	1	3	1	64	Coronavirus MERS	FALSE	NA	758.176
Child care group 1	Child care group	Child care group	2021-12-01	2021W49	Friday	2021-12-10	125	860.733	31.2667	22	1	FALSE	FALSE	17	150		3	22	1	3	1	64	Pneumocystis jiroveci	TRUE	35.4	758.176
Child care group 1	Child care group	Child care group	2021-12-01	2021W49	Friday	2021-12-10	125	860.733	31.2667	22	1	FALSE	FALSE	17	150		3	22	1	3	1	64	Chlamydophila pneumoniae	FALSE	NA	758.176
Child care group 1	Child care group	Child care group	2021-12-01	2021W49	Friday	2021-12-10	125	860.733	31.2667	22	1	FALSE	FALSE	17	150		3	22	1	3	1	64	Chlamydophila psittaci	FALSE	NA	758.176
Child care group 1	Child care group	Child care group	2021-12-01	2021W49	Friday	2021-12-10	125	860.733	31.2667	22	1	FALSE	FALSE	17	150		3	22	1	3	1	64	Streptococcus pneumoniae	TRUE	28.4	758.176
Child care group 1	Child care group	Child care group	2021-12-01	2021W49	Friday	2021-12-10	125	860.733	31.2667	22	1	FALSE	FALSE	17	150		3	22	1	3	1	64	Bocavirus	TRUE	29.2	758.176
Child care group 1	Child care group	Child care group	2021-12-01	2021W49	Friday	2021-12-10	125	860.733	31.2667	22	1	FALSE	FALSE	17	150		3	22	1	3	1	64	Legionella pneumophila	FALSE	NA	758.176
Child care group 1	Child care group	Child care group	2021-12-01	2021W49	Friday	2021-12-10	125	860.733	31.2667	22	1	FALSE	FALSE	17	150		3	22	1	3	1	64	TaqPath COVID-19	FALSE	NA	758.176
Child care group 1	Child care group	Child care group	2021-12-01	2021W50	Wednesday	2021-12-15	128	881.867	41.6	22.6667	1	FALSE	FALSE	12.5	150		3	22.6667	1	3	1	65	Influenza A virus	FALSE	NA	500.831
Child care group 1	Child care group	Child care group	2021-12-01	2021W50	Wednesday	2021-12-15	128	881.867	41.6	22.6667	1	FALSE	FALSE	12.5	150		3	22.6667	1	3	1	65	Influenza B virus	FALSE	NA	500.831
Child care group 1	Child care group	Child care group	2021-12-01	2021W50	Wednesday	2021-12-15	128	881.867	41.6	22.6667	1	FALSE	FALSE	12.5	150		3	22.6667	1	3	1	65	Respiratoir syncytieel virus	FALSE	NA	500.831
Child care group 1	Child care group	Child care group	2021-12-01	2021W50	Wednesday	2021-12-15	128	881.867	41.6	22.6667	1	FALSE	FALSE	12.5	150		3	22.6667	1	3	1	65	Humaan metapneumovirus	FALSE	NA	500.831
Child care group 1	Child care group	Child care group	2021-12-01	2021W50	Wednesday	2021-12-15	128	881.867	41.6	22.6667	1	FALSE	FALSE	12.5	150		3	22.6667	1	3	1	65	Parainfluenzavirus 1	FALSE	NA	500.831
Child care group 1	Child care group	Child care group	2021-12-01	2021W50	Wednesday	2021-12-15	128	881.867	41.6	22.6667	1	FALSE	FALSE	12.5	150		3	22.6667	1	3	1	65	Parainfluenzavirus 2	FALSE	NA	500.831
Child care group 1	Child care group	Child care group	2021-12-01	2021W50	Wednesday	2021-12-15	128	881.867	41.6	22.6667	1	FALSE	FALSE	12.5	150		3	22.6667	1	3	1	65	Parainfluenzavirus 3	FALSE	NA	500.831
Child care group 1	Child care group	Child care group	2021-12-01	2021W50	Wednesday	2021-12-15	128	881.867	41.6	22.6667	1	FALSE	FALSE	12.5	150		3	22.6667	1	3	1	65	Parainfluenzavirus 4	FALSE	NA	500.831
Child care group 1	Child care group	Child care group	2021-12-01	2021W50	Wednesday	2021-12-15	128	881.867	41.6	22.6667	1	FALSE	FALSE	12.5	150		3	22.6667	1	3	1	65	Adenovirus	TRUE	33.2	500.831
Child care group 1	Child care group	Child care group	2021-12-01	2021W50	Wednesday	2021-12-15	128	881.867	41.6	22.6667	1	FALSE	FALSE	12.5	150		3	22.6667	1	3	1	65	Entero-/Rhinovirus	TRUE	35.2	500.831
Child care group 1	Child care group	Child care group	2021-12-01	2021W50	Wednesday	2021-12-15	128	881.867	41.6	22.6667	1	FALSE	FALSE	12.5	150		3	22.6667	1	3	1	65	Cytomegalovirus	TRUE	33.5	500.831
Child care group 1	Child care group	Child care group	2021-12-01	2021W50	Wednesday	2021-12-15	128	881.867	41.6	22.6667	1	FALSE	FALSE	12.5	150		3	22.6667	1	3	1	65	Parechovirus	FALSE	NA	500.831
Child care group 1	Child care group	Child care group	2021-12-01	2021W50	Wednesday	2021-12-15	128	881.867	41.6	22.6667	1	FALSE	FALSE	12.5	150		3	22.6667	1	3	1	65	Coronavirus NL63	FALSE	NA	500.831
Child care group 1	Child care group	Child care group	2021-12-01	2021W50	Wednesday	2021-12-15	128	881.867	41.6	22.6667	1	FALSE	FALSE	12.5	150		3	22.6667	1	3	1	65	Coronavirus 229E	FALSE	NA	500.831
Child care group 1	Child care group	Child care group	2021-12-01	2021W50	Wednesday	2021-12-15	128	881.867	41.6	22.6667	1	FALSE	FALSE	12.5	150		3	22.6667	1	3	1	65	Coronavirus OC43	TRUE	31.7	500.831
Child care group 1	Child care group	Child care group	2021-12-01	2021W50	Wednesday	2021-12-15	128	881.867	41.6	22.6667	1	FALSE	FALSE	12.5	150		3	22.6667	1	3	1	65	Enterovirus D68	FALSE	NA	500.831
Child care group 1	Child care group	Child care group	2021-12-01	2021W50	Wednesday	2021-12-15	128	881.867	41.6	22.6667	1	FALSE	FALSE	12.5	150		3	22.6667	1	3	1	65	Herpes simplex virus 1	FALSE	NA	500.831
Child care group 1	Child care group	Child care group	2021-12-01	2021W50	Wednesday	2021-12-15	128	881.867	41.6	22.6667	1	FALSE	FALSE	12.5	150		3	22.6667	1	3	1	65	Herpes simplex virus 2	FALSE	NA	500.831
Child care group 1	Child care group	Child care group	2021-12-01	2021W50	Wednesday	2021-12-15	128	881.867	41.6	22.6667	1	FALSE	FALSE	12.5	150		3	22.6667	1	3	1	65	Coronavirus SARS / COVID-19	FALSE	NA	500.831
Child care group 1	Child care group	Child care group	2021-12-01	2021W50	Wednesday	2021-12-15	128	881.867	41.6	22.6667	1	FALSE	FALSE	12.5	150		3	22.6667	1	3	1	65	Coronavirus HKU-1	FALSE	NA	500.831
Child care group 1	Child care group	Child care group	2021-12-01	2021W50	Wednesday	2021-12-15	128	881.867	41.6	22.6667	1	FALSE	FALSE	12.5	150		3	22.6667	1	3	1	65	Mycoplasma pneumoniae	FALSE	NA	500.831
Child care group 1	Child care group	Child care group	2021-12-01	2021W50	Wednesday	2021-12-15	128	881.867	41.6	22.6667	1	FALSE	FALSE	12.5	150		3	22.6667	1	3	1	65	Coxiella burnetti	FALSE	NA	500.831
Child care group 1	Child care group	Child care group	2021-12-01	2021W50	Wednesday	2021-12-15	128	881.867	41.6	22.6667	1	FALSE	FALSE	12.5	150		3	22.6667	1	3	1	65	Coronavirus MERS	FALSE	NA	500.831
Child care group 1	Child care group	Child care group	2021-12-01	2021W50	Wednesday	2021-12-15	128	881.867	41.6	22.6667	1	FALSE	FALSE	12.5	150		3	22.6667	1	3	1	65	Pneumocystis jiroveci	FALSE	NA	500.831
Child care group 1	Child care group	Child care group	2021-12-01	2021W50	Wednesday	2021-12-15	128	881.867	41.6	22.6667	1	FALSE	FALSE	12.5	150		3	22.6667	1	3	1	65	Chlamydophila pneumoniae	FALSE	NA	500.831
Child care group 1	Child care group	Child care group	2021-12-01	2021W50	Wednesday	2021-12-15	128	881.867	41.6	22.6667	1	FALSE	FALSE	12.5	150		3	22.6667	1	3	1	65	Chlamydophila psittaci	FALSE	NA	500.831
Child care group 1	Child care group	Child care group	2021-12-01	2021W50	Wednesday	2021-12-15	128	881.867	41.6	22.6667	1	FALSE	FALSE	12.5	150		3	22.6667	1	3	1	65	Streptococcus pneumoniae	TRUE	29.4	500.831
Child care group 1	Child care group	Child care group	2021-12-01	2021W50	Wednesday	2021-12-15	128	881.867	41.6	22.6667	1	FALSE	FALSE	12.5	150		3	22.6667	1	3	1	65	Bocavirus	TRUE	31.3	500.831
Child care group 1	Child care group	Child care group	2021-12-01	2021W50	Wednesday	2021-12-15	128	881.867	41.6	22.6667	1	FALSE	FALSE	12.5	150		3	22.6667	1	3	1	65	Legionella pneumophila	FALSE	NA	500.831
Child care group 1	Child care group	Child care group	2021-12-01	2021W50	Wednesday	2021-12-15	128	881.867	41.6	22.6667	1	FALSE	FALSE	12.5	150		3	22.6667	1	3	1	65	TaqPath COVID-19	FALSE	NA	500.831
Child care group 1	Child care group	Child care group	2021-12-01	2021W51	Wednesday	2021-12-22	130	908.25	25.3125	23.0625	1	FALSE	FALSE	8.5	150	2	2.5	23.0625	1	2	2	66	Influenza A virus	FALSE	NA	355.333
Child care group 1	Child care group	Child care group	2021-12-01	2021W51	Wednesday	2021-12-22	130	908.25	25.3125	23.0625	1	FALSE	FALSE	8.5	150	2	2.5	23.0625	1	2	2	66	Influenza B virus	FALSE	NA	355.333
Child care group 1	Child care group	Child care group	2021-12-01	2021W51	Wednesday	2021-12-22	130	908.25	25.3125	23.0625	1	FALSE	FALSE	8.5	150	2	2.5	23.0625	1	2	2	66	Respiratoir syncytieel virus	FALSE	NA	355.333
Child care group 1	Child care group	Child care group	2021-12-01	2021W51	Wednesday	2021-12-22	130	908.25	25.3125	23.0625	1	FALSE	FALSE	8.5	150	2	2.5	23.0625	1	2	2	66	Humaan metapneumovirus	FALSE	NA	355.333
Child care group 1	Child care group	Child care group	2021-12-01	2021W51	Wednesday	2021-12-22	130	908.25	25.3125	23.0625	1	FALSE	FALSE	8.5	150	2	2.5	23.0625	1	2	2	66	Parainfluenzavirus 1	FALSE	NA	355.333
Child care group 1	Child care group	Child care group	2021-12-01	2021W51	Wednesday	2021-12-22	130	908.25	25.3125	23.0625	1	FALSE	FALSE	8.5	150	2	2.5	23.0625	1	2	2	66	Parainfluenzavirus 2	FALSE	NA	355.333
Child care group 1	Child care group	Child care group	2021-12-01	2021W51	Wednesday	2021-12-22	130	908.25	25.3125	23.0625	1	FALSE	FALSE	8.5	150	2	2.5	23.0625	1	2	2	66	Parainfluenzavirus 3	FALSE	NA	355.333
Child care group 1	Child care group	Child care group	2021-12-01	2021W51	Wednesday	2021-12-22	130	908.25	25.3125	23.0625	1	FALSE	FALSE	8.5	150	2	2.5	23.0625	1	2	2	66	Parainfluenzavirus 4	FALSE	NA	355.333
Child care group 1	Child care group	Child care group	2021-12-01	2021W51	Wednesday	2021-12-22	130	908.25	25.3125	23.0625	1	FALSE	FALSE	8.5	150	2	2.5	23.0625	1	2	2	66	Adenovirus	TRUE	31.4	355.333
Child care group 1	Child care group	Child care group	2021-12-01	2021W51	Wednesday	2021-12-22	130	908.25	25.3125	23.0625	1	FALSE	FALSE	8.5	150	2	2.5	23.0625	1	2	2	66	Entero-/Rhinovirus	TRUE	36	355.333
Child care group 1	Child care group	Child care group	2021-12-01	2021W51	Wednesday	2021-12-22	130	908.25	25.3125	23.0625	1	FALSE	FALSE	8.5	150	2	2.5	23.0625	1	2	2	66	Cytomegalovirus	TRUE	33.7	355.333
Child care group 1	Child care group	Child care group	2021-12-01	2021W51	Wednesday	2021-12-22	130	908.25	25.3125	23.0625	1	FALSE	FALSE	8.5	150	2	2.5	23.0625	1	2	2	66	Parechovirus	FALSE	NA	355.333
Child care group 1	Child care group	Child care group	2021-12-01	2021W51	Wednesday	2021-12-22	130	908.25	25.3125	23.0625	1	FALSE	FALSE	8.5	150	2	2.5	23.0625	1	2	2	66	Coronavirus NL63	FALSE	NA	355.333
Child care group 1	Child care group	Child care group	2021-12-01	2021W51	Wednesday	2021-12-22	130	908.25	25.3125	23.0625	1	FALSE	FALSE	8.5	150	2	2.5	23.0625	1	2	2	66	Coronavirus 229E	TRUE	37.1	355.333
Child care group 1	Child care group	Child care group	2021-12-01	2021W51	Wednesday	2021-12-22	130	908.25	25.3125	23.0625	1	FALSE	FALSE	8.5	150	2	2.5	23.0625	1	2	2	66	Coronavirus OC43	TRUE	31.7	355.333
Child care group 1	Child care group	Child care group	2021-12-01	2021W51	Wednesday	2021-12-22	130	908.25	25.3125	23.0625	1	FALSE	FALSE	8.5	150	2	2.5	23.0625	1	2	2	66	Enterovirus D68	FALSE	NA	355.333
Child care group 1	Child care group	Child care group	2021-12-01	2021W51	Wednesday	2021-12-22	130	908.25	25.3125	23.0625	1	FALSE	FALSE	8.5	150	2	2.5	23.0625	1	2	2	66	Herpes simplex virus 1	FALSE	NA	355.333
Child care group 1	Child care group	Child care group	2021-12-01	2021W51	Wednesday	2021-12-22	130	908.25	25.3125	23.0625	1	FALSE	FALSE	8.5	150	2	2.5	23.0625	1	2	2	66	Herpes simplex virus 2	FALSE	NA	355.333
Child care group 1	Child care group	Child care group	2021-12-01	2021W51	Wednesday	2021-12-22	130	908.25	25.3125	23.0625	1	FALSE	FALSE	8.5	150	2	2.5	23.0625	1	2	2	66	Coronavirus SARS / COVID-19	FALSE	NA	355.333
Child care group 1	Child care group	Child care group	2021-12-01	2021W51	Wednesday	2021-12-22	130	908.25	25.3125	23.0625	1	FALSE	FALSE	8.5	150	2	2.5	23.0625	1	2	2	66	Coronavirus HKU-1	TRUE	36.2	355.333
Child care group 1	Child care group	Child care group	2021-12-01	2021W51	Wednesday	2021-12-22	130	908.25	25.3125	23.0625	1	FALSE	FALSE	8.5	150	2	2.5	23.0625	1	2	2	66	Mycoplasma pneumoniae	FALSE	NA	355.333
Child care group 1	Child care group	Child care group	2021-12-01	2021W51	Wednesday	2021-12-22	130	908.25	25.3125	23.0625	1	FALSE	FALSE	8.5	150	2	2.5	23.0625	1	2	2	66	Coxiella burnetti	FALSE	NA	355.333
Child care group 1	Child care group	Child care group	2021-12-01	2021W51	Wednesday	2021-12-22	130	908.25	25.3125	23.0625	1	FALSE	FALSE	8.5	150	2	2.5	23.0625	1	2	2	66	Coronavirus MERS	FALSE	NA	355.333
Child care group 1	Child care group	Child care group	2021-12-01	2021W51	Wednesday	2021-12-22	130	908.25	25.3125	23.0625	1	FALSE	FALSE	8.5	150	2	2.5	23.0625	1	2	2	66	Pneumocystis jiroveci	FALSE	NA	355.333
Child care group 1	Child care group	Child care group	2021-12-01	2021W51	Wednesday	2021-12-22	130	908.25	25.3125	23.0625	1	FALSE	FALSE	8.5	150	2	2.5	23.0625	1	2	2	66	Chlamydophila pneumoniae	FALSE	NA	355.333
Child care group 1	Child care group	Child care group	2021-12-01	2021W51	Wednesday	2021-12-22	130	908.25	25.3125	23.0625	1	FALSE	FALSE	8.5	150	2	2.5	23.0625	1	2	2	66	Chlamydophila psittaci	FALSE	NA	355.333
Child care group 1	Child care group	Child care group	2021-12-01	2021W51	Wednesday	2021-12-22	130	908.25	25.3125	23.0625	1	FALSE	FALSE	8.5	150	2	2.5	23.0625	1	2	2	66	Streptococcus pneumoniae	TRUE	27.9	355.333
Child care group 1	Child care group	Child care group	2021-12-01	2021W51	Wednesday	2021-12-22	130	908.25	25.3125	23.0625	1	FALSE	FALSE	8.5	150	2	2.5	23.0625	1	2	2	66	Bocavirus	TRUE	31.4	355.333
Child care group 1	Child care group	Child care group	2021-12-01	2021W51	Wednesday	2021-12-22	130	908.25	25.3125	23.0625	1	FALSE	FALSE	8.5	150	2	2.5	23.0625	1	2	2	66	Legionella pneumophila	FALSE	NA	355.333
Child care group 1	Child care group	Child care group	2021-12-01	2021W51	Wednesday	2021-12-22	130	908.25	25.3125	23.0625	1	FALSE	FALSE	8.5	150	2	2.5	23.0625	1	2	2	66	TaqPath COVID-19	FALSE	NA	355.333
Child care group 1	Child care group	Child care group	2022-01-01	2022W03	Friday	2022-01-21	114	530.857	28.2857	21	3	FALSE	FALSE	6	150	1	2	21	3	2	1	67	Influenza A virus	FALSE	NA	2309.17
Child care group 1	Child care group	Child care group	2022-01-01	2022W03	Friday	2022-01-21	114	530.857	28.2857	21	3	FALSE	FALSE	6	150	1	2	21	3	2	1	67	Influenza B virus	FALSE	NA	2309.17
Child care group 1	Child care group	Child care group	2022-01-01	2022W03	Friday	2022-01-21	114	530.857	28.2857	21	3	FALSE	FALSE	6	150	1	2	21	3	2	1	67	Respiratoir syncytieel virus	FALSE	NA	2309.17
Child care group 1	Child care group	Child care group	2022-01-01	2022W03	Friday	2022-01-21	114	530.857	28.2857	21	3	FALSE	FALSE	6	150	1	2	21	3	2	1	67	Humaan metapneumovirus	FALSE	NA	2309.17
Child care group 1	Child care group	Child care group	2022-01-01	2022W03	Friday	2022-01-21	114	530.857	28.2857	21	3	FALSE	FALSE	6	150	1	2	21	3	2	1	67	Parainfluenzavirus 1	FALSE	NA	2309.17
Child care group 1	Child care group	Child care group	2022-01-01	2022W03	Friday	2022-01-21	114	530.857	28.2857	21	3	FALSE	FALSE	6	150	1	2	21	3	2	1	67	Parainfluenzavirus 2	FALSE	NA	2309.17
Child care group 1	Child care group	Child care group	2022-01-01	2022W03	Friday	2022-01-21	114	530.857	28.2857	21	3	FALSE	FALSE	6	150	1	2	21	3	2	1	67	Parainfluenzavirus 3	FALSE	NA	2309.17
Child care group 1	Child care group	Child care group	2022-01-01	2022W03	Friday	2022-01-21	114	530.857	28.2857	21	3	FALSE	FALSE	6	150	1	2	21	3	2	1	67	Parainfluenzavirus 4	FALSE	NA	2309.17
Child care group 1	Child care group	Child care group	2022-01-01	2022W03	Friday	2022-01-21	114	530.857	28.2857	21	3	FALSE	FALSE	6	150	1	2	21	3	2	1	67	Adenovirus	TRUE	34.1	2309.17
Child care group 1	Child care group	Child care group	2022-01-01	2022W03	Friday	2022-01-21	114	530.857	28.2857	21	3	FALSE	FALSE	6	150	1	2	21	3	2	1	67	Entero-/Rhinovirus	TRUE	35.7	2309.17
Child care group 1	Child care group	Child care group	2022-01-01	2022W03	Friday	2022-01-21	114	530.857	28.2857	21	3	FALSE	FALSE	6	150	1	2	21	3	2	1	67	Cytomegalovirus	TRUE	34.9	2309.17
Child care group 1	Child care group	Child care group	2022-01-01	2022W03	Friday	2022-01-21	114	530.857	28.2857	21	3	FALSE	FALSE	6	150	1	2	21	3	2	1	67	Parechovirus	FALSE	NA	2309.17
Child care group 1	Child care group	Child care group	2022-01-01	2022W03	Friday	2022-01-21	114	530.857	28.2857	21	3	FALSE	FALSE	6	150	1	2	21	3	2	1	67	Coronavirus NL63	FALSE	NA	2309.17
Child care group 1	Child care group	Child care group	2022-01-01	2022W03	Friday	2022-01-21	114	530.857	28.2857	21	3	FALSE	FALSE	6	150	1	2	21	3	2	1	67	Coronavirus 229E	FALSE	NA	2309.17
Child care group 1	Child care group	Child care group	2022-01-01	2022W03	Friday	2022-01-21	114	530.857	28.2857	21	3	FALSE	FALSE	6	150	1	2	21	3	2	1	67	Coronavirus OC43	TRUE	36.5	2309.17
Child care group 1	Child care group	Child care group	2022-01-01	2022W03	Friday	2022-01-21	114	530.857	28.2857	21	3	FALSE	FALSE	6	150	1	2	21	3	2	1	67	Enterovirus D68	FALSE	NA	2309.17
Child care group 1	Child care group	Child care group	2022-01-01	2022W03	Friday	2022-01-21	114	530.857	28.2857	21	3	FALSE	FALSE	6	150	1	2	21	3	2	1	67	Herpes simplex virus 1	FALSE	NA	2309.17
Child care group 1	Child care group	Child care group	2022-01-01	2022W03	Friday	2022-01-21	114	530.857	28.2857	21	3	FALSE	FALSE	6	150	1	2	21	3	2	1	67	Herpes simplex virus 2	FALSE	NA	2309.17
Child care group 1	Child care group	Child care group	2022-01-01	2022W03	Friday	2022-01-21	114	530.857	28.2857	21	3	FALSE	FALSE	6	150	1	2	21	3	2	1	67	Coronavirus SARS / COVID-19	FALSE	NA	2309.17
Child care group 1	Child care group	Child care group	2022-01-01	2022W03	Friday	2022-01-21	114	530.857	28.2857	21	3	FALSE	FALSE	6	150	1	2	21	3	2	1	67	Coronavirus HKU-1	FALSE	NA	2309.17
[truncated: 8,075 more rows]
